# Supplementary material for: Mining the Yucatan Coastal Microbiome for the Identification of Non-Ribosomal Peptides Synthetase (NRPS) Genes
Source: Toxins (Basel). 2020 May 26;12(6):349. doi: 10.3390/toxins12060349 (PMC7354552; doi:10.3390/toxins12060349)
Supplement: Supplementary file 1 [file toxins-12-00349-s001.zip]

Archive with 6 entries (6 files):
- Supplementary_Table_5.fasta
- Supplementary_Table_1.xlsx
- Supplementary_Table_2.xlsx
- Supplementary_Table_3.xlsx
- Supplementary_Table_4.xlsx
- toxins-739815 - Supplem..pdf
