# Supplementary material for: Mining the Yucatan Coastal Microbiome for the Identification of Non-Ribosomal Peptides Synthetase (NRPS) Genes
Source: Toxins (Basel). 2020 May 26;12(6):349. doi: 10.3390/toxins12060349 (PMC7354552; doi:10.3390/toxins12060349)
Supplement: Supplementary file 1 [file toxins-12-00349-s001.zip › Supplementary_Table_5.fasta]

Supplementary Table 5.  Sequences identified as catalytic domains of NRPSs in fasta format.


>TRINITY_DN33923_c0_g1_i1|Cyclodipeptide|Cyanobacteria 
CTCAGGAAATTCGTCGTCGTTATGATGAGGAGTGGATTCCCATCATTTTTCTCAGCAGCCACGACGAGCCTTCGATGATCGCCCGTGCGATTGAATCGGGTGGCGATGACTACCTGATTAAACCCGTTGATAAAATGGTGCTCAACTCTAAGTTGCTGGCGATGCAACGCATTGCCAACATGCGCCGGGAACTGAAGCGCACCAGTGCGAAGCTCGAAGAACTCAACCGTATTTTGCAACATCAGGCCAACGAAGATGGTCTGACTCAGGTCTTTAACCGCCGCTTTATGGATGAGAAACTGCGCGAAATGATTTCGTGGCATGGTCGTCACGAAATGTCCTTGAGCGTCATTCTGTTTGACGTCGATCACTTCAAACCCTTCAACGATAATTACGGCCACATCGAAGGGGACCGCTGCCT
>TRINITY_DN29921_c0_g1_i1|Thioesterase|Proteobacteria
GGCGCTGGCAGATGAACAGGGTAAGCCGCACAGGTGACACAGCCTAGGCAGTGATCGGAGTGTTTTTTCACGCAGCCAATGAGTTAACATAATCATTTCGAAATAAAAGCAGACCGAGCACTCAATGTAGCCAACAGGCGAGACTGAGCGGAGTGGAAAAAGTGGGAGAGTGTTTGAGCATGGACACACAATTGCATTGGCAAGTGAGTGGGGAAGGGCAAGATTTGGTGTTGCTGCACGGCTGGGGAATGAACGGGGCGGTGTGGCAGCAGAGTGTGGAGCGCTTGCAAACGCATTTTCGGGTGCATGTGGTGGACTTGCCCGGCTATGGTCACAGCGCGCATCTGCCGGCCAGCAGTTTAGAAGCGATCGCCCAGTTATTGTTGCCGCGCGCACCTCGTCAAGCGATTTGGGTCGGCTGGTCGCTCGGTGGACTGGTGGCGACGCACATGGCGCTGCAGCACGCCGACTATGTCAGCAAAC
>TRINITY_DN41667_c0_g1_i1|Thioesterase|Proteobacteria
TTGAAGGTGAAGGACAAACGATTGTTTTACTTCACGGCTTATTTGGCAGTTTAAGTAACCTTGGCCTGCTTGCCCGAGATCTGATTGTAGATCACCGGGTCCTTAGTTTGGATCTACGTAACCACGGACTCTCCTTCCACAGCCCGCAGCATGATTACCAACTCATGGCGCAAGATGTGCTCAGCACAATGGAGGCACTTTCGATTGACCATGCAGTCGTGATTGGCCACTCAATGGGAGGCAAGGTAGCGATGAAATTGGCCGCAATTGCACCACAAATTGTCTCACAGCTCATCGTTTTGGACATGGCACCAGTCGCCTATCAAGTCAGACGCCATGACGATGTGTTCCAAGGGTTACATTCGGTGATTCAGCATAAGCCGACCAATCGCAGCCAAGCGCTTGATTTACTTGCCGAGCACATTACTTTGGATGGGGTCAGGCAATTTCTTGCCAAATCGCTTTACAATCAAGACGGGCACCTCGCTTGGCGCTTCAATGTTGACTCACTGATCAACAACTACGATGCCATTCTAGGTTGGCAGCCTATCCCACCAAGCGAGATCCCAACACTGTTTGTCAAAGGGGGGGATTCTCCCTATCTGCAGAATGAGCATCAGACGGCCGTTGTACAGCAATTCAAACAGGCAAAAGCGCATGTGATTGCCAATACGGGGCACTGGCTGCATGCTGAAAAACCAGCAGAAGTTTTACGCGCGATCCGAAAATTTATTGTCAGTTAACAAATCAGAAAAGTGACGTCATTTTATTGGTCTTCGTAGGTGCTGCGCGCATTAACTTTGTTGTCCAACAGTGATATAGTGCGCGCAAGCTAAATTGGCACTAAGGGAC
>TRINITY_DN44598_c0_g1_i1|Thioesterase|Proteobacteria
GTAAGTTGTATGTCACGTAGATTACCGCCACTGAACTCGCTTCGCGTGTTCGAAGCCGCCGCCAGACACCTCAGTTTCACCCGTGCTGCTGAGGAGCTTTTTGTTACCCAAGCCGCCGTCAGTCACCAGATTAAAGCATTAGAAGAGTTTCTCTCCTTAAAGTTATTTCGTCGCCGCAACCGCTCTTTGCTGCTCACCGAAGAGGGGCAGAGTTATTTTCTCGACATCAAAGACATTTTTACCGCCTTGTCCGAAGCGACCGATAAAGTGCTGGAACGTAGTGAAAAAGGGGCTTTGACCATCAGTCTGCCGCCGAGTTTTGCTATTCAATGGTTGGTGCCGCGCTTAGCCGATTTTAACGCGCAGCAGCCCGATATCGATGTCCGGATCAAAGCCGTGGATATGGATGAAGGCTCTTTGACCGACGACGTTGATGTGGCGATTTACTATGGCGCCGGATATTGGCCCGGACTGCGTGCCGACAAACTCTATCAGGAGTATCTGATCCCACTCTGTTCACCTTCGTTACTTTTGAGCAACAAACCATTAGAATCTCTAAGTGACTTGAAACATCACACCCTACTGCATGACACCTCGAGAAAAGATTGGAAACAGTTTGCCAAAGAAAATGGTTTAGATGAGGTGAACGTTAATCAAGGGCCGATCTTCAGCCACTCCACCATGGTGTTGCAGGCGGCGACGCACGGCCAAGGAGTCGCGCTCGGCAACAACGTGTTGGCGCGGCCAGAAATGGAAGCCGGGCGCTTGATTGCCCCGTTTGATGAAATCTTGCTCTCTAAGAATGCCTTTTATGTGGTTTGTCATGATCAGCAGGCGGAGATGGGACGCATCGCCACATTCCGCGATTGGATGTTAGCAACCGCACGTAAAGAACAAGAAGAGGTGTTGGATGAGTCTGCCCTACATGGTTGATGGTCCTGAAGATGGGCCAGTGTTTATTTTTGCCCATGGTGCAGGCGCGCCGATGGATCACGCCTTCATGACTCTTGTGGCACAAGGGTTGGCCGCCAACGGCATTCGTGTGGTCCGCTTTAATTTTCCCTACATGGACAAGCGTGCGCAAGATGGTAAAAAGCGGCCGCCTGATCGAGCGCCGAAACTGCTCGAAGCGTTTGTTGACGTGATTGAATCGGTTACATCGGTTCCGGTAGTGATTGGCGGCAAGTCGATGGGCGGACGAATGGCCAGCCTGCTAGGCGACCATCCACTGGTCAGCGCCATCGCCTGCCTCGGTTTTCCGTTTCATCCTCCGGGTAACGCGGAAAAGTTCAAAGGTGAACACCTTGCGGTGATAACTAAACCCACGCTGATCCTGCAAGGCGA
>TRINITY_DN7133_c0_g1_i1|Thioesterase|Proteobacteria
ACCGATATGGCAAAAGATGTGGCTCAGCTCCTTCAGCACTTAAACGTTGAGCCATCTATTGTTATTGGTCACTCCATGGGCGGAAAAGTCGCGATGGCTCTTGTGGACATTGCGCCAAATGTAGTCAAGCAGTTAGTGGTTCTCGACATGGCGCCTGTTGCCTACACTACGAACCGTCACGATAATGTTTTTAACGGCTTACATGCTGTTATTAATGAAAAACCAGCAAATCGACAGCAAGCCATGGATATCCTAGCTCAACATATTGAACTCGATGGTGTAAGACAATTTCTCTCTAAATCAC
>TRINITY_DN37118_c0_g1_i1|Thioesterase|Proteobacteria
GGGGAGTGGGGCGATGTTGGTCGAAGTGATGACGCCGTCCAATCAAGCGTCCGAGCAAATTAAACAGCTGGTGCAGGCCGCGCATGCTCTCCGTTGAACGCCGATTGATGAATTCTGACAGCCAACAGCCGGTGTTGGTTTTTTTGCATGGGTTGCTAGGCAATGCGCGAGATTGGCAAGCAACTCAGCGCTTTTTGGGCGAGTTTTCTTGCTTGAGCCTTGATTTGGCAGGCCATGGAGGAAGCCGTCAGATAAAGCCAAGGTCGGCCAGCGAGAGTGCAGAGCAAATCGCCGCCACCATTGAGCAACAGCTCAAAGGCAGCCCTGTTGTTATAATTGGTTATTCGATGGGCGCGCGGATCGCCATGCAAGGTTTCGCACAAGGAAAGTTTGCCGCACTTAATCTGCAAGGCATGCTGATCGAAGGGGGGAG
>TRINITY_DN30647_c0_g1_i1|Thioesterase|Actinobacteria
GACTGATGCGATCAGTTCGCGATTGTTTCAGTGCTAGGATGACGTGGAAGAATAAGAAATGGATATAACAATGAATAAGTTTGAAATTGAAGGTCAGCAACTTGCTTATCTAGATAAAGGTGAGGGCCCTGTGCTTCTATTTGGTCATAGTTACCTTTGGGATAGCCAAATGTGGGCGCCGCAAGTTGAGGTTTTAAGCCAGTCATTCCGTTGTATTGTGCCAGATCTTTGGGCACATGGTGAATCGGACGCTGCACCTGCATCGACACAGTCATTGGCCGACTATGCACAACATATGTTGGCATTGATGGATCATTTAGATATCGAAGAGTTCTCGATAGTGGGCTTATCTGTTGGCGGCATGTGGGGAGCAGAGCTAACGGCTCAAGCGCCGCAACGTGTTAAGTCACTGGTATTGATGGATACCTTCATTGGCTGGGAGCCAGAAGTTACGTATAAAAAGTATTTTGCAATGCTTGATACCATCAGCCAAGTCCAAGCAGTGCCTGCGCCAATTATTGAAGCCGTTGTGCCGCTGTTCTTTGCCAACAACGTCAATCAGGATAACCCTAAACTTGTCGCTTCATTCAAACGCAGTTTAGAAGAGCTGAACGGTGAGCGTGCGGTGGAAGTAGCTCGCATG
>TRINITY_DN45778_c0_g1_i2|Thioesterase|Proteobacteria
TTGCCGAGTCGTTATTGGAGTTCATCACGCCAGTGTCGCATGACATTGATGAGCTGATGAATCAGCTTCACGATATTCACCACTTCACCCAAACGAAACTTGGTGATGAGAAGATGTGGCCGATGTCGATGCCTTGTTATGTGGAGAACGAAGATCAGATAGCGCTGGCACAATACGGCACTTCCAATTCAGCCAAAATGAAGACGCTTTATCGCGAAGGTTTGAAACGTCGCTATGGCAGCTTGATGCAGATTATTTCTGGCGTGCATTTTAACTTCTCATTCCCGGAGAGTTTCTGGGATGCGCTGTATGGCGA
>TRINITY_DN30072_c0_g1_i1|Thioesterase|Proteobacteria
ACACGCTCATGGCCCAAGATGTCATCGACACGCTAGGCGTATTGGGTATCGATAAAGCGATTATCATCGGTCATTCCATGGGTGGAAAAGTCGCAATGAAAATGGCCGCGCTTGCACCAGCGCTTACAGAAAAGCTAATCGTAATGGACATGGCTCCCGTCGCGTACCAACAAAGGCGTCATGATAATGTTTTCAACGGACTGCACGCGGTCATGGAACAGAAGCCAACATCACGCCATGAGGCGTTGCAATTACTCGCGCACCACATTGAACTCGATGGCGTTCGACAATTTCTTGCTAAGTCATTGTACAAAGAAG
>TRINITY_DN34447_c0_g1_i1|Antibiotic|Firmicutes
GAGAATCTCATGGAACAAGTTATTGAAATGGTCAGCTTCAAACTGATTGAAGGTACGTCAGCACAAACTTACATCGCAGCCAGCGAGCAGAGCCAAGCTTTTGTCGCCAGCCAACCCGGCTTTTTGTACCGCTCGCTGAGCCACGATGCCGCAAGCGACAGTTGGACGGATGTGGTTTACTGGCAAGATATGGAGGCAGCAAAAAAAGCGGGCGAACAGTTTAAGAGCCACGCGGACTGCCAACCGCTGATGGCGTTAATTGAGCCAAACTCGGTCGACATGCGTCACCAATTGATCAAAATGAGCAGTTGTAACGTCTAAACGCCACCACAACAAAGGAACCCCATGAGCAAGTCGGAACGTCTATTTGAACTGTTGACCTTATTGCGCTCCAAGCGTTATGCGGTGACCGCCAAGCAACTCGCGGAAACCATGGCCGTCAGTGAACGTACCATCTACCGCGACATTCAATCACTGCTCAGCTCTGGGGTTCCTATTTGCGGCGAGGCGGGGGTGGGCTATCTGCTACAAAACGGCTCACACCTGCCGCCATTGATGTTTAGCGAAAAAGAGATGGTGGCACTTGAACTTGGCATGCGCATGGTCAGGGCGTGGTCCGATGCCGAACTCGCTCAAGC
>TRINITY_DN47723_c0_g1_i1|Ectoine|Proteobacteria
AACCGTGCAGGGGGAAGGGGGCTTAAACGCCGCGTCGACCTCTTGGCTTAAACGCCTTAGTGCACTCTGTAAGCGCCACGATATTTTGCTGATTGTCGATGACATTCAAGCCGGTTGTGGTCGCACAGGGACGTTTTTCAGCTTTGAACCAGCGGGCATCGTGCCCGATATGGTGACGCTGTCGAAATCGCTCAGCGGTTATGGTTTACCGATGGCGGTGCTGCTGCTCAAACCAGAGCTTGATGTTTGGAAACCCGGTGAACACAACGGCACGTTTCGCGGTAATAACCACGCCTTCGTCACCGCGACCAGCGCGCTGGAAATCTACTGGTCGAATGATGACTTTAGCCGCCACATTCAGCAATGTGCCCAGCAAGTGAGTGACGTTGTCACTCGGGCGGTGCAGCGTTTTCCGGAACTGTTCGTACGCCAAAAAGGGCGAGGCATGATGAGTGGTATTGAGTGCCAAAACGGTGAAGTTGCCAGAGCCATTGCTGCCAGCTGCTTTGAGAAAAGAATGGTGATTGAAACCGCCGGGCCAAATGATGAAGTGGTGAAGTTTTTCTCGCCTCTGACCATCACCGAAAGCGAGCTCAAACAAGGGCTAGAGATCTTCGAACAGGCGGTCGAATCCGTCGCAGCCAGCCATTTTAAAAACGTCGGTTAACTAAGGAAGAACAATGATTGTAAGAACGCTAGAAGAGTGCCAAAACAGCGAACGTCGTGTGGTCGCGCAAAACTGGGAAAGTGTGCGCATGCTACTTAAAGACGACAATATGGGTTTTTCGTTCCATATCACCACGATTTATCAAGATAGCGAAACCCATATCCACTACAAAAACCACCTTGAATCGGTGTACTGCATCAGCGGTGAAGGTGAGATCGAAGTGGTGGGTGGCGAGACCTACCCAATCAAACCCGGCACCTTGTACATCCTCGATCAGCATGACGAACATTTCCTGCGCGCCTACAAAGACAAAGAGATGGTGATGGCGTGTGTGTTTAATCCGCCAATCACTGGCGCAGAGGTGCACGACGAGCACGGCGTCTATCCGCTGGTTGACTGATTCAACCTTGAAGTGGAGCGCCTTGCTGTTCCACTTCTTCTCCCTCTCCCCACGTTAGTAACTAACCAAGGAATCTTCATGATTTATACCGTAGAAAAAATCGGCGGTACTTCAATGACAGCGTTTGACGCTGTGTTAGACAACATCATCTTGCG
>TRINITY_DN27940_c0_g1_i1|Ectoine|Firmicutes
GCGCCGCTTACCAGCAAGCCCACGATCCTCATGTGGTGGGCGGGTTGCCTACCGTGACCTGTCAGATGGAAATCGTGACACCGCCCGTCACTCCGGGAGAAACCCACAACCCGGATGGTTACTACGATAGCGCGCTAGAGCTGAGCGGAGATGCCCTGAAAGCGGCACTAAACCAAATCATCTCTACTGGCATCACCAAGCTACCGTACTCCTCGAGCAGCTTTGATGTGTGGGATGCACTGGATATCACCGATGAAGATCCAAACAACAGTAACAATGTGATTCTACTCTATACCGGACGTTCACAAGCGAAAGGGCAGAAATCAGGTCAGGGCTCGCTGGGTCAAGATAACTGGAACCGCGAGCATACCTATCCGAAATCGAATGGTGGCTTTGATAACAG
>TRINITY_DN21406_c0_g1_i1|Ectoine|Proteobacteria
GTGGCACCCAGAATGGGAAGCAAAAACCAATCATTTCTCTCAAATTTTGTTCAATGAATTTATGATGGCTACCTCTCGTTAAACGTTTGGAGCTGTATGAATGGACAATCAAGAGATTGGTAAAAATATTGTTCAGTTACGAAAAAAACATGGATTGTCACAAAGGGAACTAGCCGAGCGCGCTGGTATTACCCACAGTGCAATCTCATCCATTGAAAATGGCAAAGTGAGCCCGTCGGTCAGCTCACTACAAAAAATCGTTAATGTATTTTCTTTATCGTTATCAGAGTTTTTCACTTTTGAACAACCTTCGAACGATGAAGTGAAAGTAGTCATCAAGCCGTCAGATCTTGTGGAAATCGGGAGCGAGACGGTGTCCATGAAACTGGTAACGAATGGCGACAAAGATCAAGTTATCGGATTCTTGATCGAGGAATACGCACCTTATGGAACCACTGGTGCGGCAGAAATCAAACACGAAGGCGAAGAGATTGGCACCGTATTAGAGGGTGAAATCACTCTGGAATATAAAGGGCAATCTCATGTCATAACAGCGGGCGAGTCGTACATTATTGATACGACGAAGCCCCATCGATTTACAAATCACACAGACAAGGCTTGTCGAATGATAAGTGCGCATACGCCAACCACATTTTAGTGGGGGCTTGCCTTGTGTGATCACAAGGAGAGCGTATGAAAACCCAAGAGCAATGGATTGAACTAAAAAACAATCTAAACATCGAAAACAGGGCGTACATTAACGGTGAATACAGTGCCGCTTTAACAGGGCAAACCATCCCGGTAGTTAACCCAGCAACAGATGAGATATTCACCGAAATCGCCCGTTGCCAAAATGAAGATGTTGATCTCGCGGTTTCATACGCTCGCCAAGCATTTCAATCCGGTCAGTGGAGCGAGAGCAGCCCAGCTCATCGCAAAGCAGTGCTTAAACAGTTTGCTGACTTGATTGATCAACACCAAGAAGAATTGGCTCTGCTAGAAACGCTTGATACCGGTAAGCCTATCTCTCACAGCTTCTCTACCGATATTCCTGGTGCGGCGAGTGCATTACGCTGGTACGCAGAAGCAATCGACAAAGTATACGGCGAAGTTGCCCCAACC
>TRINITY_DN59767_c0_g1_i1|Ectoine|Proteobacteria
GGGCACGGACCGTGAGGTTGCTCCCGAAAGCGGCAATTGGGTCAGCCGGCGGCTGCTGCTGCGCAGCGATGGGATGGGGTTTTCGCTGCACGACACCACCATTCATGCAGGAACCGACACCTTCATGTGGTACAAGCACCACCTGGAGGCGGTTTACTGCGTGGGCGGTGAAGGCGAGCTCGAGGATTTGGAAACAGGCGAAGTGCATCAAATCAGCGACGGCACGATGTACGCACTCGACGGCAACGAGCGTCATCGCCTGCGCGCCAAGACCGATATGCGCATGATTTGCGTATTCAACCCGCCCCTCACAGGTAACGAAGTTCACGATGAAGAAG
>TRINITY_DN5868_c0_g1_i1|Ectoine|Proteobacteria
GCTAGATCAAGGACTAAGCATCTTTGAAAATGCAGTAGAGACTATCGCTGCGAAACATTTCAAACAAGCATCTTAATAAGGATTTTAATTATGATCGTCAGAACTCTAGATGAATGCCGCAACAGCGAACGACGTGTAGTTGCAGAAAACTGGGAAAGTGTCCGCATGTTGTTGAAAGACGACAACATGGGTTTCTCTTTCCACATCACAACGATTTATGAAGATACAGAAACTCATATTCACTATCAAAACCACCTTGAATCGGTGTTTTGTATGAGTGGTGAAGGTGAGATTGAAGTTGTAGGTGGAGAAACGTACCCAATCAAACCAGGTACATTATACATCCTTGATAAACACGATGAGCACTACTTGAGAGCTTATAAGAATAAAGAAATGGTAATGGCGTGTGTGTTTA
>TRINITY_DN17853_c0_g2_i1|Antibiotic|Proteobacteria
GAGCCAAGCACATTCATGCGACCGTGCCCTCTACTTCCTGAACATCATCTCGACCGGCCTTGAACGACACCACCTGCGCCGACATCGCTTCGCATCCCCACTGACAGCACCCGAGACTGCGTGCGGAACAGCTGAAACGAAGAGCGGCAACCCCCATCTCCCCCATCTCGTTCGCGGTAGCCGCCCCGGATCTCTTGGTTCGATCGACCGATGCTCACCCCCACAACAGAAAGGAGGGAAGCATGGCCATCAAGGTTTTGATCAAGAGAAAATTCAGATCCGGCAACCGCAACCAGATATCCCAACTCCTCAATCGCACCCGCTACAGTGCGATGGGGATGAAGGGCTATCTCTCCTCTGAAAC
>TRINITY_DN41099_c0_g1_i1|Indigoidine|Proteobacteria
GTCACTGGTGCGAATCAAACACGGTCAGTTGAAGAAGAACGACAAGATCAAAGTGATGAGCACGGGTCAGGTGTGGGGCGTGGATCGCCTTGGTATTTTTACGCCAAAACAAATCGATACCACCGAGCTCAACACTGGCGAAGTAGGCTGGGTTGTTTGTGGTATTAAAGACATTCTTGGCGCGCCAGTGGGCGATACCTTGACGCTGGCAAAAAATGGCGCAGAAAAACCGCTGCCAGGTTTTAAGAAAGTCAAACCACAGGTGTATGCAGGTCTGTTCCCTGTCTCTTCTGATGACTATGAAGCGTTCCGTGATGCCCTTGGCAAACTGAGCCTTAACGACGCTTCTCTGTTCTATGAGCCTGAAACATCAGCGGCACTTGGCTTTGGTTTCCGTTGTGGCTTCCTTGGCATGCTGCACATGGAGATCATCCAGGAGCGTCTTGAGCGTGAATACGATCTTG
>TRINITY_DN80584_c0_g1_i1|Cephalosporin|Proteobacteria
CCTATACGAAGCGTTCCTTGACACCAATATGCTGTACTCGTCGGCGCTTTACAATCATGCGGACGACTCTCTAGAGCAGGCTCAAATCAACAAAATGGATCGTCTATGTCAGCAACTTGAGCTGAAATCTACCGATCATGTTGTTGAAATTGGCACTGGGTGGGGCGCTATGGCGATTTACATGGCTGAACAATACGGTTGTCAGGTCACCACAACAACGATATCTGAAGAGCAACACGCGTACGCGGAGCAAAAAATCAAAGAGCGTGGCTTAGAAGACAAAATCACTCTACTCAAAGAAGATTACCGAAACCTAACCGGCACTTATGACAAGCTCGTTTCTATTGAAATGATTGAAGCTGTGGGCAAACAATTC
>TRINITY_DN32290_c0_g1_i1|Microcystin|Proteobacteria
CCTGCGAGCGACACCCTGCATGTGGACACCAACGGCATGACAGTCGAGCTGAAGCTGTCTGAACAAACCATCATCGATAACAAGGTGACGTACATCATTGCCGAGGGCGACATCAAACACGGGCAAGACATCGTGGTGAAAGCGACCATCGAAGATGGCGCGGGCAACGTGTCGGACGAAGGCCAAGATGATGCGCAGGTCGATCTTGAGACGGCGTCAGAGAACGCGGCGCCGACCGTGTTGATCGACTCAGGTGACGACAACATCATCAACGCAGAGGAAGCGAAAGACGGTGTAGAGGTGACCATCACGCTGCCAGCGGGCACAAACACTGCGAGCGACACCCTGCACTTGGACATCAACGGCACGAAAGTCGAGCTGAAGCTGTCTGAGCAAACCATCAGCGATAACAAAGTGACGTACACCATCGCCGAGGGCGACATCCAACACGGGCAAGACATCGTGGTGAAAGCGACCATCGAAGATGGCGCGGGCAACGTGTCGGACGAAGGCCAAGATGATGCGCAGGTCGATCTTGAGACGGCGTCAGAGAACGCGGCGCCGACCGTGTTGATCGACTCAGGTGACGACAACATCATCAACGCAGAGGAAGCGAAAGACGGTGTAGAGGTGACCATCACGCTGCCAGCGGGCACAAACACTGCGAGCGACACCCTGCACTTGGACATCAACGGCACGAAAGTCGAGCTGAAGCTGTCTGAGCAAACCATCA
>TRINITY_DN42345_c0_g1_i1|Adenylation domain|Proteobacteria
AACCCAACGGGCATTGAACTGATGCCGATTAAAGCGGGTTCAGCGACTAAGCCGATTCCGGGTTATCAAGTGGAAATCCTCAATGAACTCGGCGAGGTGCTGCCGCCGAATCAGCAAGGCTTTGTGGCGTTGAAACGTCCGTTGCCGCCAAGCTGTTTGCCGACTGTGTGGCGCAATCACGACCGTTTTGAGTCCGGTTATTTGTCACAATTCCCAGGTTACTACGTCTCAGGTGATGGCGGTTATCTGGATGAAGATGGTTACCTGTTCATCATGGGCCGCATTGACGATGTGATTAACGTTGCTGGTCACCGCCTCTCGACGGGTGAAATGGAAGAGATCGTCGGCGCGCACCCAGCGGTGGCGGAATGCGCGGTGGTCGGTGTGCATGATGAACTGAAAGGGCAGTTGCCAATCGGGTTTGTGGTGCTCAAAGATGGTGTCAAAGTCGATGAACTGCAGTTGGAGCAAGAGCTCATCGGCAAAGTGCGAAATGAGATTGGTGCTGTGGCCTGCTTTAAAC
>TRINITY_DN80768_c0_g1_i1|Adenylation domain|Proteobacteria
CAAGGTCAAGAAGCGGCTCGTCGTGAGCTCAAACAGCGCTTAGAAGCTGCAAACTCGGAAGACTTACTGACCTTAATTTATACTTCAGGCACTACCGGTCAGCCCAAAGGGGTGATGTTGGATTACGCCAATATTGCAGCGCAGCTTGAAGGGCATGATCAACGATTGAGCCTGACAGAGAAAGACGTATCTCTGTGCTTTTTGCCTCTTTCACATGTTTTTGAGCGCGCGTGGACCTTCTATGTGCTATACAAAGGCGCCACCAACTGCTACTTGCAGGACACGATGCAAGTCCGTGATGCCTTAAGTGATGTCAAACCAACCGTG
>TRINITY_DN43317_c0_g1_i1|Adenylation domain|Proteobacteria
GTGCTGTCTAAGTTGCGTGAATTGCTCGGTGGACGGATCAACTTTATGCCTTGTGGTGGCGCTAAACTGGATGAAACCATCGGTCGTTTTTTCCATGCGATAGGCATTAACGTCAAGCTGGGCTACGGTATGACAGAAACCACCGCCACGGTCTCTTGTTGGGGAGATAATGGGTTCAACCCCGATTCGATCGGTATTTCGATGCCGGGCGCGCAAGTGAAAATTGGTGAGAACAACGAAATTCTGGTGCGTGGTCCGATGGTGATGCGTGGCTACTACAAAATGGCGGAAGAGACCACCAAGAGCTTCGATGAGCACGGTTTCTTGAAAACTGGCGATGCCGGGCATATTGATGAACATGGCAACCTGTTTATTACAGATCGCATCAAAGAGCTGATGAAAACCTCGGGCGGTAAATATATCGCGCCGCAGATGATCGAAGGGACGATTGGTAAAGATCATTTTATCGAACAGATCGCGGTGATTGCCGACACGCGTAAATTTGTTTCCGCTTTGATCGTGCCATGTTTTGACGCGCTGGAAGAGTACGCTAAAGAGTTGAATATCAAGTATCACGATCGCTTAGAGCTGATTAAGCATCACCAAGTGGTGGAGATGTTTGAAAAGCGGGTTAATGAGCTACAAAAAGAGCTGGCCAAATTTGAGCAAGTGAAAGCGTTCAAATTGCTGCCTAAAGCATTCTCAATGGACGATGGTGAGTTGACGCCAACGCAAAAACTGCGTCGTAAAGTGATTAACGATAAATATCAG
>TRINITY_DN46101_c0_g1_i2|Adenylation domain|Proteobacteria
GATCCATAGGGCTTCTGGAACGAACACGGCAAAATCGTTGATTGGATCAAACCTTTCACCAAAGTAAAAAGCACTTCTTTCGACACTGGCCATGTTGATATTCGCTGGTTTGAAGATGGCACACTGAACGTCTCGGCTAACTGTATTGACCGTCATCTTGCAGAACACGGGGACGACGTCGCCATCATTTGGGAAGGCGATGATCCAGCCGACGACAAAACACTCACTTTCAACGAACTGCACAAAGAAGTGTGTAAATTCTCCAACGCATTGAAAGAGCAAGGCGTACGCAAGGGCGACGTGGTGTGTCTATACATGCCAATGGTGCCAGAAGCTGCAGTGGCTATGCTCGCTTGTACCCGTATTGGTGCGGTTCACACCGTAGTATTTGGCGGTTTCTCACCAGAAGCGCTATCCGGCCGTATCATCGACTCTGACGCTAAAGTCGTGATCACCGCAGACGAAGGCGTACGTGGCGGACGCGCTGTTCCACTGAAAAAGAACGTGGATGAAGCACTAACCAACCCAGACGTAAAAACCATCAATAAAGTCGTCGTGCTTAAACGTACAGGTGGTGATGTTGAATGGCATGAACACCGTGATGTTTGGTGGCACGAAGCAACAGCCAACGTTTCTGACGTTTGCCCACCAGAAGAGATGAAAGCCGAAGACCCGCTGTTCATCCTCTACACATCTGGCTCGACAGGTAAACCTAAAGGCGTACTACAT
>TRINITY_DN18267_c0_g1_i1|Adenylation domain|Actinobacteria
ATTGAAAATCCCATTCGTCAATTCTCTGATCAAGAAAAAGCTCGCAGAAGGATTGGGGTTGGATCAGGCTCGAGTATTAGGCTGTGGCTCTGCACCTGTCTCGCCAGCGCTGTTGGAATGGTACCACTCAGTGGGCCTTGATATCACAGAGGCTTGGGGGATGACGGAATCATTTGCCTACAGCACGCTCAACTACCCATTTAGAGCTGACAAAATTGGTAGTGTCGGTAATGCAGGGCCAGGCATTGAGTTAAAAATCGCAGCCGATGATGAAATCATGGTGCGTGGCAAAGGGCTATTTTCTGGCTACTACAAAAATGATATTGCCACCCAAGAGTCTTTTGATTCAGAGGGCTGGCTACACACAGGCGATATCGGCGCTATCGACTCAGATGGTTATCTAACGATTCAAGGCC
>TRINITY_DN44981_c0_g1_i1|Adenylation domain|Proteobacteria
AACGATCTTAAGCTGAAAAAAGGCGACCGAGTCGCACTCATGATGCCAAACCTGCTGCAATACCCTGTGGCGCTGTTTGGCGTGCTGCGCGCTGGTCTTATCGCGGTCAACGTCAATCCTCTTTACACTCCTCGCGAGCTGGAACACCAGTTAAACGACTCTGGCGCCAAAGCGATTGTGATTGTCTCCAACTTTGCCAACACGCTTGAGCAAATCGTTGAAAACACGCCAGTGAAACACGTGGTTTTGACCAGTTTGGGACAAATGTTGCCACGTGCGAAAGGGACCATTGTTGATTTTGTCGTCAAATACGTCAAAGGCATGGTGCCTAAGTATGATTTGCCCGGGGCGATTTCAATGCGTAAAGCGCTGCACAAAGGGCGTCGCCTACAATATGTCAAACCGTTTATGAGCGGTGATGACATCGCCTTTTTGCAATACACAGGCGGCACGACAGGCGTAGCCAAGGGCGCGATTCTCACCCATCGCAATATGATTGCCAACGTGATGCAAGCTAAAGGCATGTATGGTCCTGTCCTGAGTCAGGGGCGTGAGTTAGTGGTAACGGCGTTGCCGCTTTATCACGTTTTTGCGTTGACCGTAAACTGTTTGCTGTTTATCGAAATGGGTGGCCGTAACCTATTAATTACTAACCCTCGCGATATTCCTGGGTTCATTAAAGAGCTGCAAAAGTATCCTTTTACCGCAATTACCGG
>TRINITY_DN49930_c1_g4_i2|Adenylation domain|Proteobacteria
CTTTGGTGTTTGTTCGTCTCACCCATGGCGACTTACCAAGCCTTTCACTGCCTTACAAAGCATCCTAGCTTAAGCACTCCGCTCCCCAACCTCGCTATATCCTAAAGTCTAATTGTCGAAACGGCCTAACTGATTGACAGTTAGAGGCATACGGATTCCCCCTTTCGTGATTGAGGCGTGTTTAAAACATCATAAAACCGCATCACGAAGACAAAGGCACAAGGAGAAAAACAATGAGTGAAGCCAACATTTATCCGGTGAAAGAGAACATCAAAGCCCATACCCACGCGGATAATGATACCTACCTAGCCATGTATCAGCAGTCCGTTACTGACCCTGAAGGCTTCTGGAGCGAGCACGGCAAAATTGTTGACTGGATCAAACCGTTCACCAAAGTTAAGCAAACCTCTTTTGATACCGGCCATGTGGATATTCGCTGGTTTGAAGATGGCACACTCAACGTCTCAGCAAACTGTATTGACCGCCACCTAGCAGAGCGTGGTGATGATGTCGCCATCATTTGGGAAGGCGACAACCCAGCTGAAGATAAAACATTGACCTACAACCAACTGCACCAAGAAGTGTGTCGCTTCTCAAACGCACTGAAAGAGCAAGGCGTACGCAAAGGCGACGTGGTGTGTCTCTACATGCCAATGGTGCCAGAAGCGGCGGTGGCGATGTTGGCGTGTACCCGCATCGGTGCGGTGCATACCATCGTCTTTGGTGGTTTCTCGCCGGAAGCACTGGCTGGCCGTATCATCGACTCCGATGCCAAAGTCGTCATCACTGCCGATGAAGGCGTACGCGGCGGCCGCGCCGTGCCACTGAAAAAGAACGTCGACGAAGCACTGACTAACCCTGAAGTGAAAACCATCAGCAAAGTGGTGGTGTTCAAGCGCACTGGCGGCAATATTGATTGGCATGAACATCGTGATGTTTGGTGGCATGAAGCCACCGCAAAAGTTTCCGACGTTTGTCCACCAGAAGAGATGAAAGCCGAAGATCCACTGTTCATCCTCTACACGTCAGGCTCAACTGGCAAACCTAAAGGCGTACTGCACACTACGGGCGGCTATTTGGTCTACGCGACCATGACCTTTAAGTACGTGTTTGACTACCAACCTGGCGAAACTTTCTGGTGTACTGCCGACGTGGGTTGGATCACCGGCCACACCTATCTGGTTTACGGCCCACTGGCTAACGGCGCGAAAACCATTTTGTTTGAAGGCGTGCCAAACTATCCAAACACCAGCCGCATGAGCGAAGTGGTCGACAAGCACCAAGTGAATATTCTGTACACCGCGCCAACGGCAATCCGCGCGCTGATGGCAAAAGGCAACGAAGCGATCGAAGGTACGGATCGTAGCAGCTTACGCATCATGGGTTCTGTGGGTGAACCGATTAACCCAGAAGCGTGGGAGTGGTACTACAAAACCATCGGCAACGAGAAATCACCGATTGTCGATACTTGGTGGCAAACCGAAACCGGCGGCATTTTGATCACGCCACTGCCAGGTGCAACGGCGCTCAAACCGGGTTCTGCAACGCGCCCATTCTTTGGTGTTCAGCCTGCTCTGGTGGATAACATCGGCAA
>TRINITY_DN11377_c0_g1_i1|Adenylation domain|Actinobacteria
CTGTGTGTAGCCAGCCCTCTGAATCAAAAGACTCTTGGGTGGCAATAGCATTTTTGTAGTAGCCAGCAAATAGCCCTTTGCCACGCCCCATGATTTCATCATCGGCTGCGATTTTTAACTCAATGCCTGGCCCTGCATTACCGACACTACCAATTTTGTCAGCTCTAAATGGGTAGTTGAGCGTGCTGTAGGCAAATGATTCCGTCATCCCCCAAGCCTCTGTGATATCAAGGCCCACTGAGTGGTACCATTCCAACAGCGCTGGCGAGACAGGTGCAGAGCCACAGCCTAATACTCGAGCCTGATCTAAACCTAGACCATCTGCTAGCTTTTTCTTGATCAAAGAATTGACGAATGGGATTTTCAACAGAATATTGAGCTTCTTCTGTGGAAGTTTGTCTTGAATACGTTGCTGGAATAGCGTCCATAATCGTGGGACGGAGATAAACAGAGTTGGTCGGTGCATCTTCACATCTTCGATAAAAGTGTCCAGTGACTCTGGAAATGCTGTTGGCACGCCACCCATAATCGATGAACCGAAGATATAAACACGCTCTGTAATATGAGCGAGCGGTAAATAAGAGAACAATCGGTCGTTTTCTTGGATACCAATATGATTGATCAGTTGCTGAACAGACCAACTGAATGCGCCGTAAGTTAGCATCGCGCCTTTCGGTAACCCTGATGTGCCTGAGG
>TRINITY_DN86132_c0_g1_i1|Adenylation domain|Proteobacteria
CGATATATGACACAGACAACAATTTATCCGGTACCGGAAAATATAAAACAGCGCGCTCATATTACTGATGAGCAATATCTGGCAATGTATCGTGAATCCGTGGAGCAACCTGAGGCGTTTTGGGCAAAACATGGCCAGCGTTTGGACTGGATTAAGCCCTATTCTCAGGTTAAGGACACCAGCTATGAGCTGGGTAAAGTAGACATTAAGTGGTTTGCCGATGGCGTATTAAATGCAAGTGTAAACTGCCTGGATCGCCATCTGGAAAAGCGCGGTAACCAGGTTGCCTTTTATTGGGAAGGTGATGAGCCTGGTGTACAAAAAACAGTAACCTACCGCGAGTTGTATGAAGAAGTTTGCCAGCTGGCAAATGGTAT
>TRINITY_DN9924_c0_g1_i1|Adenylation domain|Proteobacteria
GTTAGCCAATGGCATGAAAGCACTGGGCGTAGCAAAAGGTGATCGCGTAACGATTTACCTGCCGATGATCCCGGAGGCCGCCGTTGAACTGCTGGCCTGTGCCCGAATTGGCGCGGTGCACTCGGTCGTTTTTGCCGGTTTTTCACCTGATGCGTTGGGTAGCCGTATTGTCGATTGTGATTCAAAACTGGTGATCACCGCCGATCAGGCGCTGCGCGGCAGCCGGGTGACCAACTTAAAAGATAACACCGATATGGCACTGGCACACGTGGGCGATGCCTCGCCGGTGCAAAACGTGAACGTGGTAAAAC
>TRINITY_DN36047_c1_g1_i1|Adenylation domain|Proteobacteria
GAGCAAACTGCGTGCGCTACTTGGCGGGCAAATCAACTTTATGCCTTGTGGCGGTGCAAAGTTGGATGAAACCATCGGTCGATTCTTCCATGCGATTGGTATCAACGTTAAGTTGGGCTACGGCATGACTGAAACCACGGCGACAGTATCGTGTTGGGATGATAAATGTTTTAACCCCGACTCTATTGGTATGTCGATGCCTGGCGCACAGGTTAAGATTGGCGAAAACAACGAGATTCTGGTTCGTGGTCCAATGGTGATGCGTGGCTATTACAAAATGCCAGAAGAGACGGAAAAGACCTTTGATGAGCACGGTTTCCTAAAAACGGGCGACGCTGGTTACATTGATGAAAATGGCAATTTGTTCATCACCGATCGTATCAAAGAGTTGATGAAAACTTCAGGTGGTAAATACATCGCTCCACAAATGATTGAAGGTGCGATTGGTAAAGACCACTTTATCGAGCAAATCGCAGTCATTGCGGATACTCGTAAGTTTGTTTCTGCGCTTATCGTGCCTTGTGATGACTCGCTAGAAGAGTACGCGAAAGAGCTG
>TRINITY_DN49348_c67_g2_i1|Adenylation domain|Proteobacteria
ATGGCGGGAGAAAGGCTTGACCCGCCAACCTTGGAATGGGTTCAAAGCCAAACGGCCAAGCCCGTGATTGACCACTGGTGGCAAACGGAAACTGGCTGGGCGATTGCTGGCAACATGGTTGGTATTGAGTTAATGCCAGTCAAAGCGGGTTCGGCCACCATGCCTATTCCGGGTTATCAAGTGGAAATACTGGATGAAATGGGGTTAAGAGCTGGGCCAATGCAGCAAGGTTTTGTCGCACTGAAAAGGCCTTTGCCGCCAAGCTGTTTGCCAACCGTATGGCGCAATCATGACCGATTTGAATCGGGTTATCTGAGCCAATTCCCAGGTTACTATGTTTCGGGGGATGGCGGTTATCTGGATGAAGAGGGGTATCTCTTTATTATGGGTCGCATTGATGATGTGATTAACGTGGCG
>TRINITY_DN37050_c0_g1_i1|Adenylation domain|Proteobacteria
CACGTGTCTGGATTAGCCATTGTTTATCGCTGGCTCTATTCTGGGGCGAGCCTAAAAATCGGCACTGGGCAACTCGCACAAGATATCGAGGGCGTGTCTCATGCCTCTCTTGTCGTCACCCAATTAAAACGCCTACTCGATGAGAAGGTGACATTGCAGTTGACCCATGTGCTACTCGGCGGGAGCCATGTGGAACACTCGCTAGCCCTGGCAGCACAGCGACAAGGGATCGAAACGTGGTTAGGTTATGGCATGACGGAAGCCGCATCCACGGTTACCGCAAAACGGATTGATGCTGTGAGCAATGCGGGGCATCTATTAAAGCATCGTGCGATAACGATAAAGGAACAACGTATCTATATTGGTGGTGCGACTTTAGCCAGTGGGTATTTCTATCAAGGTGCCGTCACACCGCTGGTGGATGAGCAGGGTTGGTTTGATAGTAAAGATCTTGGTAAGTGGCAGGGTAATGAGCTGCAAATCATCGGTCGAGCTGACAATCAATTTATCTCTGGGGGCGAAAATATTCATTGCGAAGAGATAGAAGCGGCCCTTAATCGAGTTGAAGGCGTGGTGCAGAGCATCGTCGTTCCTGTTGAGGATGCTGAGTTTGGTCATCGCCCAGTGGCGGTGATTCAGGCTAACGTTTTACTCACTAAAGCACAGTATCAAGACCATTTGCAGTTAACGCTAGAAAAGTTTAAATGGCCCATTGCCTATTACTTAATGCCTTCAGCGTTGACAGAAGGAGGGATTAAGGTGTCGCGCAAAGCGGTGAAAGAGTGGCTGCTTGCCAACGCGGTTAGTTGATTTAGCAATGATTTAGTCAAAAAGGGAATTTCTCAACCTTATAACCCTCAATCATAATTAGCGTTCATATGATACAGGAAAGGCATAAGGTTGAAGATGGTCAGAGGGATCTTAATCGCAACAGCGGTTTTACAGCTTGGTGTGGCTTTGCTCAGTGACGGACTCTATCGTTCACTGGCTGAGCTAACGGCCTTTTTGATCGTTGTTGCTATCGTGTTTGATTATCGACGTCAACAAACGCTCGAGTCGTCTCAAACTCAACACTCAGCGTAACCCCTTCAACGTGTCAACAGTAACCAAGCAAGCGAGCTACTGGAGATCACGATCCACAGGCTCAAGCCAAAAAGTAGAGGCTTTGCGCCCGCACTTTTTAGCTTTTCGATAGAAATACTGCAACCTATCAAAAACAAACACACCACTAACGCCTGCTTTGCCAGCGCAAAAATGCCCTGATACACGGCTTCAAACTGAGGCAGTAGGTCGCTAAAAGCGATAGCGCCACAGTACCAGATAATGAAATAGGGGATCACTAGCTTGTTTTTGCCTTCTTCGCTGTTACCGCGCGCGAATATGATTGCGCTGACTAGTGCAACGGGAATAATCCACAATGCGCGTGCAAGCTTTAAGGTGGTGGCCGTCGTGAGCGCTTCTTCACCGTAGGCCGATGCCGCGCCGACAACAGATGAAGTATCGTGAATGGCAATCGCTGCCCACGTGCCGAAGGTGTGCTGATCCAGCGCTAAGGCATGGCCAATGACCGGGAATATAAACAGAGCGAGAGAGTTCAGCACAAACACGGTCGCGAGCGCTAGGGCGATCTGTTGATCTTTGGCTTTGATCGCTGGTGCGACTGCCGCAATGGCACTTCCACCGCAGATCGCGGTACCGGCTGAGATGAGATAAGCCGTTGAGGTTTCCAATTTAATCATTTTGGCGACTAACCAGCCTAAGA
>TRINITY_DN46506_c0_g1_i1|Adenylation domain|Proteobacteria
TTAAGGCTCAGGACAATGACCGAAGTAGCGATTACTCAAACTGGTCCGCCATTCTCGACAACTATGCGCCGAAAGGTGTTTTCTACGAGCGAGTTCCCTTCAACTCGCCTTTGTTTATTCTTTACTCCTCGGGAACCACAGGTAAGCCGAAATGCATTGTTCATAGCGTTGGTGGTACGATAATCAATCACTTAAAAGAACATCAGCTTCACTGTGACATTCAACCCGGCGAACGTGTTTTCTACTATACAACCTGTGGCTGGATGATGTGGAATTGGCATGTCTCCGCCCTTGCTAGCGGTGCGACACTGGTCATTTATGATGGAAGCCCTGTTTATCCTGACCATTCCGTGCTTTGGGACATGGTTGATGATTATGACATTTCGCTTTTTGGTACTTCGGCAAAATACTTAGAAGCCTTACAACATGGTCACTACGAACCAGCGCTTTTCCATCAGTTAAGTCACTTGAAAACGCTGTGCTCAACGGGTTCTACACTGTATCCAGAACAGTTCGATTTTGTCTATTCGAGTGTCAAAACCGATATTCACTTGGCCTCTATTTCAGGAGGTACCGACATTTGCGGCTGTTTTGTGTTAGGCAATCCGATCTCCCCAGTCTACCGAGGTGAAATTCAACATGCTGGTCTGGGTGTTTCTATCGAGGTATACGCGCCTGAAGGTCAGGCTGTCAATCAACAACGTGGTGAACTGGTTTGCACTAACTCGATACCCAACTTTCCTATTGGTTTTTGGCGTGATAATGGCGAGCGTTACCACCATGCCTATTGGTCCAAGTTTGCCAATGTTTGGCACCACGGTGACGATGTGATGATGAACAAACGTGGGGGATTGCTCTTTTTTGGCCGTAGTGACACAACGCTCAATCCTGGAGGGGTTCGCATCGGAACCGCTGAAATTTATCAACAAGTCAATGCGTTACCGTGTATAGAAGAGTCTATTGCGGTTGGCCACCTCAACGATCGCAATGAAGAAATTTGGCTGTTCGTCAAAATGGCAGTGGGTTTCACCCTCAATGATGCCGTTATCCAACAAATTCGCACCGTTTTACGCACGCAATGTTCACCCAGACACGTGCCTTCACGTATTTTTAGCCTATCTGAGATCCCAAAAACCCGTTCGGGTAAGTTAGTCGAACTGGCAGTCAAGCAAATCGTGAATGGCGATGAAGTGAAAAATATCGGCGCCATTGCCAATGCTGAGGTGCTGCGAGAAATCCAAGATGTGATTGGCACGCATTAGCGAG
>TRINITY_DN49473_c0_g1_i9|Adenylation domain|Actinobacteria
CTCACAGTGAGAGCAAGATACTGATTGCCGGCAAGCTCGATGATGCAGCAGCGACACAAAAGGTGATTGATGCACTGACAGACGTTCAAAGTATTGCTTTGCCCTACGATAGCGCACCACACTGCCAACACCAGTTCACCACTTTGATCCTTCAATCTGAAGCCAGTGCTGAAAGACCAACACACTACGACGATAAACTGATGTCACTGGTTTACACATCAGGCACCTCAGGCTTACCAAAAGGGGCAATGCTGACCTATGGTGCATTTACTTGGTCAGTGCAGCAATTGATTAATCACATCGGTATTGAGCCCAACGACAGACTCTTCTCTTACCTGCCGTTAGCCCACATTACTGAGCGCGTGTATATTTTCGGCTCATCAATTATGGGCGGCGTACAAACGGCCTTCCCTGAGTCACTCGACACCTTCATTGAAGATGTGAAAATGCAGCGCCCAACGCTGTTTATTTCCGTTCCACGTTTATGGACACTCTTTCAGCAACGTATTCAAGACAAACTGCCACAAAAACGCCTCAACTTCCTACTTAAAATCCCATTTGTCAGTGGTTTGATTAAGAAGAAGCTGGCCGATGGACTTGGTTTAGATCAAGCTCGCGTGCTGGGTTGTGGCTCCGCTCCAGTTTCTCCTGCACTGCTCCAGTGGTACCACAGTGTCGGGCTCAACATTACTGAAGCTTGGGGAATGACAGAGGCCTTTGCCTACACCACATTGAATTACCCATTTAGGGCCGACAAAATCGGCAGTGTTGGTAATGCAGGACCGGGCATTGAACTTAAAATCGCTGAAGATAGCGAGATCATGGTTCGCAGCCAAGGGCTCTTTTCTGGCTACTATAAGAATGACATTGCCACCAAAGAGTCCTTTGATAAAGAAGGTTGGCTACATACTGGCGATATAGGCTCTATCGACAGCGAGGGCTATTTGACCATTCAAGGGCGTAAAAAAGACACCTTCAAAACCGCCAAAGGCAAGTTTGTCGCACCTGTTCCTATCGAGAAAAAACTCTTTGAATACAGCCGTGTGGAGATGATGTGCCTCATTGGATCTGGGTTACCCGCACCAATATTACTGGTTGTGCCACATAACTTCCCTCATTTTGACCGTGAGCGGTATGAACGAACCACGCAAAAAGTCATCAAACGCATGAATGACGAATTGGAATCTCATGAGCAGATCAAGGGAGTCCTGATGATTAAAGAGCCCTGGAGTATCGATAACGGCATTTTGACGCCAACATTGAAAATAAAGCGCCATGTGCTTGAGCAGAAGTATCACGAAACTGGTCACAACTGGCCAAAAGATAAATTGGTCGTTTGGGAAG
>TRINITY_DN49421_c0_g1_i1|Adenylation domain|Proteobacteria
ATTGGGTTAAAAATTAGTCATGTTAATAAATGATTAACAATGAGAAGAACAATGACAACGTCAAGCCCAATCTGGACACCTTCTAAAGAGCGAGTGGCCAACAGCAATCTGAAGAAATTCATTGAGCACATCAATATGCAAGGCGAAGCGATCGACAGCTTTGCCGACCTCTATCAGTGGTCTATCGTCGAGAACAAAAAGTTTTGGATGGAAGTCTGGGATTATTGCGATGTGATCGGTTTTCAGGGCGATTGCATCATCGGAGAAGGGAAGCCGAAGTGGCAAGCGTATACGAGTAATCGAGACAACCTTTGGTTTCCGCAAGCGGAACTCAATTATGCGGAAAATCTCCTCTCCTCAGCCTACCAAAAACCCGCCGAACCTGCGCTTATTTTTCGTAACGAACGTGGCGAGGAAGACAGCCTCACTTGGCAAGCGTTGTGCGATCAAGTGTCGGTTATTCAGCAATGGCTTATCCGCAATGGCGTAGGACGTGGTGATGTGGTGGCTGGCTATCTACCTTATCTGCCAGAAACCGTGGTCGCGATGCTGGCAACAACCAGCTTAGGCGCGATTTGGACATCGACTTCACCCGATTTTGGCGTAGACAGTGTTCTTGAGCGATTTGGCCAAGTTAAACCCAAAGTGCTGTTCTGCTGTGACGGTTACTCCTTTAGTGGAAAAACCTTCGATATGTCAGAAAAAAACCGCGAAATTGAAAAAAACTTAGCAGACTTGGTAAACATCTGTGAGATCGAGTATCTACAAGCACCTGATGCGCTTCACAACAGTAACTACTCCACTTGGTCGGCTATTTTAGAAAACTATGAGCCCAAAGGGATTGAGTTTGAACGCATTGGCTTTAACGATCCTTTATTTATCCTCTACTCTTCCGGTACGACGGGCAAACCGAAATGTATTATTCATTCTGTCGGCGGCACCATTCTCAACCATCTCAAAGAGCATCAACTGCATTGTGACATTCAACCCGACGATAGAGTCTTTTACTACACCACTTGCGGCTGGATGATGTGGAACTGGCATGTCTCGGCCCTCGCCAGCGGTGCAACCTTAGTCATTTTCGATGGTAGTCCTGTGTATCCGGCGCATTCGGTACTGTGGGACATGGTCGATGAGCACAACGTGACGCTATTTGGCACGTCGGCTAAATACTTAGAAGCATTGCAGCAAGCCTTTTACGAGCCCGCCCTGTTCCATCAGCTCACTTCGCTAAAAACACTCTGCTCGACTGGCTCGGTACTTTATCCAGAGCAGTTCGATTTTGTCTACGGCAGCATTAAACAGGATGTGCACTTGGCGTCGATTTCCGGCGGAACGGACATTTGTGGCTGCTTTGTGCTGGGGAATCCTATCTCTCCAGTCTATCGGGGCGAAGTGCAAAGCGCAGGCCTTGGCGTTGCCGTCTCCGTGTTTGACGATAAGCAAACACCACTGATTGGCGAGCGCGGCGAGTTGGTTTGCCGCAACTCTCTGCCCAACTATCCGATTGGTTTTTGGCACGATGATGGCGAGCGATATCATCACGCCTACTGGGCAAAATACCCTAACGTTTGGCACCATGGCGATGATGTGATGATGACGCAAACGGGCGGTGTGGTGTTCTATGGCCGCAGTGATACCACTCTGAATCCCGGCGGGGTGCGTATCGGCACTGCCGAGATCTACCAGCAAGTCAATGCGCTGAGTGGCATCGAAGACTCCATCGCGGTCGGGCGGATTCATGAGCGCAATGAAGAGATTTGGCTGTTCGTTAAAATGGCGCAGGGTTTTGAGTTTACGGAGAGTGTTGCGCAGCAAATTCGCGCCACGCTCAAGTCACACTGTTCGCCACGTCATGTACCGAAACAAATTTTTCCGGTCAGCGATATTCCTCGCACCCGTTCTGGCAAACTGGTTGAACTGGCGGTGAAACAGGTCGTGAACGGGCAAGAAGTGAAAAACCTCGGTGCTGTGGCCAACCCAGAAGTGCTGGATGAGATAGCTCAGTTCGCTACAGTAGACGCAGACGGCTAGACAAAATAACGAAAGAAACATAGAAACGTG
>TRINITY_DN19649_c0_g1_i1|Adenylation domain|Proteobacteria
CAAAAATATGCAGACCAACCAGCATTCATGAACATGGGCTCGGTTATGACCTTCCGTAAATTGGAAGAGCGTAGTCGCGCATTCGCAGCGTATCTGCAAAACGAGTTAAAACTGCAAAAGGGTGACCGCGTTGCTCTGATGATGCCAAACTTACTGCAATACCCAGTAGCATTATTTGGTATTTTGCGTGCAGGTTGTATCGCCGTAAACGTTAACCCACTTTACACTCCTCGTGAACTTGAACACCAATTGAATGACTCAGGTGCGACGACGATTGTGATTGTGTCTAACTTTGCGAATACGCTAGAACAAATCGTCGATAAAACACCAGTCAAACACGTAGTGTTAACCAGTCTTGGTCAAATGCTGCCACGAGCGAAAGGTACGATTGTCGATTTTGTCGTGAAGTACGTTAAGGGCATGGTGCCTAAGTACGATTTACCTGGTGCAATCTCAATGCGTCAGGCTCTACGTAAAGGTCGTCGTCTACAATACGTTAAACCGTTTATGTCTGGGGATGACATTGCATTCCTGCAATATACGGGGGGGACGACAGGTGTCGCGAAAGGCGCGATTCTGACTCACCGCAACATGATTGCGAACGTTCTACAGGCAAAAGGCGCGTACGGACCGGTTTTATCTCCGGGGCGTGAATTAGTCGTAACAGCGTTACCGCTGTATCACGTATTTGCTCTTACCGTAAACTGTCTGCTGTTTGTCGAAATGGGTGGTCGTAACTTACTTATTACCAACCCTAGAGATATTCCAGGGTTCGTGAA
>TRINITY_DN48887_c0_g1_i1|Adenylation domain|Proteobacteria
AATGGCAAAAGGTAACGAAGCGGTAGCAGGGACCTCTCGTTCAAGCTTACGTGTGATGGGTTCAGTAGGTGAGCCTATCAACCCTGAAGCGTGGGAGTGGTACTACAAAACGATTGGTAACGAGAGCTCGCCTATCGTTGATACTTGGTGGCAAACAGAGACCGGCGGTATCTTAATTGCACCACTACCAGGCGCAACAGACTTAAAACCAGGCTCAGCAACTCGACCATTCTTCGGAGTCCAACCTGCACTGGTTGATAACATGGGCAACATCATTGAAGAAACCGCAGCAGAAGGTAACTTGGTGATCCTTGATTCATGGCCAGGTCAGATGCGTACTGTTTATGGCGACCACGAGCGCTTTGAACAGACCTACTTCTCAACCTTCAAGGGAATGTACTTTACTAGTGATGGTGCTCGTCGTGACGAAGACGGTTACTACTGGATCACAGGCCGTGTTGATGACGTACTAAACGTGTCGGGTCACCGCATGGGTACCGCTGAAATAGAATCGGCTCTTGTCGCACATCATAAAATTGCTGAGGCCGCTATTGTGGGCATTCCGCATGATATCAAAGGCCAAGCTATCTACGCTTACATTACCTTGAACGATGGTGAATTCCCGTCAGCAGAGCTACACAAAGAAGTGAAAGATTGGGTGCGTAAAGAAATTGGTCCAATTGCAACACCAGATGTACTGCACTGGACGGATTCCTTACCGAAGACTCGTTCTGGTAAGATCATGCGTCGAATCCTGCGTAAAATTGCAACGGGTGATACCAGCAACCTCGGAGACACATCAACGCTTGCCGATCCGAGCGTTGTAGATAAACTTATCGCAGAGAAAGCAGAATTGGCATAAATTCAACCAACTGTTTTAAAA
>TRINITY_DN47654_c0_g1_i1|Adenylation domain|Proteobacteria
GGAAATCAGCGGCTTCTTAAGTTGGCATGAATCAAGTGAAAAAGATAAAGGCCACATTTGGCTGCGCGATCAACTGATGATCACTTGTGGTGAAGTGGTTGCCGCAAAATAAGATGACGTTTGGTCTTATAGGTTAAGACCATATTGGTAATCATCAATTTTTACAATTCATTGGTCCCCGAGAGATTTTTGTCTCTCGGGGCTTTTTGTTTTCGTAATCAACAATCGAAACAGTAAGTTAAATAGAGTAATCATTCAGCAATTTGAGGTACGTTCGCGACGTATAAGTGATAGTTGTCTCTTATTAGTGATAAGTTTGATACTGGTCAGTTGCGTTTTAGCAAGCCGTGAGTACACTTGTTCGCTCAATTAGCTTACGCCTGTAAGCCAAAAGGTAAGTACAAAGAATGGCCAAGTTAGATTTTCATATCGTTAAACGTATTCGTGAACAAATTGCGAACGGTGGTACACGCGTTGCACTCAAGCATAAAGTGGGTGAGGAGTGGCAAGGTATTACGTGGACGCAATTTGGTCAGCAAGTTGATGCTTTATCACTTGCACTTTTGGCTCAGGGATTAGGAGTCCAAGATAAGATCGGCATTTTCTCGAACAACATGCCGCAATGGACGATCGCTGATATCGCAGCTCTGCAATTACGCAGCGTGACAGTACCTATTTACCCAACCAATACTGCCGCCCAGTCGGCGTACATCATTAACAATGCAGACGTAAAAGTTCTGTTTGTTGGTGAACAGCCTCAATTTGATGCAGCAGTGAGCATTTTCGACCAGTGCGAACAGTTAGAGCTCATTGTTGCGATGTCTGATGATATAGAACTTGGCGATCATGATTTCGTTATCTCTTGGCAAGCATTTGTTGCCAAAGGCGACGCTACATATCAAGTTGAATTGGACGCGCGTTTAGATCAGGCAAAAGAAGATGATCTACTCACGCTGATCTACACCTCGGGTACAACAGGCCAGCCAAAAGGCGTTATGTTGGACTACGCAAACATTGCGGCGCAATTGGAAGGGCACGATCAGCGCTTGAGCCTTTCTCAAAGTGACGTGTCATTATGTTTCCTTCCGTTGTCACACGTATTTGAGCGCGCTTGGACCTTTTATGTATTGTACAAAGGGGCGACCAACTGCTATTTGCAAGACACCATGCAAGTACGTGATGCACTGAGCCAGGTGCGACCTACCGTGATGTGTGCCGTACCGCGTTTCTATGAGAAGATCTTCTCTGCGATTCACGAGAAAGTGTCTCGCGCGCCGATTCACCGTAAGATCATGTTTACTTGGGCAGTCAACATGGGCGCAAAAATGGCCGCTTGTCATCAAGAAAAACGTCAGCCATCGCTCTTGCTGCGTAAGTCATACGCTTTGGCGGATAAGTTGGTTCTGAGCAAACTGCGTGCGCTACTTGACG
>TRINITY_DN48258_c0_g1_i1|Adenylation domain|Proteobacteria
ATCACCGCAAGAGAGTGATTCGTTGACTGAAGATAGCTATCATCATGACCGGCTCGCTTCAGTAGTATTTACTTCTGGCTCTACAGGTGAGCCTAAAGCTGTGGTTCATACACATCGACAGCATCTTGCGTCTGCAGAGGGCTTGTTGCAGGAGTTCATTTTCACTCAGCAAGATGCTTGGCTGTTATCGCTTCCGCTGTATCACGTCTCTGGATTAGCGATTGTCTATCGTTGGCTATATGTCGGAGCAACACTAAAAGTCGGTTCAGGGAAACTTGTTGATGATATTCAGGGCGTATCACACGCTTCTTTGGTTGCGACTCAGCTCAAACGGTTATTGGATGATGATGCACATTTGTCATTGACACATGTGCTACTGGGCGGCAGCCACGTTGATCACGAGTTGGCACTACGAGCAACAGGGCAAGGCATTGAGACATGGTTAGGTTATGGGATGACGGAGGCGGCCTCTACCGTTACCGCAAAGAGAATTGACAGCACCAGTAATGCTGGACATGTATTGAAGCACCGTAAGATAAAATTAGTTGACCAACGCATTTTTATTGGCGGTAAGACATTAGCGGCAGGGTATTTCCATCAAGGACATGTTACCCCATTTCTGGATGAGAAAGGCTGGTTTGACAGCAAGGATCTTGGCGAGTGGCAAGGTGATGAATTAAAGATAATCGGCCGTGCCGACAATCAGTTTATCTCTGGTGGTGAGAATATCCATTGTGAAGAGATTGAAGCCGCTTTGAACCAAATTGATGGTGTAGTGCAGAGTATAGTGGTTCCAGTCGAAGACGCGGAGTTTGGTCATAGACCAGTAGCGGTGATTCAGACCAATGGATTGCGCAGCAAGTCGGAGTATGACCAGCACTTGCAATCAAAGTTAGAGAAGTTTAAATGGCCAGTGGAATACCATGTAATGCCACAAACTCTACTAGAAGATGGGATCAAAATTTCGCGTAAGGCCGTGAAAGAGTGGCTGTTGTCATCACTTCAGAATTAGTCAATTTTGCTATGTATTAGTCATAAAGAGAATTTCGTATCCTTATAACTCTGAATCATAATTATGCTTCTTCGTGGAGAGAAAATGCATAAGGTTCAGGATGGCAAAGCTAGTTTTAATTGCGGCAGTAGCACTACAAATTGGTATCGCGATAAGTAGTGAAGGGCTAGCCCGCTCTCTTGCAGAGCTAACGGCATTTTTGATCGCTATAGCGTTGGTCGTTATATACAAAAATAGCAAACGGGAAATACCGTCCCCTCAACGCGATAAGCAGACCACCAATATCTAAAACAGTAACCAACTTAGAGAAGTGGTAGAAATTAGCACCCACAGAGTCACACCAAACAACAGCGGCTTAGCTCCAGCTGACTTTAGTTTTGAAATTGAAATGCTGCAACCTATCAAGAACAGAC
>TRINITY_DN45560_c0_g1_i1|Adenylation domain|Proteobacteria
CGAGATTATCAATGCCAACATCACAGCCTATTTGGACCCCCTCTGCAGAGCGAGTCGCGCAAAGTAACCTCAAAAAGTTTATTGAACACATCAATATGCAAGGGGAAGCGATCGAAAATTATGCAGAGCTTCATCAATGGTCTTTGGTCGAAAACAAGAAGTTTTGGATGGAAGTCTGGTCATACTGTGATGTGATCGGCTACCAAGGTGACTGTGTCATTGGCGAAGGTAAACCCAAATGGGGAGAGTATGTCCCTAATAGAGATAACTTATGGTTCCCTCAAGCTGAACTCAACTACGCAGAGAATTTACTCTATTCCGCATATCAAACGCCTGCTGAACCTGCTCTATTGTTTCGCAACGAGAGAAATGAGCAAGCGTGTCTTACTTGGCAAGCACTGAGCGATCAGGTGTCTGTCGTGCAGCAATGGCTGGTGAGAAACGGGGTCGGTAGAGGCGATGTCGTTGCGGGTTACTTACCCTACATCCCCGAGTCTGTAGTGGCCATGCTAGCCACTACTAGCCTAGGTGCGATATGGACCTCAACGTCACCCGACTTTGGCGCCGAGAGCGTGATTGAGCGACTCGGTCAAGTCGACCCCAAAGTCTTGTTTTGTTGTGATGGCTATTCGTTCGGCGGAAAAATCTTTGATATGTCTGAAAAAAACCGGCAGATCGTTGAACGACTTTCCAGCTTGGTCAATGTGTGTGAAATCGAATACTTTAAGGCTCAGGAC
>TRINITY_DN29339_c0_g1_i1|Adenylation domain|Proteobacteria
AAAGCATCCGTTTACTGCGATTACGGGCGTGAATACCTTATTTAATGCATTGGTCAATAATGAAGATTTCCACGAGTTGGATTTCAGTAATCTACGTTTAGCCGTTGGCGGCGGCATGGCAGTGCAGCGCTCAGTGGCAGAAAGATGGCAAAAGACCACGGGTTGCTATTTGCTCGAAGGTTACGGTCTAACAGAGTGTTCTCCGTTGGTGGCGGCATATCCGCATGATCTTGTTGAATACAATGGCTCTATTGGTCTGCCGGTACCATCAACAGAAGTTCGTATCGTGGACGAAGAAGGCAACGCTCTTGCGAATACTGAAACTGGTGAACTTCAAGTTCGTGGTCCTCAGGTTATGCAAGGTTACTGGCAACGACCTGAAGCAACGAAAGATACGATTAACGAAGACGGCTGGCTATCAACTGGCGACATCGTTAAGTTCGATGACGAAGGCTTCCTGCATATCGTTGACCGTAAGAAAGACATGATCTTAGTATCAGGCTTTAATGTTTACCCGAACGAAATTGAAGACGTTGTAGCACTACACGGCAAAGTACTTGAAGTTGCTGCTATTGGTCAGCCGCATGAAGTGTCTGGTGAATTAGTGAAGATTTATGTCGTGAAACGTGATCCGAGCTTGACCAAAGACGAAGTGATCGCGCATTGTCGAGAACACTTAACTGGCTACAAAGTTCCGAAGTTGGTTGAGTTCCGCGAAGACTTACCTAAAACCAATGTCGGTAAGATCTTGCGTCGTGTTTTACGCGAAGAGAATGACGCTGAACTTGCGAAGAAAAGCGCATAAGCCGATTTCGTCGAGTCGAG
>TRINITY_DN11791_c0_g1_i1|Adenylation domain|Proteobacteria
CGGGTTCAACTGGTGCGGCCAAAGCGGTAGCGCACACCCATGAGCAGCACTTTGCTTCTGCACAGGGGTTACTGCAGGAGTTTTCCTTTACCTCGCAAGATTGCTGGCTGCTTTCTCTGCCGCTCTACCACGTTGCTGGCGTCGCCATTGTTTATCGTTGGTTGCTGGCGGGCGCGACGCTAAAAATCGGCCAGGGCTCACTTGCTGACGACATCTTGTCCGTTACACACGCCTCTCTGGTGGCAACGCAGCTCAAGCGCTTGCTGGATACCGATGCCAGTCTATCGCTCACGCATGTCCTTCTGGGGGGCAGTCATGTTGAGCATTCGCTTGCAACCCGAGCGCAGCAGCAGG
>TRINITY_DN47367_c0_g1_i1|Adenylation domain|Proteobacteria
GCAATGTCGATTGGCATGAACATCGTGACGTTTGGTGGCATGAGGCGACGGCAACAGTCTCGGACGTTTGTCCACCAGAAGAGATGAAAGCCGAAGATCCCCTGTTTATCCTTTACACTTCAGGCTCTACGGGTAAACCGAAAGGGGTGCTGCATACCACGGGCGGCTACTTGGTGTATGCGACCATGACCTTCAAATATGTCTTTGACTACCAGCCCGGCGAGGTGTTCTGGTGTACCGCTGACGTGGGCTGGATCACCGGACACACCTATCTGGTCTACGGACCACTGTCCAACGGAGCAAAAACCATTCTGTTTGAAGGCGTGCCAAACTACCCGAAAACCAGCCGCATGAGCGAAGTGGTCGACAAGCACC
>TRINITY_DN41078_c0_g1_i1|Adenylation domain|Proteobacteria
GTTGAATGGCATGAACACCGTGATGTTTGGTGGCACGAAGCAACAGCCAACGTTTCTGACGTTTGCCCACCAGAAGAGATGAAAGCCGAAGACCCGCTGTTCATCCTCTACACATCTGGCTCGACAGGTAAACCTAAAGGCGTACTACATACTACAGGCGGTTACCTCGTCTACGCGGCAATGACCTTTAAATATGTCTTCGATTATCAACCAGGAGAAACCTTCTGGTGTACCGCGGATGTGGGCTGGATTACAGGCCATACTTACCTAATTTATGGTCCACTAGCGAACGGGGCCAAAACCATTCTGTTTGAAGGTGTTCCAAACTACCCAAGCACGGCTCGTATGAGTGAAGTGGTTGATAAGCACCAAGTGAACATTCTCTACACTGCGCCAACCGCTATTCGTGCACTAATGGCAAAAGGTAACGAAGCGGTAGCAGGGACATCTCGTTCAAGCTTACGTGTGATGGGTTCAGTAGGTGAGCCTATCAACCCTGAAGCGTGGGAGTGGTACTACAAAACGATTGGTAACGAGAGCTCGCCTATCGTTGATACTTGGTGGCAAACAGAGACCGG
>TRINITY_DN39487_c0_g1_i1|Adenylation domain|Proteobacteria
GGGCCATCGCTGGCAACCCGACAGGTGTCGAAATGATGCCAGTTAAAGCTGGTTCTTCGACGAAGCCCATTCCGGGTTATCAGGTCGAAATTCTGAATGAACTTGGAGAGGCTGTCGGGCCTAACCAACAAGGCTTTGTCGCATTAAAACGTCCGCTACCACCAAGTTGTCTGCCAACGGTTTGGCGTAATCATGACCGTTTTGAAACTGGTTATCTTAGCCAGTTCCCAGGCTACTACGTGTCAGGTGATGGTGGCTATCTGGATGAAGACGGTTACCTGTTTATTATGGGACGTATTGATGACGTGATTAATGTCGCGGGACACCGATTGTCGACAGGTGAAATGGAAGAAATAGTAGGAGGCCACCCAGCGATTGCAGAATGTGCGGTGGTTGGTATCCACGATGATCTAAAAGGTCAGCTTCCACTTGGCTTTGTGGTACTAAAAGACGGTGTAAAAGTGGATGAGCTAGACCTTGAAGGTGAGCTTGTGGGCAAAGTGCGTAGTGAGATAG
>TRINITY_DN24706_c0_g2_i1|C-domain_bleomycin
ACCATCTATACCTGACCTAACTATAAGAGGAAGCCCCGGCTAACTCCGTGCCAGCAGCCG
CGGTAAGACGGAGGGGGCAAGCGTTGTTCGGAATTACTGGGCATAAAGGGCGCGTAGGCG
GTGGGGTAAGTTAGTTAGTGAAAGCCCCTGGCTCAACCAGGGAAGTGCTTCTGATACTGC
CCCACTTGAGTGTAGAAGGGGAG
>TRINITY_DN43328_c2_g1_i3|C-domain_bleomycin
ACGGGAGGCAGCAGTAGGGAATTTTGCGCAATGGACGAAAGTCTGACGCAGCAACGCCGC
GTGAGTGATGACGGCCTTCGGGTTGTAAAGCTCTGTTGAGTAGGAAGAAAAACTGTATGG
TTAATACCCATACGGCCTGACGGTACTACTCGAGGAAGCTCCGGCTAACTACGTGCCAGC
AGCCGCGGTAAGTCGTAGGGAGCGAGCGTTACTCGGAATCACTGGGCGTAAAGGG
>TRINITY_DN46389_c1_g1_i6|C-domain_cyclomarin
GATGGCGAAGGCATCTTACCAGAATGGATCTGACGGTGAGGGATGAAAGCCAGGGGAGCG
ATCCGGATTAGATACCCGAGTAGTCCTGGCTGTAAACGCTGCGTGCCAGATGTTGCGCAA
TCCACGAGATTGTGCAGTGTCGAAATGAAGATGTTAAGCACGCCACCTGGGAAGTACGGC
CGCAAGACTGAAACTTAAAGGAATTGGCGGGGGA
>TRINITY_DN53677_c0_g1_i1|C-domain_calcium-dependent antibiotic
GAAGCGTCCATTTTGGTGGCGCAGGCCGACGGAAAAGGCGTGCCCATCGTACGCCCCAGC
AAGACAAGGGAGAAAGTGCGTTTACGTCGGGGGGAGGCCCGCAGCCGCAAGAAAGCGGCG
GTCGTGACAGCCGTTTACACTATCCGGCCGGCGCCCCGGACGGCTGATGACGTTCTGCGC
ACGCTGTTGCAGCAGGAGCAGGCAGAGAAGCCGACGCCACCCGCTCGCTATCGACCGCAG
CACAAACAAAT
>TRINITY_DN5451_c0_g1_i1|C-domain_bleomycin
GTGATCGGCCACACTGGAACTGAGACACGGTCCAGCCTCCTACGGGAGGCAGCAGTGGGG
AATTTTGCGCAATGGGGGAAACCCTGACGCAGCAACGCCGCGTGAGTGAAGAAGCATTTT
GGTGTGTAAAGCTCTGTCAACGGGGAATAAGGTATTGGCCTGAACAGGGTGAATACTTGA
AGGTACCCGTGGAGGAAGCCCCGGCTAACTCCGTGCCAGCAGCCGCGGTAACACGGAGGG
GGCAAGCGTTATTCGGAATTACTGGGCGTAAAGGGC
>TRINITY_DN49944_c2_g2_i3|C-domain_mycosubtilin
GTTCAAGCGATCGCAATGACGCGTGCTGAAGCCAAAGCAGCGTTCAACAACGACATGGTT
TACATGGAGAAATTCCTAGAAAACCCACGTCACGTTGAAGTACAAGTGATTGCCGATGGC
CAAGGCGGCGCGATTCACCTCGGTGAACGTGATTGCTCTATGCAGCGTCGTCACCAAAAA
GTGGTGGAAGAAGCACCCGCGCCGGGCATCACAGAAGAGATGCGTAAGTACATCGGTGAA
CGTTGTACCCGTGCGTGTCTTGAAATCGGCTATCGCGGCGCAGGTACTTTCGAGTTCTTG
TACGAAAACGGCGAGTTCTACTTCATTGAGATGAACACCCGTATTCAGGTAGAACACCCA
GTGACAGAAATGGTGACTGGTGTTGATCTCATCAAAGAGCAGCTACTAGTTGCCGCAGGT
CAGCCTCTGTCGTTTACCCAAAATGACATCAAGATCCGTGGCCATGCGATTGAGTGTCGT
ATCAACGCCGAAGATCCCGAGCGCTTCCTGCCTTCACCAGGCAAGATCGAGCGCTTCCAT
TCACCAGGCGGCATGGGCGTTCGTTGGGAATCGCA
>TRINITY_DN9725_c0_g1_i1|C-domain_enterobactin
TAGCGACTGTGATTGCTAAATTGGGCTTGTCGACTGCGCTGCTCTCCTCGTTTACCAACA
ACACCGCAGTGGTGGTGTCGTTGATTGGCGCGGTCAAACGTAATCAGCAGCATGCGCCGT
CAAAGCTGCTGATCCCGCTCTCTTATGCGGCGATTTTTGGTGGTACGCTCACCTTGATTG
GCACCTCGCCCAACCTGATCATCACA
>TRINITY_DN47161_c4_g1_i3|C-domain_bleomycin
ATAGGAATGGGTTGTCGTCAATAGCGGCAGCCTTGACCAAAGCGAGAGGAAGCGCCGGCT
AACTCCGTGCCAGCAGCCGCGGTAAGACGGAGGGCGCAAACGTTGTTCGGAATCACTGGG
CATAAAGAGCACGTAGGCTGTTCGGTCAGTCCGGCGTGAAAGCCCCCGGCTCAACCGGGG
AATTGCGTCGGATACTGCCGAACTCGAGGACGGTAGGGGTGAGTGGAACTC
>TRINITY_DN37154_c0_g1_i1|C-domain_bleomycin
GGAGGAAGCCCCGGCTAACTCCGTGCCAGCAGCCGCGGTAACACGGAGAGTGCAAGCGTT
GTTCGGAATTACTGGGCTTAAAGGGCGTGTAGGCGGAATGCCAAGTGTCGGGTGAAAGCC
CCGGGCTCAACTCGGGAATTGCCTGGCAAACTGGTGTTCTTGAGGCAGGTAGAGGTGACT
GGAACAACTGGTGGAGCGGTGAAATGCGTAGATATCAGTTGGAACGCCAGCGGCGAAAGC
GGG
>TRINITY_DN37184_c0_g1_i1|C-domain_bleomycin
GTGAATACTTGAAGGTACCCGTGGAGGAAGCCCCGGCTAACTCCGTGCCAGCAGCCGCGG
TAACACGGAGGGGGCAAGCGTTATTCGGAATTACTGGGCGTAAAGGGCGCGTAGGCGGCC
CGGTCAGTGAGAAGTGAAAGCCCGCAGCTCAACTGCGGATGTGCTTCTCATACTGCCGAG
CTTGAGGATGGGAGAGGGAAGTGGAATTCCTGGTGTAGCGGTGAAATGCGTAGAGATCAG
GAGGAACACCGGTGGCGAAGGCGGC
>TRINITY_DN37125_c0_g1_i2|C-domain_bleomycin
ATTGCGCAATGGGGGAACCCCTGACGCAGCAACGCCGCGTGGGTGATGAAGGCCTTCGGG
TTGTAAATCCCTGTCAGGTGGGAAGAAATTCATCATGGCAAATACCCATGATGCTTGACG
CTACCACCAGAGGAAGCACCGGCTAACTCCGTGCCAGCAGCCGCGGTAACACGGAGGGTG
CTAGCGTTGTTCGGAATTACTGG
>TRINITY_DN63098_c0_g1_i1|C-domain_pristinamycin
AGCAGGCCCGATTTGATCGTGTGCAGCCAGTGCAGGCCCACGAAATACAGCCCCGGCCGG
GGTGTGACCCCGCGTTCTCCCTGCGGGTAGCCGTACTCGTCGAAGATCGGGAGCTTAACC
CAGGAGAAATCGAAGTCGTAGCCGGTGGCCCAAATGGTCGTCCTGATCCCGGCCGCCTCC
AGGTCCAGCTCGGTGAAAATTTCCGCCTCGTAGCCGTCGCGCAGCTTGG
>TRINITY_DN45190_c0_g1_i5|C-domain_bleomycin
GACTCCTACGGGAGGCAGCAGTGAGGAATTATGCGCAATGGGGGAAACCCTGACGCTGCG
ACGTCGCGTGGGTGATTGAAGGCCTTCGGGTCGTAAAACCCTGTCGAGAGGGAAGAAACG
CACGGATGCCAATACCATCCGTGTTTGACGGTACCTCTGGAGGAAGCCCCGGCTAACTCC
GTGCCAGCAGCCGCGGTAACACGGAGGGGGCTAGCGTTGTTCGGATTTACT
>TRINITY_DN36069_c0_g2_i1|C-domain_actinomycin
GACTCGGTGAAGTTGAGCTCCCAGTGAAGACGCTGGGTACCCGCAGCTAGACGGAAAGAC
CCCGTGAACCTTTACTATACCCTGCTATTGGTACCAGGCTTATCATGTAGAGGATAGGCA
GGAGCCTGTGAAACGGGGGCGCCAGCCCTCGTGGAGGCACCCTTGGAATACTGCCCTTGG
TATGCTTAGTATCTAACCTGGGCCCGTCAACCGGGTCGGGGACAGTGGCAGGCGGGTAGT
TTGACTGGGGCGGTCGCCTCCCAAA
>TRINITY_DN28238_c0_g1_i1|C-domain_bleomycin
CTGACGGTACCTGCTGAGGAAGCTCCGGCTGACTCCGTGCCAGCAGCCGCGGTAAGACGG
AGGGAGCAAGCGTTGTCCGGAATCACTGGGCGTAAAGAGCTCGTAGGCGGGAGATTAAGT
CAGGGAGTAAATGCAACGGCTTAACCGTTGACTCATCCCTGATACTGGTTTTCTTGAGGG
CAGGAGAGGAAAGGGGAATTCCTGGTGTAGCGGTGAAATGCGTAGATATCAGGAGGAACA
CCGGTG
>TRINITY_DN359_c0_g1_i1|C-domain_pristinamycin
CTGGAAGCTAAGCCGCTCAGCCCGGACAACGGGCTGGTGGTTGTCGCCGGGCCTCTGGGT
GGAACGACCTGGCCAGGGACGGGACGGGTGGAGTTGGCCGCCCGCTCACCGCTCACAGGT
CTGTGGGGCGAGTCTTCCATCGGCGGTTATTTCGGCGCCCAGCTCAAGCGCGCCGGGTAT
GACGCCATCGTCCTACGTGGAATGGCGCCGGAACCAGTGGTGTTGGTGCTTGAGGAGGGG
>TRINITY_DN18950_c0_g1_i1|C-domain_bleomycin
CGCCCTTTACACCCAGTAAATCCGAACAACGCTTGCTCCCTCCGTCTTACCGCGGCTGCT
GGCACGGAGTTAGCCGGAGCTTCTTATGCAGGTACCGTCTGATGTAAAATGGTATTAACA
CATTACACTATCGTCCCTGCCGAAAGGGTTTTACGATCCGAAGACCTTCATCACCCACGC
GGCGTCGCTCCATCAGGGTTTCCCCCATTGTGGAAGCTTCTCGAC
>TRINITY_DN77025_c0_g1_i1|C-domain_bleomycin
CACAGAAGAAGCACCGGCTAACTCCGTGCCAGCAGCCGCGGTAAAACGTAGGGGGCAAGC
GTTGCTCGGAATTACTGGGTTTAAAGGACTCGCAGGCGGGAATGTAAGTCCTGGGTTAAA
ACTATAGGCTTAACTTATAGTCGCCTTGGATACTGCATACCTAGAGGTAAAGATAGGAAA
CAGGAATTCCCGGTGTAACGGTGGAATGTGTAGATATCGGGAGGAACACCAATAGCGAAG
GCAAGTTTCTGGCTTTAACCTGACGCTGAGGAGTGAAAGCGTGGGGAG
>TRINITY_DN34799_c0_g1_i1|C-domain_cyclosporin
GGCTAGGTGTGCGAAGTGTTGGATGTCTTCGTTCAAGCGCGTAGCTCCGCCAAAAGCGGA
GTAAGGCGTGATGAGGAGCCTGGACTACGGGAAGGGCGAAGTCATTGATGCCATGCTGCC
AAGAAAAAGCCATATGTGAGTCTCATAGCCGCTCGTACCGTAATCCGACACAGGTAGATA
ACCAGAATATGGTAAGGTGCTCGAGATAACTCTCCTTAAGGAACTCGGCAAAATGGCCCC
GTAACTTCGGG
>TRINITY_DN59008_c0_g1_i1|C-domain_bleomycin
GTTGGAGGCCCGCAAGGCGGTTGACGAGATGGAAACGGTGCCGGCCGACAGTCCGGTCTA
CCAGCTCGTCGAGGGCTATCCGGATATCGCCCATCGCAAGACGGACGAGTTCCGCGAGAA
GGTGGACTACGCTGCCGAGATCAAGGAGAAGCTGGCCGCTGCCCGGCGCGCCGGACCGGA
CGCACTGCGCGCCGTCGAGGCCGAGCTGGGCAACCTCAAGAGGCAGGAATTCGGCGTCAT
CATCGAC
>TRINITY_DN27037_c0_g1_i1|C-domain_bleomycin
GAGGAATCTTGCGCAATGGGGGAAACCCTGACGCAGCAACGCCGCGTGAGTGAAGAAGGC
CTTCGGGTTGTAAAGCTCTGTCGAGTGGGAAGAAGGCTACGATGTAAACAGGGTCGTAGT
TTGACGGTACCACGAAAGGAAGCACCGGCTAACTCCGTGCCAGCAGCCGCGGTAACACGG
AGGGTGCAAGCGTTGTTCGGAATTATTGGG
>TRINITY_DN81002_c0_g1_i1|C-domain_lychenicin
CTAAACGCGAAATCGAAGTGGTGGCCAAAGAGCAGGAAATCTCAGCCATTCCTTACATCA
TGCAGTGTGGTGCTTACAAAACGCTGGCTCAAGCTGAAGCGCGCAAGCTAGACATCGCCT
TTCAAGGCATCACTAGTAAGATCCGCAAAAAAGAGGGCAGCGACTGGTATCGCGTGGTGC
TGGGCCCGTATACCACTAAAAGAGACGCTGAACGTGACAG
>TRINITY_DN50786_c0_g1_i1|C-domain_complestatin
GGACATCTAGGGGCTGGGTTATGGATTAATGCGTCATCTAAGTTGACTGGATAATTCATT
TTCTATACTCCAAATAAAGACAATTAACCGAGTAAGCTGAATAGCTAGTGATTGTAATTA
GCTACTTTTTATCTCCTTACATTATAACCTTTATTTCATTTTTATATTTAATAATCAACA
CGTTAATTTCAAAAGGTTAATGTTTATCAAAAAATAAAGCATAATAATTAGAGAATGTGA
GTTCTAGGCTCACTCAGATAACTTTAGC
