# Supplementary material for: Mining the Yucatan Coastal Microbiome for the Identification of Non-Ribosomal Peptides Synthetase (NRPS) Genes
Source: Toxins (Basel). 2020 May 26;12(6):349. doi: 10.3390/toxins12060349 (PMC7354552; doi:10.3390/toxins12060349)
Supplement: Supplementary file 1 [file toxins-12-00349-s001.zip › Supplementary_Table_1.xlsx]

## Sheet: supplementary_Table_1
Supplementary Table 1. Reads assigned to bacterial OTUs.
Taxonomy	Palmar2018	Palmar2017	Sisal2018	Sisal2017
D_0__Archaea;D_1__Asgardaeota;D_2__Lokiarchaeia;D_3__uncultured archaeon;D_4__uncultured archaeon;D_5__uncultured archaeon;D_6__uncultured archaeon	51	0	0	0
D_0__Archaea;D_1__Asgardaeota;D_2__Lokiarchaeia;D_3__uncultured crenarchaeote;D_4__uncultured crenarchaeote;D_5__uncultured crenarchaeote;D_6__uncultured crenarchaeote	31	25	92	261
D_0__Archaea;D_1__Asgardaeota;D_2__uncultured archaeon;D_3__uncultured archaeon;D_4__uncultured archaeon;D_5__uncultured archaeon;D_6__uncultured archaeon	10	0	0	0
D_0__Archaea;D_1__Crenarchaeota;D_2__Bathyarchaeia;D_3__uncultured Desulfurococcales archaeon;D_4__uncultured Desulfurococcales archaeon;D_5__uncultured Desulfurococcales archaeon;D_6__uncultured Desulfurococcales archaeon	5	0	0	0
D_0__Archaea;D_1__Crenarchaeota;D_2__Bathyarchaeia;D_3__uncultured archaeon;D_4__uncultured archaeon;D_5__uncultured archaeon;D_6__uncultured archaeon	48	0	32	0
D_0__Archaea;D_1__Crenarchaeota;D_2__Bathyarchaeia;__;__;__;__	109	5	0	30
D_0__Archaea;D_1__Crenarchaeota;D_2__Crenarchaeota Incertae Sedis;D_3__Aigarchaeales;D_4__Geothermarchaeaceae;D_5__uncultured archaeon;D_6__uncultured archaeon	22	41	0	36
D_0__Archaea;D_1__Diapherotrites;D_2__Iainarchaeia;D_3__Iainarchaeales;D_4__uncultured archaeon;D_5__uncultured archaeon;D_6__uncultured archaeon	0	0	0	7
D_0__Archaea;D_1__Diapherotrites;D_2__Iainarchaeia;D_3__uncultured archaeon;D_4__uncultured archaeon;D_5__uncultured archaeon;D_6__uncultured archaeon	6	0	2	0
D_0__Archaea;D_1__Euryarchaeota;D_2__Halobacteria;D_3__Halobacteriales;D_4__Halomicrobiaceae;D_5__uncultured;D_6__uncultured archaeon	4	13	0	0
D_0__Archaea;D_1__Euryarchaeota;D_2__Methanomicrobia;D_3__Methanomicrobiales;D_4__Methanomicrobiaceae;D_5__uncultured;D_6__uncultured archaeon	21	0	0	0
D_0__Archaea;D_1__Euryarchaeota;D_2__Methanomicrobia;D_3__Methanosarcinales;D_4__Methanosaetaceae;D_5__Methanosaeta;D_6__uncultured Methanosaeta sp.	0	0	0	4
D_0__Archaea;D_1__Euryarchaeota;D_2__Thermococci;D_3__Methanofastidiosales;D_4__uncultured;D_5__uncultured euryarchaeote;D_6__uncultured euryarchaeote	4	0	3	0
D_0__Archaea;D_1__Euryarchaeota;D_2__Thermococci;D_3__Methanofastidiosales;D_4__uncultured;__;__	0	0	19	0
D_0__Archaea;D_1__Euryarchaeota;D_2__Thermoplasmata;D_3__Marine Benthic Group D and DHVEG-1;D_4__uncultured Thermoplasmatales archaeon;D_5__uncultured Thermoplasmatales archaeon;D_6__uncultured Thermoplasmatales archaeon	8	0	0	0
D_0__Archaea;D_1__Euryarchaeota;D_2__Thermoplasmata;D_3__Marine Benthic Group D and DHVEG-1;D_4__uncultured archaeon;D_5__uncultured archaeon;D_6__uncultured archaeon	47	0	11	13
D_0__Archaea;D_1__Euryarchaeota;D_2__Thermoplasmata;D_3__Marine Benthic Group D and DHVEG-1;__;__;__	70	0	0	0
D_0__Archaea;D_1__Euryarchaeota;D_2__Thermoplasmata;D_3__Methanomassiliicoccales;D_4__Methanomassiliicoccaceae;D_5__uncultured;D_6__uncultured archaeon	4	0	0	0
D_0__Archaea;D_1__Euryarchaeota;D_2__Thermoplasmata;D_3__SG8-5;D_4__uncultured archaeon;D_5__uncultured archaeon;D_6__uncultured archaeon	24	0	0	0
D_0__Archaea;D_1__Euryarchaeota;D_2__Thermoplasmata;D_3__uncultured;D_4__uncultured archaeon;D_5__uncultured archaeon;D_6__uncultured archaeon	0	4	0	0
D_0__Archaea;D_1__Euryarchaeota;D_2__Thermoplasmata;D_3__uncultured;D_4__uncultured archeon 'KTK 4A';D_5__uncultured archeon 'KTK 4A';D_6__uncultured archeon 'KTK 4A'	0	0	0	2
D_0__Archaea;D_1__Euryarchaeota;D_2__Thermoplasmata;D_3__uncultured;D_4__uncultured eukaryote;D_5__uncultured eukaryote;D_6__uncultured eukaryote	8	0	0	0
D_0__Archaea;D_1__Euryarchaeota;D_2__Thermoplasmata;__;__;__;__	0	10	0	24
D_0__Archaea;D_1__Hadesarchaeaeota;D_2__uncultured euryarchaeote;D_3__uncultured euryarchaeote;D_4__uncultured euryarchaeote;D_5__uncultured euryarchaeote;D_6__uncultured euryarchaeote	0	0	0	6
D_0__Archaea;D_1__Hadesarchaeaeota;__;__;__;__;__	0	0	4	0
D_0__Archaea;D_1__Nanoarchaeaeota;D_2__Nanohaloarchaeia;D_3__Aenigmarchaeales;D_4__uncultured archaeon;D_5__uncultured archaeon;D_6__uncultured archaeon	17	6	0	0
D_0__Archaea;D_1__Nanoarchaeaeota;D_2__Nanohaloarchaeia;D_3__Aenigmarchaeales;__;__;__	0	0	4	0
D_0__Archaea;D_1__Nanoarchaeaeota;D_2__Woesearchaeia;D_3__Candidatus Amesbacteria bacterium GW2011_GWC1_47_15;D_4__Candidatus Amesbacteria bacterium GW2011_GWC1_47_15;D_5__Candidatus Amesbacteria bacterium GW2011_GWC1_47_15;D_6__Candidatus Amesbacteria bacterium GW2011_GWC1_47_15	0	0	3	0
D_0__Archaea;D_1__Nanoarchaeaeota;D_2__Woesearchaeia;D_3__Candidatus Diapherotrites archaeon ADurb.Bin253;D_4__Candidatus Diapherotrites archaeon ADurb.Bin253;D_5__Candidatus Diapherotrites archaeon ADurb.Bin253;D_6__Candidatus Diapherotrites archaeon ADurb.Bin253	0	0	47	0
D_0__Archaea;D_1__Nanoarchaeaeota;D_2__Woesearchaeia;D_3__Candidatus Pacearchaeota archaeon RBG_19FT_COMBO_34_9;D_4__Candidatus Pacearchaeota archaeon RBG_19FT_COMBO_34_9;D_5__Candidatus Pacearchaeota archaeon RBG_19FT_COMBO_34_9;D_6__Candidatus Pacearchaeota archaeon RBG_19FT_COMBO_34_9	0	0	0	16
D_0__Archaea;D_1__Nanoarchaeaeota;D_2__Woesearchaeia;D_3__archaeon GW2011_AR13;D_4__archaeon GW2011_AR13;D_5__archaeon GW2011_AR13;D_6__archaeon GW2011_AR13	53	9	43	34
D_0__Archaea;D_1__Nanoarchaeaeota;D_2__Woesearchaeia;D_3__uncultured archaeon;D_4__uncultured archaeon;D_5__uncultured archaeon;D_6__uncultured archaeon	8	11	14	6
D_0__Archaea;D_1__Nanoarchaeaeota;D_2__Woesearchaeia;D_3__uncultured crenarchaeote;D_4__uncultured crenarchaeote;D_5__uncultured crenarchaeote;D_6__uncultured crenarchaeote	5	5	24	0
D_0__Archaea;D_1__Nanoarchaeaeota;D_2__Woesearchaeia;D_3__unidentified archaeon;D_4__unidentified archaeon;D_5__unidentified archaeon;D_6__unidentified archaeon	2	0	0	0
D_0__Archaea;D_1__Nanoarchaeaeota;D_2__Woesearchaeia;__;__;__;__	307	53	508	726
D_0__Archaea;D_1__Thaumarchaeota;D_2__Nitrososphaeria;D_3__Nitrosopumilales;D_4__Nitrosopumilaceae;__;__	0	6	0	0
D_0__Archaea;__;__;__;__;__;__	0	0	0	3
D_0__Bacteria;D_1__Acetothermia;D_2__Acetothermiia;D_3__uncultured organism;D_4__uncultured organism;D_5__uncultured organism;D_6__uncultured organism	0	0	0	15
D_0__Bacteria;D_1__Acidobacteria;D_2__Acidobacteriia;D_3__Solibacterales;D_4__Solibacteraceae (Subgroup 3);D_5__PAUC26f;D_6__uncultured Acidobacteria bacterium	0	46	0	0
D_0__Bacteria;D_1__Acidobacteria;D_2__Acidobacteriia;D_3__Solibacterales;D_4__Solibacteraceae (Subgroup 3);__;__	0	8	0	9
D_0__Bacteria;D_1__Acidobacteria;D_2__Aminicenantia;D_3__Aminicenantales;Ambiguous_taxa;Ambiguous_taxa;Ambiguous_taxa	48	0	155	132
D_0__Bacteria;D_1__Acidobacteria;D_2__Aminicenantia;D_3__Aminicenantales;D_4__uncultured Aminicenantes bacterium;D_5__uncultured Aminicenantes bacterium;D_6__uncultured Aminicenantes bacterium	0	0	58	0
D_0__Bacteria;D_1__Acidobacteria;D_2__Aminicenantia;D_3__Aminicenantales;D_4__uncultured bacterium;D_5__uncultured bacterium;D_6__uncultured bacterium	1347	19	190	30
D_0__Bacteria;D_1__Acidobacteria;D_2__Aminicenantia;D_3__Aminicenantales;__;__;__	102	0	88	46
D_0__Bacteria;D_1__Acidobacteria;D_2__Subgroup 17;Ambiguous_taxa;Ambiguous_taxa;Ambiguous_taxa;Ambiguous_taxa	10	27	0	0
D_0__Bacteria;D_1__Acidobacteria;D_2__Subgroup 18;D_3__uncultured bacterium;D_4__uncultured bacterium;D_5__uncultured bacterium;D_6__uncultured bacterium	0	0	2	0
D_0__Bacteria;D_1__Acidobacteria;D_2__Subgroup 21;D_3__uncultured Acidobacteria bacterium;D_4__uncultured Acidobacteria bacterium;D_5__uncultured Acidobacteria bacterium;D_6__uncultured Acidobacteria bacterium	38	0	27	13
D_0__Bacteria;D_1__Acidobacteria;D_2__Subgroup 21;D_3__uncultured bacterium;D_4__uncultured bacterium;D_5__uncultured bacterium;D_6__uncultured bacterium	0	0	10	0
D_0__Bacteria;D_1__Acidobacteria;D_2__Subgroup 21;D_3__uncultured organism;D_4__uncultured organism;D_5__uncultured organism;D_6__uncultured organism	17	0	0	0
D_0__Bacteria;D_1__Acidobacteria;D_2__Subgroup 21;__;__;__;__	37	0	22	0
D_0__Bacteria;D_1__Acidobacteria;D_2__Subgroup 22;__;__;__;__	30	0	0	0
D_0__Bacteria;D_1__Acidobacteria;D_2__Subgroup 26;D_3__uncultured Acidobacteria bacterium;D_4__uncultured Acidobacteria bacterium;D_5__uncultured Acidobacteria bacterium;D_6__uncultured Acidobacteria bacterium	0	21	0	0
D_0__Bacteria;D_1__Acidobacteria;D_2__Subgroup 5;D_3__uncultured bacterium;D_4__uncultured bacterium;D_5__uncultured bacterium;D_6__uncultured bacterium	0	6	0	0
D_0__Bacteria;D_1__Acidobacteria;D_2__Subgroup 6;__;__;__;__	0	37	0	0
D_0__Bacteria;D_1__Acidobacteria;D_2__Subgroup 9;D_3__uncultured Acidobacteria bacterium;D_4__uncultured Acidobacteria bacterium;D_5__uncultured Acidobacteria bacterium;D_6__uncultured Acidobacteria bacterium	20	0	0	0
D_0__Bacteria;D_1__Acidobacteria;D_2__Subgroup 9;D_3__uncultured bacterium;D_4__uncultured bacterium;D_5__uncultured bacterium;D_6__uncultured bacterium	53	82	8	0
D_0__Bacteria;D_1__Acidobacteria;D_2__Subgroup 9;__;__;__;__	0	0	13	0
D_0__Bacteria;D_1__Acidobacteria;D_2__Thermoanaerobaculia;D_3__Thermoanaerobaculales;D_4__Thermoanaerobaculaceae;D_5__Subgroup 10;D_6__uncultured bacterium	0	16	0	0
D_0__Bacteria;D_1__Acidobacteria;D_2__Thermoanaerobaculia;D_3__Thermoanaerobaculales;D_4__Thermoanaerobaculaceae;D_5__Subgroup 10;__	0	0	0	6
D_0__Bacteria;D_1__Acidobacteria;D_2__Thermoanaerobaculia;D_3__Thermoanaerobaculales;D_4__Thermoanaerobaculaceae;D_5__Subgroup 23;D_6__uncultured bacterium	63	0	0	0
D_0__Bacteria;D_1__Acidobacteria;D_2__Thermoanaerobaculia;D_3__Thermoanaerobaculales;D_4__Thermoanaerobaculaceae;D_5__Subgroup 23;D_6__uncultured organism	0	0	13	0
D_0__Bacteria;D_1__Acidobacteria;D_2__Thermoanaerobaculia;D_3__Thermoanaerobaculales;D_4__Thermoanaerobaculaceae;D_5__Subgroup 23;__	19	3	0	0
D_0__Bacteria;D_1__Actinobacteria;D_2__Acidimicrobiia;D_3__Actinomarinales;D_4__uncultured;D_5__uncultured Actinomycetales bacterium;D_6__uncultured Actinomycetales bacterium	0	0	4	0
D_0__Bacteria;D_1__Actinobacteria;D_2__Acidimicrobiia;D_3__Actinomarinales;D_4__uncultured;D_5__uncultured actinobacterium;D_6__uncultured actinobacterium	49	0	0	0
D_0__Bacteria;D_1__Actinobacteria;D_2__Acidimicrobiia;D_3__Actinomarinales;D_4__uncultured;D_5__uncultured bacterium;D_6__uncultured bacterium	107	639	166	74
D_0__Bacteria;D_1__Actinobacteria;D_2__Acidimicrobiia;D_3__Actinomarinales;D_4__uncultured;__;__	693	402	506	157
D_0__Bacteria;D_1__Actinobacteria;D_2__Acidimicrobiia;D_3__IMCC26256;__;__;__	78	39	45	11
D_0__Bacteria;D_1__Actinobacteria;D_2__Acidimicrobiia;D_3__Microtrichales;D_4__Ilumatobacteraceae;D_5__Ilumatobacter;D_6__uncultured bacterium	11	3	0	3
D_0__Bacteria;D_1__Actinobacteria;D_2__Acidimicrobiia;D_3__Microtrichales;D_4__Microtrichaceae;D_5__Sva0996 marine group;__	5	0	0	0
D_0__Bacteria;D_1__Actinobacteria;D_2__Acidimicrobiia;D_3__Microtrichales;D_4__uncultured;D_5__uncultured bacterium;D_6__uncultured bacterium	0	0	23	0
D_0__Bacteria;D_1__Actinobacteria;D_2__Acidimicrobiia;D_3__Microtrichales;D_4__uncultured;__;__	0	0	5	0
D_0__Bacteria;D_1__Actinobacteria;D_2__Actinobacteria;D_3__Frankiales;__;__;__	7	9	8	0
D_0__Bacteria;D_1__Actinobacteria;D_2__Actinobacteria;D_3__Micromonosporales;D_4__Micromonosporaceae;D_5__Longispora;D_6__uncultured bacterium	0	0	0	21
D_0__Bacteria;D_1__Actinobacteria;D_2__RBG-16-55-12;D_3__uncultured bacterium;D_4__uncultured bacterium;D_5__uncultured bacterium;D_6__uncultured bacterium	5	0	10	0
D_0__Bacteria;D_1__Actinobacteria;D_2__RBG-16-55-12;__;__;__;__	52	0	0	14
D_0__Bacteria;D_1__Actinobacteria;D_2__Thermoleophilia;D_3__Gaiellales;D_4__uncultured;D_5__uncultured soil bacterium;D_6__uncultured soil bacterium	23	0	4	0
D_0__Bacteria;D_1__Actinobacteria;D_2__Thermoleophilia;D_3__Gaiellales;D_4__uncultured;__;__	4	0	0	0
D_0__Bacteria;D_1__Actinobacteria;D_2__Thermoleophilia;D_3__Solirubrobacterales;D_4__67-14;__;__	10	0	24	0
D_0__Bacteria;D_1__Actinobacteria;D_2__WCHB1-81;D_3__uncultured bacterium;D_4__uncultured bacterium;D_5__uncultured bacterium;D_6__uncultured bacterium	45	0	143	101
D_0__Bacteria;D_1__Actinobacteria;D_2__WCHB1-81;D_3__uncultured organism;D_4__uncultured organism;D_5__uncultured organism;D_6__uncultured organism	0	17	24	0
D_0__Bacteria;D_1__Actinobacteria;D_2__WCHB1-81;__;__;__;__	44	0	0	0
D_0__Bacteria;D_1__Aegiribacteria;D_2__uncultured bacterium;D_3__uncultured bacterium;D_4__uncultured bacterium;D_5__uncultured bacterium;D_6__uncultured bacterium	5	0	0	0
D_0__Bacteria;D_1__Aegiribacteria;D_2__uncultured organism;D_3__uncultured organism;D_4__uncultured organism;D_5__uncultured organism;D_6__uncultured organism	0	0	4	0
D_0__Bacteria;D_1__Armatimonadetes;D_2__DG-56;D_3__uncultured Actinomycetales bacterium;D_4__uncultured Actinomycetales bacterium;D_5__uncultured Actinomycetales bacterium;D_6__uncultured Actinomycetales bacterium	5	0	0	0
D_0__Bacteria;D_1__Armatimonadetes;D_2__DG-56;D_3__uncultured bacterium;D_4__uncultured bacterium;D_5__uncultured bacterium;D_6__uncultured bacterium	0	0	2	0
D_0__Bacteria;D_1__Atribacteria;D_2__JS1;D_3__uncultured organism;D_4__uncultured organism;D_5__uncultured organism;D_6__uncultured organism	52	0	23	29
D_0__Bacteria;D_1__BHI80-139;D_2__uncultured bacterium;D_3__uncultured bacterium;D_4__uncultured bacterium;D_5__uncultured bacterium;D_6__uncultured bacterium	16	0	0	0
D_0__Bacteria;D_1__BRC1;D_2__uncultured bacterium;D_3__uncultured bacterium;D_4__uncultured bacterium;D_5__uncultured bacterium;D_6__uncultured bacterium	9	0	0	0
D_0__Bacteria;D_1__BRC1;D_2__uncultured delta proteobacterium;D_3__uncultured delta proteobacterium;D_4__uncultured delta proteobacterium;D_5__uncultured delta proteobacterium;D_6__uncultured delta proteobacterium	19	0	0	0
D_0__Bacteria;D_1__BRC1;D_2__uncultured organism;D_3__uncultured organism;D_4__uncultured organism;D_5__uncultured organism;D_6__uncultured organism	0	0	19	0
D_0__Bacteria;D_1__BRC1;__;__;__;__;__	34	0	67	19
D_0__Bacteria;D_1__Bacteroidetes;D_2__Bacteroidia;D_3__Bacteroidales;D_4__Bacteroidetes BD2-2;D_5__uncultured Bacteroidetes bacterium;D_6__uncultured Bacteroidetes bacterium	57	0	0	16
D_0__Bacteria;D_1__Bacteroidetes;D_2__Bacteroidia;D_3__Bacteroidales;D_4__Bacteroidetes BD2-2;D_5__uncultured bacterium;D_6__uncultured bacterium	27	0	0	0
D_0__Bacteria;D_1__Bacteroidetes;D_2__Bacteroidia;D_3__Bacteroidales;D_4__Bacteroidetes BD2-2;D_5__uncultured organism;D_6__uncultured organism	126	48	82	83
D_0__Bacteria;D_1__Bacteroidetes;D_2__Bacteroidia;D_3__Bacteroidales;D_4__Bacteroidetes BD2-2;__;__	527	0	278	117
D_0__Bacteria;D_1__Bacteroidetes;D_2__Bacteroidia;D_3__Bacteroidales;D_4__Marinilabiliaceae;D_5__Anaerophaga;D_6__uncultured organism	0	0	0	37
D_0__Bacteria;D_1__Bacteroidetes;D_2__Bacteroidia;D_3__Bacteroidales;D_4__Marinilabiliaceae;D_5__uncultured;D_6__uncultured Bacteroidetes bacterium	178	0	81	22
D_0__Bacteria;D_1__Bacteroidetes;D_2__Bacteroidia;D_3__Bacteroidales;D_4__Marinilabiliaceae;D_5__uncultured;D_6__uncultured organism	116	37	197	57
D_0__Bacteria;D_1__Bacteroidetes;D_2__Bacteroidia;D_3__Bacteroidales;D_4__Marinilabiliaceae;D_5__uncultured;__	2	0	33	32
D_0__Bacteria;D_1__Bacteroidetes;D_2__Bacteroidia;D_3__Bacteroidales;D_4__Prolixibacteraceae;D_5__uncultured;D_6__uncultured organism	0	0	0	17
D_0__Bacteria;D_1__Bacteroidetes;D_2__Bacteroidia;D_3__Bacteroidales;D_4__Rikenellaceae;D_5__Blvii28 wastewater-sludge group;D_6__uncultured bacterium	0	0	0	9
D_0__Bacteria;D_1__Bacteroidetes;D_2__Bacteroidia;D_3__Bacteroidales;D_4__SB-5;D_5__uncultured bacterium;D_6__uncultured bacterium	0	0	46	39
D_0__Bacteria;D_1__Bacteroidetes;D_2__Bacteroidia;D_3__Bacteroidales;D_4__SB-5;D_5__uncultured organism;D_6__uncultured organism	67	0	14	0
D_0__Bacteria;D_1__Bacteroidetes;D_2__Bacteroidia;D_3__Bacteroidales;D_4__SB-5;__;__	22	0	0	0
D_0__Bacteria;D_1__Bacteroidetes;D_2__Bacteroidia;D_3__Bacteroidales;__;__;__	308	5	156	89
D_0__Bacteria;D_1__Bacteroidetes;D_2__Bacteroidia;D_3__Bacteroidetes VC2.1 Bac22;D_4__uncultured Bacteroidetes bacterium;D_5__uncultured Bacteroidetes bacterium;D_6__uncultured Bacteroidetes bacterium	5	0	0	0
D_0__Bacteria;D_1__Bacteroidetes;D_2__Bacteroidia;D_3__Chitinophagales;D_4__Saprospiraceae;D_5__Phaeodactylibacter;D_6__uncultured Bacteroidetes bacterium	0	14	0	0
D_0__Bacteria;D_1__Bacteroidetes;D_2__Bacteroidia;D_3__Chitinophagales;D_4__Saprospiraceae;D_5__Phaeodactylibacter;D_6__uncultured Saprospiraceae bacterium	18	0	0	0
D_0__Bacteria;D_1__Bacteroidetes;D_2__Bacteroidia;D_3__Chitinophagales;D_4__Saprospiraceae;D_5__Phaeodactylibacter;D_6__uncultured organism	45	0	0	0
D_0__Bacteria;D_1__Bacteroidetes;D_2__Bacteroidia;D_3__Chitinophagales;D_4__Saprospiraceae;D_5__Phaeodactylibacter;__	9	12	42	0
D_0__Bacteria;D_1__Bacteroidetes;D_2__Bacteroidia;D_3__Chitinophagales;D_4__Saprospiraceae;D_5__Portibacter;__	3	0	0	0
D_0__Bacteria;D_1__Bacteroidetes;D_2__Bacteroidia;D_3__Chitinophagales;D_4__Saprospiraceae;D_5__Saprospira;D_6__uncultured bacterium	5	0	0	0
D_0__Bacteria;D_1__Bacteroidetes;D_2__Bacteroidia;D_3__Chitinophagales;D_4__Saprospiraceae;__;__	132	39	66	37
D_0__Bacteria;D_1__Bacteroidetes;D_2__Bacteroidia;D_3__Chitinophagales;D_4__uncultured;__;__	40	8	5	0
D_0__Bacteria;D_1__Bacteroidetes;D_2__Bacteroidia;D_3__Cytophagales;D_4__Cyclobacteriaceae;D_5__Fulvivirga;__	0	0	5	0
D_0__Bacteria;D_1__Bacteroidetes;D_2__Bacteroidia;D_3__Cytophagales;D_4__Cyclobacteriaceae;D_5__Marinoscillum;D_6__uncultured bacterium	0	0	0	10
D_0__Bacteria;D_1__Bacteroidetes;D_2__Bacteroidia;D_3__Cytophagales;D_4__Cyclobacteriaceae;D_5__uncultured;Ambiguous_taxa	21	0	0	0
D_0__Bacteria;D_1__Bacteroidetes;D_2__Bacteroidia;D_3__Cytophagales;D_4__Cyclobacteriaceae;D_5__uncultured;D_6__uncultured Bacteroidetes bacterium	43	22	0	0
D_0__Bacteria;D_1__Bacteroidetes;D_2__Bacteroidia;D_3__Cytophagales;D_4__Cyclobacteriaceae;D_5__uncultured;D_6__uncultured deep-sea bacterium	0	14	0	0
D_0__Bacteria;D_1__Bacteroidetes;D_2__Bacteroidia;D_3__Cytophagales;D_4__Cyclobacteriaceae;D_5__uncultured;__	223	18	114	45
D_0__Bacteria;D_1__Bacteroidetes;D_2__Bacteroidia;D_3__Flavobacteriales;D_4__Crocinitomicaceae;D_5__Crocinitomix;D_6__uncultured bacterium	47	0	0	9
D_0__Bacteria;D_1__Bacteroidetes;D_2__Bacteroidia;D_3__Flavobacteriales;D_4__Crocinitomicaceae;D_5__Crocinitomix;__	0	25	0	0
D_0__Bacteria;D_1__Bacteroidetes;D_2__Bacteroidia;D_3__Flavobacteriales;D_4__Flavobacteriaceae;D_5__Aquibacter;__	0	0	7	0
D_0__Bacteria;D_1__Bacteroidetes;D_2__Bacteroidia;D_3__Flavobacteriales;D_4__Flavobacteriaceae;D_5__Psychroflexus;Ambiguous_taxa	0	0	0	13
D_0__Bacteria;D_1__Bacteroidetes;D_2__Bacteroidia;D_3__Flavobacteriales;D_4__Flavobacteriaceae;D_5__Psychroflexus;D_6__uncultured bacterium	0	0	0	27
D_0__Bacteria;D_1__Bacteroidetes;D_2__Bacteroidia;D_3__Flavobacteriales;D_4__Flavobacteriaceae;D_5__Robiginitalea;__	9	0	0	4
D_0__Bacteria;D_1__Bacteroidetes;D_2__Bacteroidia;D_3__Flavobacteriales;__;__;__	0	16	0	0
D_0__Bacteria;D_1__Bacteroidetes;D_2__Bacteroidia;D_3__Sphingobacteriales;D_4__E6aC02;D_5__uncultured organism;D_6__uncultured organism	0	0	0	6
D_0__Bacteria;D_1__Bacteroidetes;D_2__Bacteroidia;D_3__Sphingobacteriales;D_4__Lentimicrobiaceae;D_5__uncultured Cytophagales bacterium;D_6__uncultured Cytophagales bacterium	74	0	5	0
D_0__Bacteria;D_1__Bacteroidetes;D_2__Bacteroidia;D_3__Sphingobacteriales;D_4__Lentimicrobiaceae;D_5__uncultured organism;D_6__uncultured organism	71	0	0	0
D_0__Bacteria;D_1__Bacteroidetes;D_2__Bacteroidia;D_3__Sphingobacteriales;D_4__Lentimicrobiaceae;__;__	153	8	20	6
D_0__Bacteria;D_1__Bacteroidetes;D_2__Bacteroidia;__;__;__;__	0	10	0	5
D_0__Bacteria;D_1__Bacteroidetes;D_2__Chlorobia;D_3__Chlorobiales;D_4__Chlorobiaceae;D_5__Chlorobium;Ambiguous_taxa	12	0	0	0
D_0__Bacteria;D_1__Bacteroidetes;D_2__Chlorobia;D_3__Chlorobiales;D_4__Chlorobiaceae;D_5__Prosthecochloris;Ambiguous_taxa	0	0	0	13
D_0__Bacteria;D_1__Bacteroidetes;D_2__Chlorobia;D_3__Chlorobiales;D_4__Chlorobiaceae;D_5__Prosthecochloris;__	85	0	0	0
D_0__Bacteria;D_1__Bacteroidetes;D_2__Ignavibacteria;D_3__Ignavibacteriales;D_4__Ignavibacteriaceae;D_5__Ignavibacterium;__	40	0	0	0
D_0__Bacteria;D_1__Bacteroidetes;D_2__Ignavibacteria;D_3__Ignavibacteriales;D_4__Melioribacteraceae;D_5__IheB3-7;D_6__uncultured bacterium	14	0	0	0
D_0__Bacteria;D_1__Bacteroidetes;D_2__Ignavibacteria;D_3__Ignavibacteriales;D_4__Melioribacteraceae;D_5__IheB3-7;__	26	0	0	0
D_0__Bacteria;D_1__Bacteroidetes;D_2__Ignavibacteria;D_3__Ignavibacteriales;D_4__Melioribacteraceae;D_5__Melioribacter;D_6__uncultured bacterium	0	0	14	0
D_0__Bacteria;D_1__Bacteroidetes;D_2__Ignavibacteria;D_3__Kryptoniales;D_4__BSV26;__;__	16	0	5	0
D_0__Bacteria;D_1__Bacteroidetes;D_2__Ignavibacteria;D_3__OPB56;D_4__uncultured organism;D_5__uncultured organism;D_6__uncultured organism	0	0	3	0
D_0__Bacteria;D_1__Bacteroidetes;D_2__Rhodothermia;D_3__Balneolales;D_4__Balneolaceae;D_5__uncultured;Ambiguous_taxa	0	8	0	10
D_0__Bacteria;D_1__Bacteroidetes;D_2__Rhodothermia;D_3__Rhodothermales;D_4__Rhodothermaceae;D_5__uncultured;D_6__uncultured bacterium	21	23	44	17
D_0__Bacteria;D_1__CK-2C2-2;D_2__uncultured bacterium;D_3__uncultured bacterium;D_4__uncultured bacterium;D_5__uncultured bacterium;D_6__uncultured bacterium	417	68	402	317
D_0__Bacteria;D_1__Calditrichaeota;D_2__Calditrichia;D_3__Calditrichales;D_4__Calditrichaceae;D_5__Caldithrix;D_6__uncultured bacterium	76	22	22	18
D_0__Bacteria;D_1__Calditrichaeota;D_2__Calditrichia;D_3__Calditrichales;D_4__Calditrichaceae;D_5__Caldithrix;D_6__uncultured organism	38	0	60	53
D_0__Bacteria;D_1__Calditrichaeota;D_2__Calditrichia;D_3__Calditrichales;D_4__Calditrichaceae;D_5__Calorithrix;D_6__uncultured bacterium	695	229	554	332
D_0__Bacteria;D_1__Calditrichaeota;D_2__Calditrichia;D_3__Calditrichales;D_4__Calditrichaceae;D_5__Calorithrix;__	7	0	0	0
D_0__Bacteria;D_1__Calditrichaeota;D_2__Calditrichia;D_3__Calditrichales;D_4__Calditrichaceae;D_5__JdFR-76;D_6__uncultured bacterium	22	0	13	11
D_0__Bacteria;D_1__Calditrichaeota;D_2__Calditrichia;D_3__Calditrichales;D_4__Calditrichaceae;D_5__SM23-31;D_6__uncultured bacterium	3	0	12	0
D_0__Bacteria;D_1__Calditrichaeota;D_2__Calditrichia;D_3__Calditrichales;D_4__Calditrichaceae;D_5__uncultured Caldithrix sp.;D_6__uncultured Caldithrix sp.	66	20	42	10
D_0__Bacteria;D_1__Calditrichaeota;D_2__Calditrichia;D_3__Calditrichales;D_4__Calditrichaceae;D_5__uncultured Deferribacteres bacterium;D_6__uncultured Deferribacteres bacterium	79	36	0	0
D_0__Bacteria;D_1__Calditrichaeota;D_2__Calditrichia;D_3__Calditrichales;D_4__Calditrichaceae;D_5__uncultured bacterium;D_6__uncultured bacterium	108	0	7	0
D_0__Bacteria;D_1__Calditrichaeota;D_2__Calditrichia;D_3__Calditrichales;D_4__Calditrichaceae;D_5__uncultured organism;D_6__uncultured organism	28	0	0	0
D_0__Bacteria;D_1__Calditrichaeota;D_2__Calditrichia;D_3__Calditrichales;D_4__Calditrichaceae;__;__	242	0	15	42
D_0__Bacteria;D_1__Chlamydiae;D_2__Chlamydiae;D_3__Chlamydiales;D_4__Simkaniaceae;D_5__uncultured;D_6__uncultured bacterium	0	0	8	0
D_0__Bacteria;D_1__Chlamydiae;D_2__Chlamydiae;D_3__Chlamydiales;D_4__Simkaniaceae;D_5__uncultured;__	0	0	6	7
D_0__Bacteria;D_1__Chlamydiae;D_2__Chlamydiae;D_3__Chlamydiales;D_4__cvE6;D_5__uncultured bacterium;D_6__uncultured bacterium	0	0	0	7
D_0__Bacteria;D_1__Chloroflexi;D_2__Anaerolineae;D_3__1-20;D_4__uncultured bacterium;D_5__uncultured bacterium;D_6__uncultured bacterium	42	0	10	0
D_0__Bacteria;D_1__Chloroflexi;D_2__Anaerolineae;D_3__ADurb.Bin180;D_4__uncultured bacterium;D_5__uncultured bacterium;D_6__uncultured bacterium	6	0	0	0
D_0__Bacteria;D_1__Chloroflexi;D_2__Anaerolineae;D_3__Anaerolineales;D_4__Anaerolineaceae;D_5__ADurb.Bin120;D_6__uncultured bacterium	62	0	16	35
D_0__Bacteria;D_1__Chloroflexi;D_2__Anaerolineae;D_3__Anaerolineales;D_4__Anaerolineaceae;D_5__Anaerolineaceae UCG-001;D_6__uncultured bacterium	7	0	0	0
D_0__Bacteria;D_1__Chloroflexi;D_2__Anaerolineae;D_3__Anaerolineales;D_4__Anaerolineaceae;D_5__Pelolinea;D_6__uncultured bacterium	13	0	6	11
D_0__Bacteria;D_1__Chloroflexi;D_2__Anaerolineae;D_3__Anaerolineales;D_4__Anaerolineaceae;D_5__RBG-16-58-14;D_6__uncultured bacterium	46	0	12	32
D_0__Bacteria;D_1__Chloroflexi;D_2__Anaerolineae;D_3__Anaerolineales;D_4__Anaerolineaceae;D_5__uncultured;D_6__uncultured Chloroflexi bacterium	1764	1363	1320	1836
D_0__Bacteria;D_1__Chloroflexi;D_2__Anaerolineae;D_3__Anaerolineales;D_4__Anaerolineaceae;D_5__uncultured;D_6__uncultured organism	52	100	93	88
D_0__Bacteria;D_1__Chloroflexi;D_2__Anaerolineae;D_3__Anaerolineales;D_4__Anaerolineaceae;D_5__uncultured;__	425	211	71	110
D_0__Bacteria;D_1__Chloroflexi;D_2__Anaerolineae;D_3__Ardenticatenales;D_4__Ardenticatenaceae;D_5__Ardenticatena;D_6__uncultured Chloroflexi bacterium	0	16	5	0
D_0__Bacteria;D_1__Chloroflexi;D_2__Anaerolineae;D_3__Ardenticatenales;D_4__uncultured;D_5__uncultured bacterium;D_6__uncultured bacterium	18	9	20	9
D_0__Bacteria;D_1__Chloroflexi;D_2__Anaerolineae;D_3__Ardenticatenales;D_4__uncultured;D_5__uncultured organism;D_6__uncultured organism	32	21	9	12
D_0__Bacteria;D_1__Chloroflexi;D_2__Anaerolineae;D_3__Caldilineales;D_4__Caldilineaceae;D_5__uncultured;D_6__uncultured bacterium	12	0	0	0
D_0__Bacteria;D_1__Chloroflexi;D_2__Anaerolineae;D_3__Caldilineales;D_4__Caldilineaceae;D_5__uncultured;__	83	50	4	0
D_0__Bacteria;D_1__Chloroflexi;D_2__Anaerolineae;D_3__KZNMV-5-B42;D_4__uncultured organism;D_5__uncultured organism;D_6__uncultured organism	7	0	0	0
D_0__Bacteria;D_1__Chloroflexi;D_2__Anaerolineae;D_3__MSB-5B2;D_4__uncultured bacterium;D_5__uncultured bacterium;D_6__uncultured bacterium	14	0	4	12
D_0__Bacteria;D_1__Chloroflexi;D_2__Anaerolineae;D_3__RBG-13-54-9;D_4__uncultured bacterium;D_5__uncultured bacterium;D_6__uncultured bacterium	0	0	0	8
D_0__Bacteria;D_1__Chloroflexi;D_2__Anaerolineae;D_3__RBG-13-54-9;D_4__uncultured organism;D_5__uncultured organism;D_6__uncultured organism	16	0	10	6
D_0__Bacteria;D_1__Chloroflexi;D_2__Anaerolineae;D_3__RBG-13-54-9;__;__;__	2	0	0	0
D_0__Bacteria;D_1__Chloroflexi;D_2__Anaerolineae;D_3__SBR1031;D_4__A4b;D_5__uncultured bacterium;D_6__uncultured bacterium	0	0	0	2
D_0__Bacteria;D_1__Chloroflexi;D_2__Anaerolineae;D_3__SBR1031;D_4__A4b;D_5__uncultured organism;D_6__uncultured organism	36	11	0	8
D_0__Bacteria;D_1__Chloroflexi;D_2__Anaerolineae;D_3__SBR1031;D_4__metagenome;D_5__metagenome;D_6__metagenome	39	17	0	0
D_0__Bacteria;D_1__Chloroflexi;D_2__Anaerolineae;D_3__SBR1031;D_4__uncultured Chloroflexi bacterium;D_5__uncultured Chloroflexi bacterium;D_6__uncultured Chloroflexi bacterium	121	645	222	218
D_0__Bacteria;D_1__Chloroflexi;D_2__Anaerolineae;D_3__SBR1031;D_4__uncultured bacterium;D_5__uncultured bacterium;D_6__uncultured bacterium	162	32	78	115
D_0__Bacteria;D_1__Chloroflexi;D_2__Anaerolineae;D_3__SBR1031;D_4__uncultured organism;D_5__uncultured organism;D_6__uncultured organism	463	133	260	198
D_0__Bacteria;D_1__Chloroflexi;D_2__Anaerolineae;D_3__SBR1031;__;__;__	216	45	27	75
D_0__Bacteria;D_1__Chloroflexi;D_2__Anaerolineae;D_3__Thermoflexales;D_4__Thermoflexaceae;D_5__Thermoflexus;D_6__uncultured bacterium	65	112	102	72
D_0__Bacteria;D_1__Chloroflexi;D_2__Anaerolineae;D_3__uncultured;D_4__uncultured bacterium;D_5__uncultured bacterium;D_6__uncultured bacterium	414	0	44	38
D_0__Bacteria;D_1__Chloroflexi;D_2__Anaerolineae;D_3__uncultured;D_4__uncultured organism;D_5__uncultured organism;D_6__uncultured organism	0	0	4	0
D_0__Bacteria;D_1__Chloroflexi;D_2__Anaerolineae;D_3__uncultured;__;__;__	22	0	0	0
D_0__Bacteria;D_1__Chloroflexi;D_2__Anaerolineae;__;__;__;__	162	49	103	98
D_0__Bacteria;D_1__Chloroflexi;D_2__Chloroflexia;D_3__Chloroflexales;D_4__Chloroflexaceae;D_5__Candidatus Chloroploca;D_6__uncultured bacterium	9	0	0	0
D_0__Bacteria;D_1__Chloroflexi;D_2__Chloroflexia;D_3__Chloroflexales;D_4__Chloroflexaceae;D_5__Candidatus Chlorothrix;D_6__uncultured bacterium	3	0	0	0
D_0__Bacteria;D_1__Chloroflexi;D_2__Chloroflexia;D_3__Chloroflexales;D_4__Chloroflexaceae;D_5__Candidatus Chlorothrix;D_6__uncultured organism	26	0	0	0
D_0__Bacteria;D_1__Chloroflexi;D_2__Chloroflexia;D_3__Chloroflexales;D_4__Chloroflexaceae;__;__	11	0	0	9
D_0__Bacteria;D_1__Chloroflexi;D_2__Chloroflexia;D_3__Thermomicrobiales;D_4__AKYG1722;D_5__uncultured Chloroflexi bacterium;D_6__uncultured Chloroflexi bacterium	18	0	0	0
D_0__Bacteria;D_1__Chloroflexi;D_2__Chloroflexia;D_3__Thermomicrobiales;D_4__AKYG1722;D_5__uncultured bacterium;D_6__uncultured bacterium	15	0	0	0
D_0__Bacteria;D_1__Chloroflexi;D_2__Dehalococcoidia;D_3__661239;D_4__uncultured bacterium;D_5__uncultured bacterium;D_6__uncultured bacterium	28	7	35	48
D_0__Bacteria;D_1__Chloroflexi;D_2__Dehalococcoidia;D_3__FW22;D_4__uncultured Chloroflexi bacterium;D_5__uncultured Chloroflexi bacterium;D_6__uncultured Chloroflexi bacterium	2	0	0	0
D_0__Bacteria;D_1__Chloroflexi;D_2__Dehalococcoidia;D_3__FW22;D_4__uncultured bacterium;D_5__uncultured bacterium;D_6__uncultured bacterium	420	112	95	173
D_0__Bacteria;D_1__Chloroflexi;D_2__Dehalococcoidia;D_3__GIF3;D_4__uncultured bacterium;D_5__uncultured bacterium;D_6__uncultured bacterium	144	25	207	243
D_0__Bacteria;D_1__Chloroflexi;D_2__Dehalococcoidia;D_3__GIF9;D_4__AB-539-J10;D_5__SCGC-AB-539-J10;D_6__uncultured bacterium	66	0	68	48
D_0__Bacteria;D_1__Chloroflexi;D_2__Dehalococcoidia;D_3__GIF9;D_4__AB-539-J10;D_5__uncultured bacterium;D_6__uncultured bacterium	6	0	0	0
D_0__Bacteria;D_1__Chloroflexi;D_2__Dehalococcoidia;D_3__GIF9;D_4__AB-539-J10;D_5__uncultured organism;D_6__uncultured organism	0	0	4	0
D_0__Bacteria;D_1__Chloroflexi;D_2__Dehalococcoidia;D_3__GIF9;D_4__AB-539-J10;__;__	0	0	0	11
D_0__Bacteria;D_1__Chloroflexi;D_2__Dehalococcoidia;D_3__GIF9;D_4__uncultured bacterium;D_5__uncultured bacterium;D_6__uncultured bacterium	26	0	0	23
D_0__Bacteria;D_1__Chloroflexi;D_2__Dehalococcoidia;D_3__H3.93;D_4__uncultured bacterium;D_5__uncultured bacterium;D_6__uncultured bacterium	23	0	0	34
D_0__Bacteria;D_1__Chloroflexi;D_2__Dehalococcoidia;D_3__MB-C2-126;D_4__uncultured bacterium;D_5__uncultured bacterium;D_6__uncultured bacterium	60	0	37	25
D_0__Bacteria;D_1__Chloroflexi;D_2__Dehalococcoidia;D_3__MSBL5;D_4__uncultured bacterium;D_5__uncultured bacterium;D_6__uncultured bacterium	37	0	32	36
D_0__Bacteria;D_1__Chloroflexi;D_2__Dehalococcoidia;D_3__MSBL5;D_4__uncultured organism;D_5__uncultured organism;D_6__uncultured organism	0	0	32	19
D_0__Bacteria;D_1__Chloroflexi;D_2__Dehalococcoidia;D_3__MSBL5;__;__;__	0	0	41	0
D_0__Bacteria;D_1__Chloroflexi;D_2__Dehalococcoidia;D_3__Napoli-4B-65;D_4__uncultured bacterium;D_5__uncultured bacterium;D_6__uncultured bacterium	71	0	25	123
D_0__Bacteria;D_1__Chloroflexi;D_2__Dehalococcoidia;D_3__S085;D_4__uncultured bacterium;D_5__uncultured bacterium;D_6__uncultured bacterium	120	89	62	48
D_0__Bacteria;D_1__Chloroflexi;D_2__Dehalococcoidia;D_3__S085;__;__;__	32	60	24	34
D_0__Bacteria;D_1__Chloroflexi;D_2__Dehalococcoidia;D_3__SAR202 clade;Ambiguous_taxa;Ambiguous_taxa;Ambiguous_taxa	8	36	0	0
D_0__Bacteria;D_1__Chloroflexi;D_2__Dehalococcoidia;D_3__SAR202 clade;D_4__uncultured bacterium;D_5__uncultured bacterium;D_6__uncultured bacterium	20	107	13	28
D_0__Bacteria;D_1__Chloroflexi;D_2__Dehalococcoidia;D_3__SAR202 clade;__;__;__	47	471	13	0
D_0__Bacteria;D_1__Chloroflexi;D_2__Dehalococcoidia;D_3__SPG12-343-353-B75;D_4__uncultured bacterium;D_5__uncultured bacterium;D_6__uncultured bacterium	7	0	0	0
D_0__Bacteria;D_1__Chloroflexi;D_2__Dehalococcoidia;D_3__Sh765B-AG-111;D_4__uncultured bacterium;D_5__uncultured bacterium;D_6__uncultured bacterium	12	0	35	28
D_0__Bacteria;D_1__Chloroflexi;D_2__Dehalococcoidia;D_3__t0.6.f;D_4__uncultured bacterium;D_5__uncultured bacterium;D_6__uncultured bacterium	17	0	64	26
D_0__Bacteria;D_1__Chloroflexi;D_2__Dehalococcoidia;D_3__uncultured bacterium;D_4__uncultured bacterium;D_5__uncultured bacterium;D_6__uncultured bacterium	46	0	46	22
D_0__Bacteria;D_1__Chloroflexi;D_2__Dehalococcoidia;D_3__vadinBA26;D_4__uncultured bacterium;D_5__uncultured bacterium;D_6__uncultured bacterium	45	135	95	117
D_0__Bacteria;D_1__Chloroflexi;D_2__Dehalococcoidia;__;__;__;__	270	94	137	237
D_0__Bacteria;D_1__Chloroflexi;D_2__JG30-KF-CM66;D_3__uncultured Chloroflexi bacterium;D_4__uncultured Chloroflexi bacterium;D_5__uncultured Chloroflexi bacterium;D_6__uncultured Chloroflexi bacterium	34	29	6	0
D_0__Bacteria;D_1__Chloroflexi;D_2__JG30-KF-CM66;D_3__uncultured bacterium;D_4__uncultured bacterium;D_5__uncultured bacterium;D_6__uncultured bacterium	243	75	40	95
D_0__Bacteria;D_1__Chloroflexi;D_2__JG30-KF-CM66;__;__;__;__	26	0	0	0
D_0__Bacteria;D_1__Chloroflexi;D_2__KD4-96;D_3__uncultured bacterium;D_4__uncultured bacterium;D_5__uncultured bacterium;D_6__uncultured bacterium	18	4	7	3
D_0__Bacteria;D_1__Chloroflexi;D_2__Ktedonobacteria;D_3__Ktedonobacterales;D_4__Ktedonobacteraceae;D_5__uncultured;D_6__uncultured bacterium	25	0	0	0
D_0__Bacteria;D_1__Chloroflexi;D_2__OLB14;D_3__uncultured bacterium;D_4__uncultured bacterium;D_5__uncultured bacterium;D_6__uncultured bacterium	49	0	39	10
D_0__Bacteria;D_1__Chloroflexi;D_2__TK17;D_3__uncultured bacterium;D_4__uncultured bacterium;D_5__uncultured bacterium;D_6__uncultured bacterium	0	5	0	0
D_0__Bacteria;D_1__Chloroflexi;__;__;__;__;__	5	0	2	0
D_0__Bacteria;D_1__Cyanobacteria;D_2__Melainabacteria;D_3__Gastranaerophilales;D_4__uncultured organism;D_5__uncultured organism;D_6__uncultured organism	12	0	6	0
D_0__Bacteria;D_1__Cyanobacteria;D_2__Oxyphotobacteria;D_3__Chloroplast;D_4__Citrus maxima;D_5__Citrus maxima;D_6__Citrus maxima	0	0	0	13
D_0__Bacteria;D_1__Cyanobacteria;D_2__Oxyphotobacteria;D_3__Chloroplast;D_4__Epipyxis sp. PR26KG;D_5__Epipyxis sp. PR26KG;D_6__Epipyxis sp. PR26KG	6	0	0	0
D_0__Bacteria;D_1__Cyanobacteria;D_2__Oxyphotobacteria;D_3__Chloroplast;D_4__Tetraselmis subcordiformis;D_5__Tetraselmis subcordiformis;D_6__Tetraselmis subcordiformis	0	0	0	15
D_0__Bacteria;D_1__Cyanobacteria;D_2__Oxyphotobacteria;D_3__Chloroplast;__;__;__	83	0	0	21
D_0__Bacteria;D_1__Cyanobacteria;D_2__Oxyphotobacteria;D_3__Limnotrichales;D_4__Limnotrichaceae;D_5__Limnothrix;D_6__uncultured bacterium	11	0	0	0
D_0__Bacteria;D_1__Cyanobacteria;D_2__Oxyphotobacteria;D_3__Nostocales;D_4__Cyanobacteriaceae;D_5__Cyanobacterium CLg1;D_6__uncultured cyanobacterium	31	6	0	16
D_0__Bacteria;D_1__Cyanobacteria;D_2__Oxyphotobacteria;D_3__Nostocales;D_4__Cyanobacteriaceae;D_5__Cyanobacterium PCC-10605;__	0	0	8	0
D_0__Bacteria;D_1__Cyanobacteria;D_2__Oxyphotobacteria;D_3__Nostocales;D_4__Cyanobacteriaceae;D_5__uncultured;D_6__uncultured bacterium	23	0	23	8
D_0__Bacteria;D_1__Cyanobacteria;D_2__Oxyphotobacteria;D_3__Nostocales;D_4__Geitlerinemaceae;D_5__Geitlerinema PCC-7105;__	9	0	0	0
D_0__Bacteria;D_1__Cyanobacteria;D_2__Oxyphotobacteria;D_3__Nostocales;D_4__Phormidiaceae;D_5__Arthrospira PCC-7345;D_6__uncultured cyanobacterium	0	0	0	23
D_0__Bacteria;D_1__Cyanobacteria;D_2__Oxyphotobacteria;D_3__Nostocales;D_4__Phormidiaceae;__;__	55	0	0	6
D_0__Bacteria;D_1__Cyanobacteria;D_2__Oxyphotobacteria;D_3__Nostocales;D_4__Rubidibacteraceae;D_5__Rubidibacter KORDI 51-2;Ambiguous_taxa	41	0	0	0
D_0__Bacteria;D_1__Cyanobacteria;D_2__Oxyphotobacteria;D_3__Nostocales;D_4__Xenococcaceae;D_5__uncultured;D_6__uncultured bacterium	21	0	0	11
D_0__Bacteria;D_1__Cyanobacteria;D_2__Oxyphotobacteria;D_3__Nostocales;__;__;__	46	0	3	0
D_0__Bacteria;D_1__Cyanobacteria;D_2__Oxyphotobacteria;D_3__Oxyphotobacteria Incertae Sedis;D_4__Unknown Family;D_5__uncultured;D_6__uncultured bacterium	49	0	0	13
D_0__Bacteria;D_1__Cyanobacteria;D_2__Oxyphotobacteria;D_3__Oxyphotobacteria Incertae Sedis;D_4__Unknown Family;D_5__uncultured;__	29	0	0	0
D_0__Bacteria;D_1__Cyanobacteria;D_2__Oxyphotobacteria;D_3__Phormidesmiales;D_4__Nodosilineaceae;D_5__Halomicronema TFEP1;Ambiguous_taxa	11	0	0	0
D_0__Bacteria;D_1__Cyanobacteria;D_2__Oxyphotobacteria;D_3__Phormidesmiales;D_4__Nodosilineaceae;D_5__Nodosilinea PCC-7104;Ambiguous_taxa	0	0	0	7
D_0__Bacteria;D_1__Cyanobacteria;D_2__Oxyphotobacteria;D_3__Phormidesmiales;D_4__Nodosilineaceae;D_5__Nodosilinea PCC-7104;D_6__uncultured bacterium	0	0	0	9
D_0__Bacteria;D_1__Cyanobacteria;D_2__Oxyphotobacteria;D_3__Phormidesmiales;D_4__Nodosilineaceae;D_5__uncultured;D_6__uncultured organism	12	0	0	55
D_0__Bacteria;D_1__Cyanobacteria;D_2__Oxyphotobacteria;D_3__Phormidesmiales;D_4__Nodosilineaceae;D_5__uncultured;__	9	0	0	0
D_0__Bacteria;D_1__Cyanobacteria;D_2__Oxyphotobacteria;D_3__Phormidesmiales;D_4__Phormidesmiaceae;D_5__Phormidium MBIC10003;D_6__uncultured bacterium	35	0	0	0
D_0__Bacteria;D_1__Cyanobacteria;D_2__Oxyphotobacteria;D_3__Phormidesmiales;D_4__Phormidesmiaceae;D_5__Phormidium MBIC10003;D_6__uncultured organism	22	0	0	0
D_0__Bacteria;D_1__Cyanobacteria;D_2__Oxyphotobacteria;D_3__Synechococcales;D_4__Cyanobiaceae;D_5__Cyanobium PCC-6307;Ambiguous_taxa	24	0	0	0
D_0__Bacteria;D_1__Cyanobacteria;D_2__Oxyphotobacteria;D_3__Synechococcales;D_4__Cyanobiaceae;D_5__Cyanobium PCC-6307;__	106	19	45	50
D_0__Bacteria;D_1__Cyanobacteria;D_2__Oxyphotobacteria;__;__;__;__	156	0	0	0
D_0__Bacteria;D_1__Dadabacteria;D_2__Dadabacteriia;D_3__Dadabacteriales;D_4__uncultured bacterium;D_5__uncultured bacterium;D_6__uncultured bacterium	41	42	28	8
D_0__Bacteria;D_1__Dadabacteria;D_2__Dadabacteriia;D_3__Dadabacteriales;__;__;__	2	0	0	0
D_0__Bacteria;D_1__Deinococcus-Thermus;D_2__Deinococci;D_3__Deinococcales;D_4__Trueperaceae;D_5__Truepera;D_6__uncultured microorganism	0	0	0	7
D_0__Bacteria;D_1__Dependentiae;D_2__Babeliae;D_3__Babeliales;D_4__Babeliaceae;D_5__uncultured bacterium;D_6__uncultured bacterium	37	0	0	6
D_0__Bacteria;D_1__Dependentiae;D_2__Babeliae;D_3__Babeliales;D_4__Vermiphilaceae;D_5__uncultured bacterium;D_6__uncultured bacterium	0	0	17	7
D_0__Bacteria;D_1__Dependentiae;D_2__Babeliae;D_3__Babeliales;D_4__Vermiphilaceae;__;__	9	0	0	0
D_0__Bacteria;D_1__Dependentiae;D_2__Babeliae;D_3__Babeliales;D_4__uncultured Candidatus Dependentiae bacterium;D_5__uncultured Candidatus Dependentiae bacterium;D_6__uncultured Candidatus Dependentiae bacterium	17	0	11	6
D_0__Bacteria;D_1__Dependentiae;D_2__Babeliae;D_3__Babeliales;D_4__uncultured bacterium;D_5__uncultured bacterium;D_6__uncultured bacterium	10	0	8	13
D_0__Bacteria;D_1__Dependentiae;D_2__Babeliae;D_3__Babeliales;D_4__uncultured delta proteobacterium;D_5__uncultured delta proteobacterium;D_6__uncultured delta proteobacterium	0	0	6	0
D_0__Bacteria;D_1__Dependentiae;D_2__Babeliae;D_3__Babeliales;__;__;__	7	0	0	0
D_0__Bacteria;D_1__Elusimicrobia;D_2__4-29;D_3__uncultured bacterium;D_4__uncultured bacterium;D_5__uncultured bacterium;D_6__uncultured bacterium	8	0	15	0
D_0__Bacteria;D_1__Elusimicrobia;D_2__Elusimicrobia;D_3__Lineage IV;D_4__uncultured bacterium;D_5__uncultured bacterium;D_6__uncultured bacterium	7	0	0	0
D_0__Bacteria;D_1__Elusimicrobia;D_2__Elusimicrobia;D_3__MD2894-B20;D_4__uncultured bacterium;D_5__uncultured bacterium;D_6__uncultured bacterium	11	0	11	0
D_0__Bacteria;D_1__Elusimicrobia;D_2__Endomicrobia;D_3__Endomicrobiales;D_4__Endomicrobiaceae;D_5__Candidatus Endomicrobium;D_6__uncultured bacterium	23	0	47	21
D_0__Bacteria;D_1__Elusimicrobia;D_2__Endomicrobia;D_3__Endomicrobiales;D_4__Endomicrobiaceae;D_5__Candidatus Endomicrobium;__	0	4	0	0
D_0__Bacteria;D_1__Elusimicrobia;D_2__Lineage IIb;D_3__uncultured bacterium;D_4__uncultured bacterium;D_5__uncultured bacterium;D_6__uncultured bacterium	0	3	16	0
D_0__Bacteria;D_1__Elusimicrobia;D_2__Lineage IIc;D_3__uncultured bacterium;D_4__uncultured bacterium;D_5__uncultured bacterium;D_6__uncultured bacterium	54	0	0	0
D_0__Bacteria;D_1__Elusimicrobia;D_2__Rs-M47;D_3__uncultured bacterium;D_4__uncultured bacterium;D_5__uncultured bacterium;D_6__uncultured bacterium	11	0	0	6
D_0__Bacteria;D_1__Elusimicrobia;__;__;__;__;__	5	0	0	0
D_0__Bacteria;D_1__Entotheonellaeota;D_2__Entotheonellia;D_3__Entotheonellales;D_4__Entotheonellaceae;D_5__Candidatus Entotheonella;D_6__uncultured bacterium	59	6	0	0
D_0__Bacteria;D_1__Entotheonellaeota;D_2__Entotheonellia;D_3__Entotheonellales;D_4__Entotheonellaceae;D_5__uncultured bacterium;D_6__uncultured bacterium	62	112	97	11
D_0__Bacteria;D_1__Epsilonbacteraeota;D_2__Campylobacteria;D_3__Campylobacterales;D_4__Arcobacteraceae;D_5__Arcobacter;D_6__uncultured Epsilonproteobacteria bacterium	5	0	0	31
D_0__Bacteria;D_1__Epsilonbacteraeota;D_2__Campylobacteria;D_3__Campylobacterales;D_4__Rs-M59 termite group;D_5__uncultured Epsilonproteobacteria bacterium;D_6__uncultured Epsilonproteobacteria bacterium	441	72	23	20
D_0__Bacteria;D_1__Epsilonbacteraeota;D_2__Campylobacteria;D_3__Campylobacterales;D_4__Sulfurospirillaceae;D_5__Sulfurospirillum;__	0	0	0	11
D_0__Bacteria;D_1__Epsilonbacteraeota;D_2__Campylobacteria;D_3__Campylobacterales;D_4__Sulfurovaceae;D_5__Sulfurovum;__	78	0	22	46
D_0__Bacteria;D_1__Epsilonbacteraeota;D_2__Campylobacteria;D_3__Campylobacterales;D_4__Thiovulaceae;D_5__Sulfurimonas;__	4618	93	148	52
D_0__Bacteria;D_1__Epsilonbacteraeota;D_2__Campylobacteria;D_3__Campylobacterales;__;__;__	37	21	13	37
D_0__Bacteria;D_1__FCPU426;D_2__uncultured bacterium;D_3__uncultured bacterium;D_4__uncultured bacterium;D_5__uncultured bacterium;D_6__uncultured bacterium	21	0	24	28
D_0__Bacteria;D_1__FCPU426;D_2__uncultured microorganism;D_3__uncultured microorganism;D_4__uncultured microorganism;D_5__uncultured microorganism;D_6__uncultured microorganism	3	0	0	0
D_0__Bacteria;D_1__Fibrobacteres;D_2__Fibrobacteria;D_3__Fibrobacterales;D_4__B122;D_5__uncultured bacterium;D_6__uncultured bacterium	0	0	13	4
D_0__Bacteria;D_1__Fibrobacteres;D_2__Fibrobacteria;D_3__Fibrobacterales;D_4__Fibrobacteraceae;D_5__uncultured;__	0	0	0	4
D_0__Bacteria;D_1__Fibrobacteres;D_2__Fibrobacteria;D_3__Fibrobacterales;D_4__MAT-CR-H6-H10;D_5__uncultured organism;D_6__uncultured organism	29	0	72	11
D_0__Bacteria;D_1__Fibrobacteres;D_2__Fibrobacteria;D_3__Fibrobacterales;D_4__SBXY-748;D_5__uncultured organism;D_6__uncultured organism	4	0	0	0
D_0__Bacteria;D_1__Fibrobacteres;D_2__Fibrobacteria;D_3__Fibrobacterales;D_4__SBYC;D_5__uncultured organism;D_6__uncultured organism	54	0	39	0
D_0__Bacteria;D_1__Fibrobacteres;D_2__Fibrobacteria;D_3__Fibrobacterales;D_4__TG3;D_5__uncultured Chitinivibrionia bacterium;D_6__uncultured Chitinivibrionia bacterium	0	0	17	35
D_0__Bacteria;D_1__Fibrobacteres;D_2__Fibrobacteria;D_3__Fibrobacterales;D_4__TG3;D_5__uncultured organism;D_6__uncultured organism	0	7	14	0
D_0__Bacteria;D_1__Fibrobacteres;D_2__Fibrobacteria;D_3__Fibrobacterales;D_4__possible family 01;D_5__uncultured bacterium;D_6__uncultured bacterium	13	0	0	0
D_0__Bacteria;D_1__Fibrobacteres;D_2__Fibrobacteria;D_3__Fibrobacterales;D_4__uncultured bacterium;D_5__uncultured bacterium;D_6__uncultured bacterium	0	0	14	0
D_0__Bacteria;D_1__Fibrobacteres;D_2__Fibrobacteria;D_3__Fibrobacterales;D_4__uncultured organism;D_5__uncultured organism;D_6__uncultured organism	0	0	11	0
D_0__Bacteria;D_1__Fibrobacteres;D_2__Fibrobacteria;D_3__Fibrobacterales;__;__;__	47	12	30	26
D_0__Bacteria;D_1__Firmicutes;D_2__Bacilli;D_3__Bacillales;D_4__Bacillaceae;D_5__Bacillus;D_6__Bacillus niabensis	16	0	0	0
D_0__Bacteria;D_1__Firmicutes;D_2__Bacilli;D_3__Bacillales;D_4__Bacillaceae;D_5__Bacillus;__	100	26	138	27
D_0__Bacteria;D_1__Firmicutes;D_2__Bacilli;D_3__Bacillales;D_4__Bacillaceae;D_5__Pontibacillus;Ambiguous_taxa	20	0	21	0
D_0__Bacteria;D_1__Firmicutes;D_2__Bacilli;D_3__Bacillales;D_4__Bacillaceae;D_5__Vulcanibacillus;__	10	0	0	0
D_0__Bacteria;D_1__Firmicutes;D_2__Bacilli;D_3__Bacillales;D_4__Paenibacillaceae;D_5__Brevibacillus;__	0	0	6	0
D_0__Bacteria;D_1__Firmicutes;D_2__Bacilli;D_3__Bacillales;D_4__Paenibacillaceae;D_5__Paenibacillus;D_6__Paenibacillus polymyxa	25	0	24	17
D_0__Bacteria;D_1__Firmicutes;D_2__Bacilli;D_3__Bacillales;D_4__Paenibacillaceae;D_5__Paenibacillus;__	105	0	0	6
D_0__Bacteria;D_1__Firmicutes;D_2__Bacilli;D_3__Bacillales;D_4__Paenibacillaceae;D_5__uncultured;D_6__uncultured bacterium	0	0	59	0
D_0__Bacteria;D_1__Firmicutes;D_2__Bacilli;D_3__Bacillales;D_4__Paenibacillaceae;__;__	24	0	12	0
D_0__Bacteria;D_1__Firmicutes;D_2__Clostridia;D_3__Clostridiales;D_4__Clostridiaceae 1;D_5__Clostridium sensu stricto 7;Ambiguous_taxa	8	0	0	0
D_0__Bacteria;D_1__Firmicutes;D_2__Clostridia;D_3__Clostridiales;D_4__Clostridiaceae 2;D_5__Alkaliphilus;Ambiguous_taxa	0	0	11	0
D_0__Bacteria;D_1__Firmicutes;D_2__Clostridia;D_3__Clostridiales;D_4__Clostridiaceae 3;D_5__Clostridiisalibacter;D_6__uncultured organism	0	0	0	6
D_0__Bacteria;D_1__Firmicutes;D_2__Clostridia;D_3__Clostridiales;D_4__Clostridiaceae 3;__;__	0	0	16	0
D_0__Bacteria;D_1__Firmicutes;D_2__Clostridia;D_3__Clostridiales;D_4__Clostridiaceae 4;D_5__Paramaledivibacter;D_6__uncultured bacterium	84	0	0	0
D_0__Bacteria;D_1__Firmicutes;D_2__Clostridia;D_3__Clostridiales;D_4__Clostridiales Incertae Sedis;D_5__Dethiosulfatibacter;D_6__uncultured bacterium	0	0	0	9
D_0__Bacteria;D_1__Firmicutes;D_2__Clostridia;D_3__Clostridiales;D_4__Clostridiales Incertae Sedis;D_5__Dethiosulfatibacter;D_6__uncultured organism	0	0	0	26
D_0__Bacteria;D_1__Firmicutes;D_2__Clostridia;D_3__Clostridiales;D_4__Defluviitaleaceae;D_5__Defluviitaleaceae UCG-011;D_6__uncultured bacterium	0	0	0	4
D_0__Bacteria;D_1__Firmicutes;D_2__Clostridia;D_3__Clostridiales;D_4__Family XII;D_5__Fusibacter;D_6__uncultured bacterium	0	0	0	21
D_0__Bacteria;D_1__Firmicutes;D_2__Clostridia;D_3__Clostridiales;D_4__Family XII;D_5__Fusibacter;D_6__uncultured organism	0	0	0	55
D_0__Bacteria;D_1__Firmicutes;D_2__Clostridia;D_3__Clostridiales;D_4__Family XII;D_5__Fusibacter;__	0	0	0	9
D_0__Bacteria;D_1__Firmicutes;D_2__Clostridia;D_3__Clostridiales;D_4__Family XIII;D_5__uncultured;D_6__uncultured bacterium	0	0	0	9
D_0__Bacteria;D_1__Firmicutes;D_2__Clostridia;D_3__Clostridiales;D_4__Heliobacteriaceae;D_5__Hydrogenispora;D_6__uncultured bacterium	33	0	12	4
D_0__Bacteria;D_1__Firmicutes;D_2__Clostridia;D_3__Clostridiales;D_4__Lachnospiraceae;D_5__Lachnoclostridium 5;Ambiguous_taxa	0	0	10	0
D_0__Bacteria;D_1__Firmicutes;D_2__Clostridia;D_3__Clostridiales;D_4__Lachnospiraceae;D_5__Lachnospiraceae AC2044 group;__	0	0	0	7
D_0__Bacteria;D_1__Firmicutes;D_2__Clostridia;D_3__Clostridiales;D_4__Lachnospiraceae;D_5__Vallitalea;D_6__uncultured bacterium	0	0	5	0
D_0__Bacteria;D_1__Firmicutes;D_2__Clostridia;D_3__Clostridiales;D_4__Peptococcaceae;D_5__uncultured;__	10	0	0	0
D_0__Bacteria;D_1__Firmicutes;D_2__Clostridia;D_3__Clostridiales;D_4__Peptococcaceae;__;__	0	0	11	0
D_0__Bacteria;D_1__Firmicutes;D_2__Clostridia;D_3__Clostridiales;D_4__Ruminococcaceae;D_5__Anaerofilum;__	0	0	0	7
D_0__Bacteria;D_1__Firmicutes;D_2__Clostridia;D_3__Clostridiales;D_4__Ruminococcaceae;D_5__Ruminiclostridium 1;D_6__uncultured bacterium	30	0	0	0
D_0__Bacteria;D_1__Firmicutes;D_2__Clostridia;D_3__Clostridiales;D_4__Ruminococcaceae;D_5__Ruminococcaceae UCG-012;D_6__uncultured organism	30	0	0	10
D_0__Bacteria;D_1__Firmicutes;D_2__Clostridia;D_3__Clostridiales;D_4__Ruminococcaceae;__;__	18	0	0	0
D_0__Bacteria;D_1__Firmicutes;D_2__Clostridia;D_3__Clostridiales;D_4__livecontrolB21;D_5__uncultured bacterium;D_6__uncultured bacterium	0	0	0	17
D_0__Bacteria;D_1__Firmicutes;D_2__Clostridia;D_3__Clostridiales;__;__;__	265	10	19	12
D_0__Bacteria;D_1__Fusobacteria;D_2__Fusobacteriia;D_3__Fusobacteriales;D_4__Leptotrichiaceae;D_5__Hypnocyclicus;__	0	0	0	6
D_0__Bacteria;D_1__Fusobacteria;D_2__Fusobacteriia;D_3__Fusobacteriales;D_4__Leptotrichiaceae;D_5__uncultured;D_6__uncultured bacterium	0	0	0	3
D_0__Bacteria;D_1__Gemmatimonadetes;D_2__BD2-11 terrestrial group;Ambiguous_taxa;Ambiguous_taxa;Ambiguous_taxa;Ambiguous_taxa	0	55	0	0
D_0__Bacteria;D_1__Gemmatimonadetes;D_2__BD2-11 terrestrial group;D_3__metagenome;D_4__metagenome;D_5__metagenome;D_6__metagenome	8	0	0	0
D_0__Bacteria;D_1__Gemmatimonadetes;D_2__BD2-11 terrestrial group;D_3__uncultured Gemmatimonadetes bacterium;D_4__uncultured Gemmatimonadetes bacterium;D_5__uncultured Gemmatimonadetes bacterium;D_6__uncultured Gemmatimonadetes bacterium	1065	725	443	383
D_0__Bacteria;D_1__Gemmatimonadetes;D_2__BD2-11 terrestrial group;D_3__uncultured bacterium;D_4__uncultured bacterium;D_5__uncultured bacterium;D_6__uncultured bacterium	439	347	395	100
D_0__Bacteria;D_1__Gemmatimonadetes;D_2__BD2-11 terrestrial group;D_3__uncultured organism;D_4__uncultured organism;D_5__uncultured organism;D_6__uncultured organism	34	7	27	0
D_0__Bacteria;D_1__Gemmatimonadetes;D_2__BD2-11 terrestrial group;__;__;__;__	1374	141	717	318
D_0__Bacteria;D_1__Gemmatimonadetes;D_2__Gemmatimonadetes;D_3__Gemmatimonadales;D_4__Gemmatimonadaceae;D_5__uncultured;D_6__uncultured actinobacterium	129	84	29	24
D_0__Bacteria;D_1__Gemmatimonadetes;D_2__Gemmatimonadetes;D_3__Gemmatimonadales;D_4__Gemmatimonadaceae;D_5__uncultured;__	47	0	0	0
D_0__Bacteria;D_1__Gemmatimonadetes;D_2__MD2902-B12;D_3__uncultured bacterium;D_4__uncultured bacterium;D_5__uncultured bacterium;D_6__uncultured bacterium	40	18	41	29
D_0__Bacteria;D_1__Gemmatimonadetes;D_2__MD2902-B12;D_3__uncultured microorganism;D_4__uncultured microorganism;D_5__uncultured microorganism;D_6__uncultured microorganism	21	0	0	0
D_0__Bacteria;D_1__Gemmatimonadetes;D_2__MD2902-B12;__;__;__;__	7	0	0	0
D_0__Bacteria;D_1__Gemmatimonadetes;D_2__PAUC43f marine benthic group;D_3__uncultured bacterium;D_4__uncultured bacterium;D_5__uncultured bacterium;D_6__uncultured bacterium	21	104	107	98
D_0__Bacteria;D_1__Gemmatimonadetes;D_2__PAUC43f marine benthic group;__;__;__;__	0	27	37	0
D_0__Bacteria;D_1__Gemmatimonadetes;D_2__S0134 terrestrial group;D_3__uncultured bacterium;D_4__uncultured bacterium;D_5__uncultured bacterium;D_6__uncultured bacterium	0	32	69	0
D_0__Bacteria;D_1__Gemmatimonadetes;__;__;__;__;__	0	1	0	0
D_0__Bacteria;D_1__Halanaerobiaeota;D_2__Halanaerobiia;D_3__Halanaerobiales;D_4__Halanaerobiaceae;D_5__Halanaerobium;Ambiguous_taxa	0	0	0	43
D_0__Bacteria;D_1__Halanaerobiaeota;D_2__Halanaerobiia;D_3__Halanaerobiales;D_4__Halanaerobiaceae;D_5__Halocella;D_6__uncultured Firmicutes bacterium	72	0	30	39
D_0__Bacteria;D_1__Halanaerobiaeota;D_2__Halanaerobiia;D_3__Halanaerobiales;D_4__Halanaerobiaceae;__;__	27	0	0	0
D_0__Bacteria;D_1__Halanaerobiaeota;D_2__Halanaerobiia;D_3__Halanaerobiales;D_4__Halobacteroidaceae;D_5__Halanaerobacter;D_6__Halanaerobacter lacunarum	29	9	0	13
D_0__Bacteria;D_1__Halanaerobiaeota;D_2__Halanaerobiia;D_3__Halanaerobiales;D_4__Halobacteroidaceae;D_5__Orenia;D_6__uncultured bacterium	545	52	60	38
D_0__Bacteria;D_1__Halanaerobiaeota;D_2__Halanaerobiia;D_3__Halanaerobiales;D_4__Halobacteroidaceae;D_5__Orenia;D_6__uncultured organism	28	0	0	0
D_0__Bacteria;D_1__Halanaerobiaeota;D_2__Halanaerobiia;D_3__Halanaerobiales;D_4__Halobacteroidaceae;D_5__uncultured;D_6__uncultured Halanaerobiales bacterium	8	0	0	0
D_0__Bacteria;D_1__Halanaerobiaeota;D_2__Halanaerobiia;D_3__Halanaerobiales;D_4__Halobacteroidaceae;D_5__uncultured;D_6__uncultured bacterium	11	0	0	0
D_0__Bacteria;D_1__Halanaerobiaeota;D_2__Halanaerobiia;D_3__Halanaerobiales;D_4__Halobacteroidaceae;D_5__uncultured;D_6__uncultured organism	15	0	0	0
D_0__Bacteria;D_1__Hydrogenedentes;D_2__Hydrogenedentia;D_3__Hydrogenedentiales;D_4__Hydrogenedensaceae;D_5__uncultured bacterium;D_6__uncultured bacterium	13	58	30	5
D_0__Bacteria;D_1__Hydrogenedentes;D_2__Hydrogenedentia;D_3__Hydrogenedentiales;D_4__Hydrogenedensaceae;D_5__uncultured organism;D_6__uncultured organism	6	0	10	10
D_0__Bacteria;D_1__Hydrogenedentes;D_2__Hydrogenedentia;D_3__Hydrogenedentiales;D_4__Hydrogenedensaceae;__;__	14	0	0	6
D_0__Bacteria;D_1__Kiritimatiellaeota;D_2__Kiritimatiellae;D_3__Kiritimatiellales;D_4__Kiritimatiellaceae;D_5__R76-B128;__	2	0	0	0
D_0__Bacteria;D_1__Kiritimatiellaeota;D_2__Kiritimatiellae;D_3__WCHB1-41;D_4__uncultured Verrucomicrobia bacterium;D_5__uncultured Verrucomicrobia bacterium;D_6__uncultured Verrucomicrobia bacterium	46	0	5	0
D_0__Bacteria;D_1__Kiritimatiellaeota;D_2__Kiritimatiellae;D_3__WCHB1-41;D_4__uncultured organism;D_5__uncultured organism;D_6__uncultured organism	2	0	2	0
D_0__Bacteria;D_1__Kiritimatiellaeota;D_2__Kiritimatiellae;D_3__WCHB1-41;__;__;__	9	0	8	0
D_0__Bacteria;D_1__LCP-89;D_2__uncultured bacterium;D_3__uncultured bacterium;D_4__uncultured bacterium;D_5__uncultured bacterium;D_6__uncultured bacterium	30	9	95	168
D_0__Bacteria;D_1__LCP-89;__;__;__;__;__	0	0	0	4
D_0__Bacteria;D_1__Latescibacteria;D_2__Latescibacteria;D_3__Latescibacterales;D_4__Latescibacteraceae;D_5__Candidatus Latescibacter;D_6__uncultured bacterium	89	14	66	61
D_0__Bacteria;D_1__Latescibacteria;D_2__Latescibacteria;D_3__Latescibacterales;D_4__Latescibacteraceae;D_5__Candidatus Latescibacter;__	3	0	0	0
D_0__Bacteria;D_1__Latescibacteria;D_2__Latescibacteria;D_3__Latescibacterales;D_4__Latescibacteraceae;D_5__Latescibacteria bacterium SCGC AAA257-K07;D_6__Latescibacteria bacterium SCGC AAA257-K07	0	0	0	4
D_0__Bacteria;D_1__Latescibacteria;D_2__Latescibacteria;D_3__Latescibacterales;D_4__Latescibacteraceae;D_5__uncultured bacterium;D_6__uncultured bacterium	302	27	162	59
D_0__Bacteria;D_1__Latescibacteria;D_2__Latescibacteria;D_3__Latescibacterales;D_4__Latescibacteraceae;__;__	23	0	2	0
D_0__Bacteria;D_1__Latescibacteria;D_2__uncultured Latescibacteria bacterium;D_3__uncultured Latescibacteria bacterium;D_4__uncultured Latescibacteria bacterium;D_5__uncultured Latescibacteria bacterium;D_6__uncultured Latescibacteria bacterium	70	0	64	10
D_0__Bacteria;D_1__Latescibacteria;D_2__uncultured bacterium;D_3__uncultured bacterium;D_4__uncultured bacterium;D_5__uncultured bacterium;D_6__uncultured bacterium	23	0	0	5
D_0__Bacteria;D_1__Latescibacteria;D_2__uncultured organism;D_3__uncultured organism;D_4__uncultured organism;D_5__uncultured organism;D_6__uncultured organism	17	0	0	0
D_0__Bacteria;D_1__Latescibacteria;__;__;__;__;__	123	4	0	0
D_0__Bacteria;D_1__Lentisphaerae;D_2__Oligosphaeria;D_3__Oligosphaerales;D_4__Lenti-02;D_5__uncultured bacterium;D_6__uncultured bacterium	13	6	0	0
D_0__Bacteria;D_1__Marinimicrobia (SAR406 clade);__;__;__;__;__	9	0	0	0
D_0__Bacteria;D_1__Modulibacteria;D_2__Moduliflexia;D_3__Moduliflexales;D_4__Moduliflexaceae;D_5__uncultured bacterium;D_6__uncultured bacterium	6	0	0	8
D_0__Bacteria;D_1__Modulibacteria;D_2__Moduliflexia;D_3__Moduliflexales;D_4__Moduliflexaceae;D_5__uncultured organism;D_6__uncultured organism	8	0	0	0
D_0__Bacteria;D_1__Nitrospinae;D_2__Nitrospinia;D_3__Nitrospinales;D_4__Nitrospinaceae;__;__	3	0	0	0
D_0__Bacteria;D_1__Nitrospirae;D_2__Nitrospira;D_3__Nitrospirales;D_4__Nitrospiraceae;D_5__Nitrospira;D_6__uncultured Nitrospira sp.	90	36	7	0
D_0__Bacteria;D_1__Nitrospirae;D_2__Nitrospira;D_3__Nitrospirales;D_4__Nitrospiraceae;D_5__Nitrospira;__	30	92	0	0
D_0__Bacteria;D_1__Nitrospirae;D_2__Thermodesulfovibrionia;D_3__uncultured;D_4__uncultured Nitrospirae bacterium;D_5__uncultured Nitrospirae bacterium;D_6__uncultured Nitrospirae bacterium	40	35	9	0
D_0__Bacteria;D_1__Nitrospirae;D_2__Thermodesulfovibrionia;D_3__uncultured;D_4__uncultured prokaryote;D_5__uncultured prokaryote;D_6__uncultured prokaryote	0	43	0	20
D_0__Bacteria;D_1__Nitrospirae;D_2__Thermodesulfovibrionia;D_3__uncultured;__;__;__	52	11	0	79
D_0__Bacteria;D_1__Omnitrophicaeota;Ambiguous_taxa;Ambiguous_taxa;Ambiguous_taxa;Ambiguous_taxa;Ambiguous_taxa	4	0	0	10
D_0__Bacteria;D_1__Omnitrophicaeota;D_2__Omnitrophia;D_3__Omnitrophales;D_4__Omnitrophaceae;D_5__Candidatus Omnitrophus;D_6__uncultured bacterium	0	0	0	7
D_0__Bacteria;D_1__Omnitrophicaeota;D_2__uncultured Omnitrophica bacterium;D_3__uncultured Omnitrophica bacterium;D_4__uncultured Omnitrophica bacterium;D_5__uncultured Omnitrophica bacterium;D_6__uncultured Omnitrophica bacterium	0	0	8	0
D_0__Bacteria;D_1__Omnitrophicaeota;D_2__uncultured bacterium;D_3__uncultured bacterium;D_4__uncultured bacterium;D_5__uncultured bacterium;D_6__uncultured bacterium	28	0	41	23
D_0__Bacteria;D_1__Omnitrophicaeota;__;__;__;__;__	25	0	53	6
D_0__Bacteria;D_1__Patescibacteria;D_2__ABY1;D_3__Candidatus Falkowbacteria;D_4__uncultured bacterium;D_5__uncultured bacterium;D_6__uncultured bacterium	4	6	19	12
D_0__Bacteria;D_1__Patescibacteria;D_2__ABY1;D_3__Candidatus Kerfeldbacteria;D_4__uncultured bacterium;D_5__uncultured bacterium;D_6__uncultured bacterium	7	0	0	0
D_0__Bacteria;D_1__Patescibacteria;D_2__ABY1;D_3__Candidatus Kerfeldbacteria;D_4__uncultured organism;D_5__uncultured organism;D_6__uncultured organism	0	0	5	0
D_0__Bacteria;D_1__Patescibacteria;D_2__ABY1;D_3__Candidatus Komeilibacteria;D_4__uncultured bacterium;D_5__uncultured bacterium;D_6__uncultured bacterium	0	0	0	3
D_0__Bacteria;D_1__Patescibacteria;D_2__ABY1;D_3__Candidatus Magasanikbacteria;D_4__uncultured bacterium;D_5__uncultured bacterium;D_6__uncultured bacterium	11	4	0	0
D_0__Bacteria;D_1__Patescibacteria;D_2__ABY1;D_3__Candidatus Uhrbacteria;D_4__uncultured Parcubacteria group bacterium;D_5__uncultured Parcubacteria group bacterium;D_6__uncultured Parcubacteria group bacterium	9	0	0	0
D_0__Bacteria;D_1__Patescibacteria;D_2__ABY1;D_3__Candidatus Uhrbacteria;D_4__uncultured bacterium;D_5__uncultured bacterium;D_6__uncultured bacterium	0	8	0	0
D_0__Bacteria;D_1__Patescibacteria;D_2__Berkelbacteria;D_3__uncultured bacterium;D_4__uncultured bacterium;D_5__uncultured bacterium;D_6__uncultured bacterium	0	0	0	4
D_0__Bacteria;D_1__Patescibacteria;D_2__Gracilibacteria;D_3__Candidatus Peregrinibacteria;D_4__uncultured bacterium;D_5__uncultured bacterium;D_6__uncultured bacterium	8	0	16	7
D_0__Bacteria;D_1__Patescibacteria;D_2__Gracilibacteria;D_3__Candidatus Peregrinibacteria;D_4__uncultured organism;D_5__uncultured organism;D_6__uncultured organism	0	0	9	0
D_0__Bacteria;D_1__Patescibacteria;D_2__Gracilibacteria;D_3__Candidatus Peribacteria;D_4__uncultured bacterium;D_5__uncultured bacterium;D_6__uncultured bacterium	0	4	0	0
D_0__Bacteria;D_1__Patescibacteria;D_2__Gracilibacteria;D_3__uncultured bacterium;D_4__uncultured bacterium;D_5__uncultured bacterium;D_6__uncultured bacterium	16	0	13	0
D_0__Bacteria;D_1__Patescibacteria;D_2__Kazania;D_3__candidate division Kazan bacterium RBG_13_50_9;D_4__candidate division Kazan bacterium RBG_13_50_9;D_5__candidate division Kazan bacterium RBG_13_50_9;D_6__candidate division Kazan bacterium RBG_13_50_9	2	5	0	0
D_0__Bacteria;D_1__Patescibacteria;D_2__Kazania;D_3__uncultured bacterium;D_4__uncultured bacterium;D_5__uncultured bacterium;D_6__uncultured bacterium	0	0	0	3
D_0__Bacteria;D_1__Patescibacteria;D_2__Microgenomatia;D_3__Candidatus Woesebacteria;D_4__uncultured bacterium;D_5__uncultured bacterium;D_6__uncultured bacterium	2	0	5	23
D_0__Bacteria;D_1__Patescibacteria;D_2__Parcubacteria;D_3__Candidatus Kaiserbacteria;D_4__uncultured bacterium;D_5__uncultured bacterium;D_6__uncultured bacterium	0	21	0	0
D_0__Bacteria;D_1__Patescibacteria;D_2__Parcubacteria;D_3__Candidatus Portnoybacteria;D_4__uncultured bacterium;D_5__uncultured bacterium;D_6__uncultured bacterium	5	0	2	0
D_0__Bacteria;D_1__Patescibacteria;D_2__Parcubacteria;D_3__Candidatus Spechtbacteria;D_4__uncultured bacterium;D_5__uncultured bacterium;D_6__uncultured bacterium	0	11	0	0
D_0__Bacteria;D_1__Patescibacteria;D_2__Parcubacteria;D_3__Candidatus Terrybacteria;D_4__uncultured bacterium;D_5__uncultured bacterium;D_6__uncultured bacterium	29	8	9	14
D_0__Bacteria;D_1__Patescibacteria;D_2__Parcubacteria;D_3__Candidatus Yanofskybacteria;D_4__uncultured bacterium;D_5__uncultured bacterium;D_6__uncultured bacterium	5	0	0	0
D_0__Bacteria;D_1__Patescibacteria;D_2__Parcubacteria;D_3__GWA2-38-13b;D_4__uncultured bacterium;D_5__uncultured bacterium;D_6__uncultured bacterium	0	24	0	0
D_0__Bacteria;D_1__Patescibacteria;D_2__Parcubacteria;D_3__GWB1-42-6;D_4__uncultured bacterium;D_5__uncultured bacterium;D_6__uncultured bacterium	3	0	6	0
D_0__Bacteria;D_1__Patescibacteria;D_2__Parcubacteria;D_3__Paceibacterales;D_4__Paceibacteraceae;D_5__Candidatus Paceibacter;D_6__uncultured bacterium	65	0	67	82
D_0__Bacteria;D_1__Patescibacteria;D_2__Parcubacteria;D_3__uncultured bacterium;D_4__uncultured bacterium;D_5__uncultured bacterium;D_6__uncultured bacterium	7	0	4	9
D_0__Bacteria;D_1__Patescibacteria;D_2__Parcubacteria;__;__;__;__	27	0	3	7
D_0__Bacteria;D_1__Patescibacteria;D_2__Saccharimonadia;D_3__Saccharimonadales;D_4__uncultured bacterium;D_5__uncultured bacterium;D_6__uncultured bacterium	3	0	0	0
D_0__Bacteria;D_1__Patescibacteria;D_2__Saccharimonadia;D_3__Saccharimonadales;D_4__uncultured soil bacterium;D_5__uncultured soil bacterium;D_6__uncultured soil bacterium	24	0	0	7
D_0__Bacteria;D_1__Patescibacteria;D_2__Saccharimonadia;D_3__Saccharimonadales;__;__;__	36	6	0	0
D_0__Bacteria;D_1__Patescibacteria;__;__;__;__;__	0	0	21	13
D_0__Bacteria;D_1__Planctomycetes;D_2__BD7-11;D_3__uncultured bacterium;D_4__uncultured bacterium;D_5__uncultured bacterium;D_6__uncultured bacterium	7	0	0	0
D_0__Bacteria;D_1__Planctomycetes;D_2__Brocadiae;D_3__SM23-32;D_4__Planctomycetes bacterium SM23_32;D_5__Planctomycetes bacterium SM23_32;D_6__Planctomycetes bacterium SM23_32	15	7	26	10
D_0__Bacteria;D_1__Planctomycetes;D_2__OM190;D_3__metagenome;D_4__metagenome;D_5__metagenome;D_6__metagenome	0	5	0	0
D_0__Bacteria;D_1__Planctomycetes;D_2__OM190;D_3__uncultured bacterium;D_4__uncultured bacterium;D_5__uncultured bacterium;D_6__uncultured bacterium	9	0	0	0
D_0__Bacteria;D_1__Planctomycetes;D_2__OM190;D_3__uncultured planctomycete;D_4__uncultured planctomycete;D_5__uncultured planctomycete;D_6__uncultured planctomycete	7	0	0	0
D_0__Bacteria;D_1__Planctomycetes;D_2__OM190;__;__;__;__	9	7	0	0
D_0__Bacteria;D_1__Planctomycetes;D_2__Phycisphaerae;D_3__B103G10;D_4__uncultured bacterium;D_5__uncultured bacterium;D_6__uncultured bacterium	37	0	0	0
D_0__Bacteria;D_1__Planctomycetes;D_2__Phycisphaerae;D_3__CCM11a;D_4__uncultured bacterium;D_5__uncultured bacterium;D_6__uncultured bacterium	12	33	0	10
D_0__Bacteria;D_1__Planctomycetes;D_2__Phycisphaerae;D_3__CCM11a;D_4__uncultured organism;D_5__uncultured organism;D_6__uncultured organism	11	0	0	0
D_0__Bacteria;D_1__Planctomycetes;D_2__Phycisphaerae;D_3__CCM11a;__;__;__	0	0	7	0
D_0__Bacteria;D_1__Planctomycetes;D_2__Phycisphaerae;D_3__MSBL9;D_4__SG8-4;D_5__uncultured bacterium;D_6__uncultured bacterium	9	0	9	27
D_0__Bacteria;D_1__Planctomycetes;D_2__Phycisphaerae;D_3__MSBL9;D_4__SG8-4;__;__	5	0	0	0
D_0__Bacteria;D_1__Planctomycetes;D_2__Phycisphaerae;D_3__Phycisphaerales;D_4__AKAU3564 sediment group;D_5__uncultured bacterium;D_6__uncultured bacterium	31	0	7	18
D_0__Bacteria;D_1__Planctomycetes;D_2__Phycisphaerae;D_3__Phycisphaerales;D_4__AKAU3564 sediment group;D_5__uncultured organism;D_6__uncultured organism	0	0	0	4
D_0__Bacteria;D_1__Planctomycetes;D_2__Phycisphaerae;D_3__Phycisphaerales;D_4__AKAU3564 sediment group;D_5__uncultured planctomycete;D_6__uncultured planctomycete	4	0	0	0
D_0__Bacteria;D_1__Planctomycetes;D_2__Phycisphaerae;D_3__Phycisphaerales;D_4__AKAU3564 sediment group;__;__	7	0	0	0
D_0__Bacteria;D_1__Planctomycetes;D_2__Phycisphaerae;D_3__Phycisphaerales;D_4__Phycisphaeraceae;D_5__SM1A02;D_6__uncultured Planctomycetales bacterium	2	0	0	0
D_0__Bacteria;D_1__Planctomycetes;D_2__Phycisphaerae;D_3__Phycisphaerales;D_4__Phycisphaeraceae;D_5__SM1A02;D_6__uncultured bacterium	6	0	0	0
D_0__Bacteria;D_1__Planctomycetes;D_2__Phycisphaerae;D_3__Phycisphaerales;D_4__Phycisphaeraceae;D_5__SM1A02;D_6__uncultured organism	5	0	0	0
D_0__Bacteria;D_1__Planctomycetes;D_2__Phycisphaerae;D_3__Phycisphaerales;D_4__Phycisphaeraceae;D_5__Urania-1B-19 marine sediment group;D_6__uncultured bacterium	0	6	0	0
D_0__Bacteria;D_1__Planctomycetes;D_2__Phycisphaerae;D_3__Phycisphaerales;D_4__Phycisphaeraceae;D_5__Urania-1B-19 marine sediment group;D_6__uncultured organism	44	0	4	0
D_0__Bacteria;D_1__Planctomycetes;D_2__Phycisphaerae;D_3__Phycisphaerales;D_4__Phycisphaeraceae;D_5__Urania-1B-19 marine sediment group;__	0	13	0	0
D_0__Bacteria;D_1__Planctomycetes;D_2__Phycisphaerae;D_3__Phycisphaerales;D_4__Phycisphaeraceae;D_5__Z195MB87;D_6__uncultured planctomycete	7	0	0	0
D_0__Bacteria;D_1__Planctomycetes;D_2__Phycisphaerae;D_3__Phycisphaerales;D_4__Phycisphaeraceae;D_5__uncultured;D_6__uncultured bacterium	5	0	0	0
D_0__Bacteria;D_1__Planctomycetes;D_2__Phycisphaerae;D_3__Phycisphaerales;D_4__Phycisphaeraceae;D_5__uncultured;D_6__uncultured organism	11	0	0	0
D_0__Bacteria;D_1__Planctomycetes;D_2__Phycisphaerae;D_3__Pla1 lineage;D_4__uncultured bacterium;D_5__uncultured bacterium;D_6__uncultured bacterium	27	0	0	9
D_0__Bacteria;D_1__Planctomycetes;D_2__Phycisphaerae;D_3__Pla1 lineage;D_4__uncultured organism;D_5__uncultured organism;D_6__uncultured organism	6	0	7	0
D_0__Bacteria;D_1__Planctomycetes;D_2__Phycisphaerae;D_3__Pla1 lineage;__;__;__	0	3	0	0
D_0__Bacteria;D_1__Planctomycetes;D_2__Phycisphaerae;D_3__mle1-8;D_4__uncultured bacterium;D_5__uncultured bacterium;D_6__uncultured bacterium	23	0	60	15
D_0__Bacteria;D_1__Planctomycetes;D_2__Phycisphaerae;D_3__mle1-8;D_4__uncultured organism;D_5__uncultured organism;D_6__uncultured organism	19	0	0	0
D_0__Bacteria;D_1__Planctomycetes;D_2__Phycisphaerae;D_3__mle1-8;__;__;__	19	0	0	0
D_0__Bacteria;D_1__Planctomycetes;D_2__Pla3 lineage;D_3__uncultured bacterium;D_4__uncultured bacterium;D_5__uncultured bacterium;D_6__uncultured bacterium	24	9	0	0
D_0__Bacteria;D_1__Planctomycetes;D_2__Pla3 lineage;D_3__uncultured planctomycete;D_4__uncultured planctomycete;D_5__uncultured planctomycete;D_6__uncultured planctomycete	0	4	0	0
D_0__Bacteria;D_1__Planctomycetes;D_2__Pla4 lineage;D_3__uncultured bacterium;D_4__uncultured bacterium;D_5__uncultured bacterium;D_6__uncultured bacterium	10	0	5	0
D_0__Bacteria;D_1__Planctomycetes;D_2__Pla4 lineage;D_3__uncultured organism;D_4__uncultured organism;D_5__uncultured organism;D_6__uncultured organism	2	0	0	0
D_0__Bacteria;D_1__Planctomycetes;D_2__Pla4 lineage;D_3__uncultured planctomycete;D_4__uncultured planctomycete;D_5__uncultured planctomycete;D_6__uncultured planctomycete	0	0	5	0
D_0__Bacteria;D_1__Planctomycetes;D_2__Pla4 lineage;__;__;__;__	1	12	3	16
D_0__Bacteria;D_1__Planctomycetes;D_2__Planctomycetacia;D_3__Gemmatales;D_4__Gemmataceae;D_5__uncultured;D_6__uncultured bacterium	8	23	0	0
D_0__Bacteria;D_1__Planctomycetes;D_2__Planctomycetacia;D_3__Gemmatales;D_4__Gemmataceae;D_5__uncultured;__	27	0	0	0
D_0__Bacteria;D_1__Planctomycetes;D_2__Planctomycetacia;D_3__Pirellulales;D_4__Pirellulaceae;D_5__Blastopirellula;D_6__uncultured bacterium	13	0	0	0
D_0__Bacteria;D_1__Planctomycetes;D_2__Planctomycetacia;D_3__Pirellulales;D_4__Pirellulaceae;D_5__Blastopirellula;__	0	11	0	0
D_0__Bacteria;D_1__Planctomycetes;D_2__Planctomycetacia;D_3__Pirellulales;D_4__Pirellulaceae;D_5__Pir4 lineage;D_6__uncultured bacterium	16	0	0	0
D_0__Bacteria;D_1__Planctomycetes;D_2__Planctomycetacia;D_3__Pirellulales;D_4__Pirellulaceae;D_5__Pir4 lineage;D_6__uncultured organism	51	0	0	0
D_0__Bacteria;D_1__Planctomycetes;D_2__Planctomycetacia;D_3__Pirellulales;D_4__Pirellulaceae;D_5__Pir4 lineage;D_6__uncultured planctomycete	47	0	0	0
D_0__Bacteria;D_1__Planctomycetes;D_2__Planctomycetacia;D_3__Pirellulales;D_4__Pirellulaceae;D_5__Pir4 lineage;__	46	40	41	34
D_0__Bacteria;D_1__Planctomycetes;D_2__Planctomycetacia;D_3__Pirellulales;D_4__Pirellulaceae;D_5__Pirellula;D_6__uncultured bacterium	29	0	0	0
D_0__Bacteria;D_1__Planctomycetes;D_2__Planctomycetacia;D_3__Pirellulales;D_4__Pirellulaceae;D_5__Rhodopirellula;D_6__uncultured bacterium	82	84	25	0
D_0__Bacteria;D_1__Planctomycetes;D_2__Planctomycetacia;D_3__Pirellulales;D_4__Pirellulaceae;D_5__Rhodopirellula;__	7	0	0	0
D_0__Bacteria;D_1__Planctomycetes;D_2__Planctomycetacia;D_3__Pirellulales;D_4__Pirellulaceae;D_5__Rubripirellula;__	0	0	2	4
D_0__Bacteria;D_1__Planctomycetes;D_2__Planctomycetacia;D_3__Pirellulales;D_4__Pirellulaceae;D_5__uncultured;D_6__uncultured organism	79	0	0	0
D_0__Bacteria;D_1__Planctomycetes;D_2__Planctomycetacia;D_3__Pirellulales;D_4__Pirellulaceae;D_5__uncultured;__	35	41	3	18
D_0__Bacteria;D_1__Planctomycetes;D_2__Planctomycetacia;D_3__Pirellulales;D_4__Pirellulaceae;__;__	72	44	21	10
D_0__Bacteria;D_1__Planctomycetes;D_2__Planctomycetacia;D_3__Planctomycetales;D_4__Gimesiaceae;D_5__uncultured;D_6__uncultured bacterium	24	49	9	9
D_0__Bacteria;D_1__Planctomycetes;D_2__Planctomycetacia;D_3__Planctomycetales;D_4__Rubinisphaeraceae;D_5__Planctomicrobium;D_6__uncultured bacterium	16	57	0	0
D_0__Bacteria;D_1__Planctomycetes;D_2__Planctomycetacia;D_3__Planctomycetales;D_4__uncultured;D_5__uncultured bacterium;D_6__uncultured bacterium	6	0	0	0
D_0__Bacteria;D_1__Planctomycetes;D_2__Planctomycetacia;D_3__Planctomycetales;D_4__uncultured;__;__	0	48	21	0
D_0__Bacteria;D_1__Planctomycetes;D_2__Planctomycetacia;__;__;__;__	0	0	0	2
D_0__Bacteria;D_1__Planctomycetes;D_2__vadinHA49;D_3__uncultured bacterium;D_4__uncultured bacterium;D_5__uncultured bacterium;D_6__uncultured bacterium	14	14	28	0
D_0__Bacteria;D_1__Planctomycetes;__;__;__;__;__	73	0	7	9
D_0__Bacteria;D_1__Poribacteria;D_2__uncultured Firmicutes bacterium;D_3__uncultured Firmicutes bacterium;D_4__uncultured Firmicutes bacterium;D_5__uncultured Firmicutes bacterium;D_6__uncultured Firmicutes bacterium	55	0	13	13
D_0__Bacteria;D_1__Proteobacteria;D_2__Alphaproteobacteria;D_3__Caulobacterales;D_4__Hyphomonadaceae;D_5__Oceanicaulis;D_6__uncultured organism	30	0	27	0
D_0__Bacteria;D_1__Proteobacteria;D_2__Alphaproteobacteria;D_3__Micavibrionales;D_4__Micavibrionaceae;D_5__uncultured;D_6__uncultured alpha proteobacterium	5	0	0	0
D_0__Bacteria;D_1__Proteobacteria;D_2__Alphaproteobacteria;D_3__Micavibrionales;D_4__Micavibrionaceae;D_5__uncultured;D_6__uncultured bacterium	0	4	0	0
D_0__Bacteria;D_1__Proteobacteria;D_2__Alphaproteobacteria;D_3__Micavibrionales;D_4__Micavibrionaceae;D_5__uncultured;__	0	84	0	0
D_0__Bacteria;D_1__Proteobacteria;D_2__Alphaproteobacteria;D_3__Micavibrionales;D_4__uncultured;__;__	0	0	0	4
D_0__Bacteria;D_1__Proteobacteria;D_2__Alphaproteobacteria;D_3__Micavibrionales;__;__;__	0	21	0	0
D_0__Bacteria;D_1__Proteobacteria;D_2__Alphaproteobacteria;D_3__Puniceispirillales;D_4__uncultured;D_5__uncultured alpha proteobacterium;D_6__uncultured alpha proteobacterium	7	0	0	0
D_0__Bacteria;D_1__Proteobacteria;D_2__Alphaproteobacteria;D_3__Rhizobiales;D_4__Hyphomicrobiaceae;D_5__Filomicrobium;D_6__uncultured bacterium	17	0	0	0
D_0__Bacteria;D_1__Proteobacteria;D_2__Alphaproteobacteria;D_3__Rhizobiales;D_4__Hyphomicrobiaceae;__;__	0	0	5	0
D_0__Bacteria;D_1__Proteobacteria;D_2__Alphaproteobacteria;D_3__Rhizobiales;D_4__KF-JG30-B3;D_5__metagenome;D_6__metagenome	5	0	0	0
D_0__Bacteria;D_1__Proteobacteria;D_2__Alphaproteobacteria;D_3__Rhizobiales;D_4__Methyloligellaceae;D_5__Methyloceanibacter;D_6__uncultured bacterium	34	16	26	0
D_0__Bacteria;D_1__Proteobacteria;D_2__Alphaproteobacteria;D_3__Rhizobiales;D_4__Methyloligellaceae;D_5__uncultured;D_6__uncultured bacterium	111	78	22	28
D_0__Bacteria;D_1__Proteobacteria;D_2__Alphaproteobacteria;D_3__Rhizobiales;D_4__Methyloligellaceae;D_5__uncultured;__	9	0	0	0
D_0__Bacteria;D_1__Proteobacteria;D_2__Alphaproteobacteria;D_3__Rhizobiales;D_4__Rhizobiales Incertae Sedis;D_5__Bauldia;D_6__uncultured bacterium	265	111	52	93
D_0__Bacteria;D_1__Proteobacteria;D_2__Alphaproteobacteria;D_3__Rhizobiales;D_4__Rhizobiales Incertae Sedis;D_5__Bauldia;__	3	0	0	0
D_0__Bacteria;D_1__Proteobacteria;D_2__Alphaproteobacteria;D_3__Rhizobiales;D_4__Rhizobiales Incertae Sedis;D_5__Dichotomicrobium;D_6__uncultured organism	43	0	24	0
D_0__Bacteria;D_1__Proteobacteria;D_2__Alphaproteobacteria;D_3__Rhizobiales;D_4__Xanthobacteraceae;__;__	13	0	0	0
D_0__Bacteria;D_1__Proteobacteria;D_2__Alphaproteobacteria;D_3__Rhizobiales;D_4__uncultured;D_5__uncultured bacterium;D_6__uncultured bacterium	40	15	14	0
D_0__Bacteria;D_1__Proteobacteria;D_2__Alphaproteobacteria;D_3__Rhizobiales;__;__;__	76	0	2	0
D_0__Bacteria;D_1__Proteobacteria;D_2__Alphaproteobacteria;D_3__Rhodobacterales;D_4__Rhodobacteraceae;D_5__Marivita;D_6__uncultured bacterium	0	0	0	7
D_0__Bacteria;D_1__Proteobacteria;D_2__Alphaproteobacteria;D_3__Rhodobacterales;D_4__Rhodobacteraceae;D_5__Rhodovulum;Ambiguous_taxa	54	13	0	29
D_0__Bacteria;D_1__Proteobacteria;D_2__Alphaproteobacteria;D_3__Rhodobacterales;D_4__Rhodobacteraceae;D_5__Roseivivax;D_6__uncultured organism	30	0	0	0
D_0__Bacteria;D_1__Proteobacteria;D_2__Alphaproteobacteria;D_3__Rhodobacterales;D_4__Rhodobacteraceae;D_5__Rubribacterium;D_6__uncultured organism	0	0	0	11
D_0__Bacteria;D_1__Proteobacteria;D_2__Alphaproteobacteria;D_3__Rhodobacterales;D_4__Rhodobacteraceae;D_5__Silicimonas;D_6__uncultured bacterium	83	0	0	0
D_0__Bacteria;D_1__Proteobacteria;D_2__Alphaproteobacteria;D_3__Rhodobacterales;D_4__Rhodobacteraceae;D_5__uncultured;__	0	0	6	0
D_0__Bacteria;D_1__Proteobacteria;D_2__Alphaproteobacteria;D_3__Rhodobacterales;D_4__Rhodobacteraceae;__;__	253	83	112	89
D_0__Bacteria;D_1__Proteobacteria;D_2__Alphaproteobacteria;D_3__Rhodospirillales;D_4__Magnetospiraceae;D_5__Magnetospira;D_6__uncultured bacterium	18	0	0	0
D_0__Bacteria;D_1__Proteobacteria;D_2__Alphaproteobacteria;D_3__Rhodospirillales;D_4__Magnetospiraceae;D_5__uncultured;D_6__uncultured bacterium	46	49	24	0
D_0__Bacteria;D_1__Proteobacteria;D_2__Alphaproteobacteria;D_3__Rhodospirillales;D_4__Magnetospiraceae;D_5__uncultured;__	12	20	0	9
D_0__Bacteria;D_1__Proteobacteria;D_2__Alphaproteobacteria;D_3__Rhodospirillales;D_4__Rhodopirillaceae;D_5__Defluviicoccus;D_6__uncultured bacterium	44	0	0	8
D_0__Bacteria;D_1__Proteobacteria;D_2__Alphaproteobacteria;D_3__Rhodospirillales;D_4__Rhodopirillaceae;D_5__Defluviicoccus;__	50	0	0	0
D_0__Bacteria;D_1__Proteobacteria;D_2__Alphaproteobacteria;D_3__Rhodospirillales;D_4__Thalassospiraceae;D_5__Thalassospira;__	0	0	0	7
D_0__Bacteria;D_1__Proteobacteria;D_2__Alphaproteobacteria;D_3__Rhodospirillales;D_4__uncultured;D_5__uncultured organism;D_6__uncultured organism	4	0	0	0
D_0__Bacteria;D_1__Proteobacteria;D_2__Alphaproteobacteria;D_3__Rhodospirillales;D_4__uncultured;__;__	0	0	0	3
D_0__Bacteria;D_1__Proteobacteria;D_2__Alphaproteobacteria;D_3__Rhodovibrionales;D_4__Fodinicurvataceae;D_5__Fodinicurvata;Ambiguous_taxa	7	0	0	0
D_0__Bacteria;D_1__Proteobacteria;D_2__Alphaproteobacteria;D_3__Rhodovibrionales;D_4__Fodinicurvataceae;D_5__Rhodovibrio;D_6__uncultured bacterium	5	0	0	0
D_0__Bacteria;D_1__Proteobacteria;D_2__Alphaproteobacteria;D_3__Rhodovibrionales;D_4__Kiloniellaceae;D_5__Pelagibius;D_6__uncultured bacterium	64	0	15	0
D_0__Bacteria;D_1__Proteobacteria;D_2__Alphaproteobacteria;D_3__Rhodovibrionales;D_4__Kiloniellaceae;D_5__Pelagibius;__	62	0	46	12
D_0__Bacteria;D_1__Proteobacteria;D_2__Alphaproteobacteria;D_3__Rhodovibrionales;D_4__Kiloniellaceae;D_5__uncultured;D_6__uncultured alpha proteobacterium	6	0	0	0
D_0__Bacteria;D_1__Proteobacteria;D_2__Alphaproteobacteria;D_3__Rhodovibrionales;D_4__Kiloniellaceae;D_5__uncultured;D_6__uncultured bacterium	36	9	34	0
D_0__Bacteria;D_1__Proteobacteria;D_2__Alphaproteobacteria;D_3__Rhodovibrionales;D_4__Kiloniellaceae;D_5__uncultured;__	23	142	23	19
D_0__Bacteria;D_1__Proteobacteria;D_2__Alphaproteobacteria;D_3__Rhodovibrionales;D_4__Kiloniellaceae;__;__	12	14	16	0
D_0__Bacteria;D_1__Proteobacteria;D_2__Alphaproteobacteria;D_3__Rhodovibrionales;__;__;__	0	0	0	14
D_0__Bacteria;D_1__Proteobacteria;D_2__Alphaproteobacteria;D_3__Rickettsiales;D_4__Midichloriaceae;__;__	2	0	0	0
D_0__Bacteria;D_1__Proteobacteria;D_2__Alphaproteobacteria;D_3__Rickettsiales;D_4__Mitochondria;__;__	0	0	0	4
D_0__Bacteria;D_1__Proteobacteria;D_2__Alphaproteobacteria;D_3__Sneathiellales;D_4__Sneathiellaceae;D_5__AT-s3-44;D_6__uncultured bacterium	58	93	0	0
D_0__Bacteria;D_1__Proteobacteria;D_2__Alphaproteobacteria;D_3__Thalassobaculales;D_4__uncultured;D_5__uncultured bacterium;D_6__uncultured bacterium	109	0	41	5
D_0__Bacteria;D_1__Proteobacteria;D_2__Alphaproteobacteria;D_3__Thalassobaculales;D_4__uncultured;__;__	15	0	0	0
D_0__Bacteria;D_1__Proteobacteria;D_2__Alphaproteobacteria;D_3__Tistrellales;D_4__Geminicoccaceae;D_5__Candidatus Alysiosphaera;__	0	0	0	6
D_0__Bacteria;D_1__Proteobacteria;D_2__Alphaproteobacteria;D_3__Tistrellales;D_4__Geminicoccaceae;D_5__uncultured;D_6__uncultured bacterium	914	335	1194	345
D_0__Bacteria;D_1__Proteobacteria;D_2__Alphaproteobacteria;D_3__uncultured;D_4__uncultured bacterium;D_5__uncultured bacterium;D_6__uncultured bacterium	0	62	0	0
D_0__Bacteria;D_1__Proteobacteria;D_2__Alphaproteobacteria;D_3__uncultured;D_4__uncultured deep-sea bacterium;D_5__uncultured deep-sea bacterium;D_6__uncultured deep-sea bacterium	10	0	0	0
D_0__Bacteria;D_1__Proteobacteria;D_2__Alphaproteobacteria;D_3__uncultured;D_4__uncultured organism;D_5__uncultured organism;D_6__uncultured organism	100	0	9	0
D_0__Bacteria;D_1__Proteobacteria;D_2__Alphaproteobacteria;D_3__uncultured;__;__;__	344	245	221	203
D_0__Bacteria;D_1__Proteobacteria;D_2__Alphaproteobacteria;__;__;__;__	283	121	108	69
D_0__Bacteria;D_1__Proteobacteria;D_2__Deltaproteobacteria;D_3__Bdellovibrionales;D_4__Bacteriovoracaceae;D_5__Peredibacter;D_6__uncultured Peredibacter sp.	28	23	32	13
D_0__Bacteria;D_1__Proteobacteria;D_2__Deltaproteobacteria;D_3__Bdellovibrionales;D_4__Bacteriovoracaceae;D_5__Peredibacter;D_6__uncultured organism	11	0	0	0
D_0__Bacteria;D_1__Proteobacteria;D_2__Deltaproteobacteria;D_3__Bdellovibrionales;D_4__Bacteriovoracaceae;D_5__Peredibacter;__	0	0	0	16
D_0__Bacteria;D_1__Proteobacteria;D_2__Deltaproteobacteria;D_3__Bdellovibrionales;D_4__Bacteriovoracaceae;D_5__uncultured;__	21	0	2	0
D_0__Bacteria;D_1__Proteobacteria;D_2__Deltaproteobacteria;D_3__Bdellovibrionales;D_4__Bacteriovoracaceae;__;__	63	48	54	0
D_0__Bacteria;D_1__Proteobacteria;D_2__Deltaproteobacteria;D_3__Bdellovibrionales;D_4__Bdellovibrionaceae;D_5__Bdellovibrio;D_6__uncultured bacterium	3	0	0	0
D_0__Bacteria;D_1__Proteobacteria;D_2__Deltaproteobacteria;D_3__Bdellovibrionales;D_4__Bdellovibrionaceae;D_5__Bdellovibrio;D_6__uncultured organism	4	0	0	0
D_0__Bacteria;D_1__Proteobacteria;D_2__Deltaproteobacteria;D_3__Bdellovibrionales;D_4__Bdellovibrionaceae;D_5__Bdellovibrio;__	11	0	6	0
D_0__Bacteria;D_1__Proteobacteria;D_2__Deltaproteobacteria;D_3__Bdellovibrionales;D_4__Bdellovibrionaceae;D_5__OM27 clade;D_6__uncultured bacterium	23	0	6	6
D_0__Bacteria;D_1__Proteobacteria;D_2__Deltaproteobacteria;D_3__Bdellovibrionales;D_4__Bdellovibrionaceae;D_5__OM27 clade;__	27	0	0	0
D_0__Bacteria;D_1__Proteobacteria;D_2__Deltaproteobacteria;D_3__Bradymonadales;D_4__Bradymonadaceae;D_5__uncultured Marinobacter sp.;D_6__uncultured Marinobacter sp.	0	0	9	0
D_0__Bacteria;D_1__Proteobacteria;D_2__Deltaproteobacteria;D_3__Bradymonadales;D_4__Bradymonadaceae;D_5__uncultured bacterium;D_6__uncultured bacterium	39	0	52	20
D_0__Bacteria;D_1__Proteobacteria;D_2__Deltaproteobacteria;D_3__Bradymonadales;D_4__Bradymonadaceae;__;__	0	0	46	0
D_0__Bacteria;D_1__Proteobacteria;D_2__Deltaproteobacteria;D_3__Bradymonadales;D_4__uncultured bacterium;D_5__uncultured bacterium;D_6__uncultured bacterium	51	32	27	19
D_0__Bacteria;D_1__Proteobacteria;D_2__Deltaproteobacteria;D_3__Bradymonadales;__;__;__	0	4	0	6
D_0__Bacteria;D_1__Proteobacteria;D_2__Deltaproteobacteria;D_3__DTB120;D_4__uncultured bacterium;D_5__uncultured bacterium;D_6__uncultured bacterium	56	7	0	6
D_0__Bacteria;D_1__Proteobacteria;D_2__Deltaproteobacteria;D_3__Desulfarculales;D_4__Desulfarculaceae;D_5__Desulfatiglans;D_6__uncultured bacterium	1409	22	604	389
D_0__Bacteria;D_1__Proteobacteria;D_2__Deltaproteobacteria;D_3__Desulfarculales;D_4__Desulfarculaceae;D_5__Desulfatiglans;D_6__uncultured delta proteobacterium	19	5	74	54
D_0__Bacteria;D_1__Proteobacteria;D_2__Deltaproteobacteria;D_3__Desulfarculales;D_4__Desulfarculaceae;D_5__Desulfatiglans;D_6__uncultured organism	18	0	13	8
D_0__Bacteria;D_1__Proteobacteria;D_2__Deltaproteobacteria;D_3__Desulfarculales;D_4__Desulfarculaceae;D_5__Desulfatiglans;__	692	119	636	437
D_0__Bacteria;D_1__Proteobacteria;D_2__Deltaproteobacteria;D_3__Desulfarculales;D_4__Desulfarculaceae;D_5__uncultured;__	0	24	5	0
D_0__Bacteria;D_1__Proteobacteria;D_2__Deltaproteobacteria;D_3__Desulfobacterales;D_4__Desulfobacteraceae;D_5__Desulfatitalea;D_6__uncultured bacterium	41	0	13	0
D_0__Bacteria;D_1__Proteobacteria;D_2__Deltaproteobacteria;D_3__Desulfobacterales;D_4__Desulfobacteraceae;D_5__Desulfobacter;D_6__uncultured bacterium	0	0	0	45
D_0__Bacteria;D_1__Proteobacteria;D_2__Deltaproteobacteria;D_3__Desulfobacterales;D_4__Desulfobacteraceae;D_5__Desulfococcus;D_6__uncultured bacterium	4	0	0	0
D_0__Bacteria;D_1__Proteobacteria;D_2__Deltaproteobacteria;D_3__Desulfobacterales;D_4__Desulfobacteraceae;D_5__Desulfosarcina;__	0	0	3	0
D_0__Bacteria;D_1__Proteobacteria;D_2__Deltaproteobacteria;D_3__Desulfobacterales;D_4__Desulfobacteraceae;D_5__SEEP-SRB1;D_6__uncultured delta proteobacterium	0	0	24	49
D_0__Bacteria;D_1__Proteobacteria;D_2__Deltaproteobacteria;D_3__Desulfobacterales;D_4__Desulfobacteraceae;D_5__SEEP-SRB1;D_6__uncultured organism	5	0	16	0
D_0__Bacteria;D_1__Proteobacteria;D_2__Deltaproteobacteria;D_3__Desulfobacterales;D_4__Desulfobacteraceae;D_5__SEEP-SRB1;__	133	0	51	0
D_0__Bacteria;D_1__Proteobacteria;D_2__Deltaproteobacteria;D_3__Desulfobacterales;D_4__Desulfobacteraceae;D_5__Sva0081 sediment group;D_6__uncultured bacterium	49	32	0	0
D_0__Bacteria;D_1__Proteobacteria;D_2__Deltaproteobacteria;D_3__Desulfobacterales;D_4__Desulfobacteraceae;D_5__Sva0081 sediment group;D_6__uncultured delta proteobacterium	0	13	0	8
D_0__Bacteria;D_1__Proteobacteria;D_2__Deltaproteobacteria;D_3__Desulfobacterales;D_4__Desulfobacteraceae;D_5__Sva0081 sediment group;__	111	0	41	0
D_0__Bacteria;D_1__Proteobacteria;D_2__Deltaproteobacteria;D_3__Desulfobacterales;D_4__Desulfobacteraceae;D_5__uncultured;Ambiguous_taxa	91	0	8	2
D_0__Bacteria;D_1__Proteobacteria;D_2__Deltaproteobacteria;D_3__Desulfobacterales;D_4__Desulfobacteraceae;D_5__uncultured;__	79	0	18	0
D_0__Bacteria;D_1__Proteobacteria;D_2__Deltaproteobacteria;D_3__Desulfobacterales;D_4__Desulfobacteraceae;__;__	393	74	93	52
D_0__Bacteria;D_1__Proteobacteria;D_2__Deltaproteobacteria;D_3__Desulfobacterales;D_4__Desulfobulbaceae;D_5__Desulfofustis;D_6__uncultured bacterium	9	0	0	0
D_0__Bacteria;D_1__Proteobacteria;D_2__Deltaproteobacteria;D_3__Desulfobacterales;D_4__Desulfobulbaceae;D_5__Desulforhopalus;D_6__uncultured delta proteobacterium	0	3	0	0
D_0__Bacteria;D_1__Proteobacteria;D_2__Deltaproteobacteria;D_3__Desulfobacterales;D_4__Desulfobulbaceae;D_5__MSBL7;D_6__uncultured bacterium	15	0	0	7
D_0__Bacteria;D_1__Proteobacteria;D_2__Deltaproteobacteria;D_3__Desulfobacterales;D_4__Desulfobulbaceae;D_5__MSBL7;__	0	0	7	0
D_0__Bacteria;D_1__Proteobacteria;D_2__Deltaproteobacteria;D_3__Desulfobacterales;D_4__Desulfobulbaceae;D_5__SEEP-SRB2;__	77	0	0	0
D_0__Bacteria;D_1__Proteobacteria;D_2__Deltaproteobacteria;D_3__Desulfovibrionales;D_4__Desulfohalobiaceae;D_5__Desulfovermiculus;__	0	5	0	0
D_0__Bacteria;D_1__Proteobacteria;D_2__Deltaproteobacteria;D_3__Desulfovibrionales;D_4__Desulfohalobiaceae;__;__	7	0	0	0
D_0__Bacteria;D_1__Proteobacteria;D_2__Deltaproteobacteria;D_3__Desulfovibrionales;D_4__Desulfomicrobiaceae;D_5__Desulfomicrobium;Ambiguous_taxa	0	0	0	6
D_0__Bacteria;D_1__Proteobacteria;D_2__Deltaproteobacteria;D_3__Desulfovibrionales;D_4__Desulfomicrobiaceae;D_5__Desulfomicrobium;__	0	0	0	20
D_0__Bacteria;D_1__Proteobacteria;D_2__Deltaproteobacteria;D_3__Desulfovibrionales;D_4__Desulfovibrionaceae;D_5__Desulfovibrio;Ambiguous_taxa	0	0	0	27
D_0__Bacteria;D_1__Proteobacteria;D_2__Deltaproteobacteria;D_3__Desulfovibrionales;D_4__Desulfovibrionaceae;D_5__Desulfovibrio;__	0	0	0	10
D_0__Bacteria;D_1__Proteobacteria;D_2__Deltaproteobacteria;D_3__Desulfovibrionales;__;__;__	0	0	8	0
D_0__Bacteria;D_1__Proteobacteria;D_2__Deltaproteobacteria;D_3__Desulfuromonadales;D_4__Desulfuromonadaceae;D_5__Desulfuromonas;__	0	0	0	10
D_0__Bacteria;D_1__Proteobacteria;D_2__Deltaproteobacteria;D_3__Desulfuromonadales;D_4__Desulfuromonadaceae;D_5__Desulfuromusa;D_6__uncultured bacterium	12	0	0	0
D_0__Bacteria;D_1__Proteobacteria;D_2__Deltaproteobacteria;D_3__Desulfuromonadales;D_4__Desulfuromonadaceae;D_5__Desulfuromusa;__	0	0	14	0
D_0__Bacteria;D_1__Proteobacteria;D_2__Deltaproteobacteria;D_3__Desulfuromonadales;D_4__Desulfuromonadaceae;D_5__Pelobacter;__	0	0	0	14
D_0__Bacteria;D_1__Proteobacteria;D_2__Deltaproteobacteria;D_3__MBNT15;D_4__uncultured organism;D_5__uncultured organism;D_6__uncultured organism	29	0	0	0
D_0__Bacteria;D_1__Proteobacteria;D_2__Deltaproteobacteria;D_3__MBNT15;__;__;__	8	28	0	0
D_0__Bacteria;D_1__Proteobacteria;D_2__Deltaproteobacteria;D_3__Myxococcales;D_4__BIrii41;D_5__uncultured bacterium;D_6__uncultured bacterium	0	0	0	7
D_0__Bacteria;D_1__Proteobacteria;D_2__Deltaproteobacteria;D_3__Myxococcales;D_4__BIrii41;__;__	0	0	6	0
D_0__Bacteria;D_1__Proteobacteria;D_2__Deltaproteobacteria;D_3__Myxococcales;D_4__Blfdi19;D_5__uncultured bacterium;D_6__uncultured bacterium	20	0	0	0
D_0__Bacteria;D_1__Proteobacteria;D_2__Deltaproteobacteria;D_3__Myxococcales;D_4__Eel-36e1D6;D_5__uncultured bacterium;D_6__uncultured bacterium	0	12	0	0
D_0__Bacteria;D_1__Proteobacteria;D_2__Deltaproteobacteria;D_3__Myxococcales;D_4__Haliangiaceae;D_5__Haliangium;D_6__uncultured bacterium	19	0	0	0
D_0__Bacteria;D_1__Proteobacteria;D_2__Deltaproteobacteria;D_3__Myxococcales;D_4__Haliangiaceae;D_5__Haliangium;D_6__uncultured delta proteobacterium	0	0	9	0
D_0__Bacteria;D_1__Proteobacteria;D_2__Deltaproteobacteria;D_3__Myxococcales;D_4__Haliangiaceae;D_5__Haliangium;__	131	7	0	7
D_0__Bacteria;D_1__Proteobacteria;D_2__Deltaproteobacteria;D_3__Myxococcales;D_4__MidBa8;D_5__uncultured bacterium;D_6__uncultured bacterium	0	0	6	0
D_0__Bacteria;D_1__Proteobacteria;D_2__Deltaproteobacteria;D_3__Myxococcales;D_4__Nannocystaceae;D_5__uncultured;D_6__uncultured bacterium	5	0	0	0
D_0__Bacteria;D_1__Proteobacteria;D_2__Deltaproteobacteria;D_3__Myxococcales;D_4__Nannocystaceae;D_5__uncultured;__	115	13	64	7
D_0__Bacteria;D_1__Proteobacteria;D_2__Deltaproteobacteria;D_3__Myxococcales;D_4__P3OB-42;D_5__uncultured bacterium;D_6__uncultured bacterium	16	2	0	0
D_0__Bacteria;D_1__Proteobacteria;D_2__Deltaproteobacteria;D_3__Myxococcales;D_4__P3OB-42;D_5__uncultured organism;D_6__uncultured organism	43	0	3	0
D_0__Bacteria;D_1__Proteobacteria;D_2__Deltaproteobacteria;D_3__Myxococcales;D_4__P3OB-42;__;__	15	0	0	0
D_0__Bacteria;D_1__Proteobacteria;D_2__Deltaproteobacteria;D_3__Myxococcales;D_4__PS-B29;D_5__uncultured bacterium;D_6__uncultured bacterium	0	0	0	14
D_0__Bacteria;D_1__Proteobacteria;D_2__Deltaproteobacteria;D_3__Myxococcales;D_4__PS-B29;D_5__uncultured organism;D_6__uncultured organism	54	0	23	8
D_0__Bacteria;D_1__Proteobacteria;D_2__Deltaproteobacteria;D_3__Myxococcales;D_4__Phaselicystidaceae;D_5__Phaselicystis;D_6__uncultured bacterium	6	0	0	0
D_0__Bacteria;D_1__Proteobacteria;D_2__Deltaproteobacteria;D_3__Myxococcales;D_4__Sandaracinaceae;D_5__Sandaracinus;D_6__uncultured bacterium	11	19	0	0
D_0__Bacteria;D_1__Proteobacteria;D_2__Deltaproteobacteria;D_3__Myxococcales;D_4__Sandaracinaceae;D_5__Sandaracinus;__	9	0	0	0
D_0__Bacteria;D_1__Proteobacteria;D_2__Deltaproteobacteria;D_3__Myxococcales;D_4__Sandaracinaceae;D_5__uncultured;D_6__uncultured delta proteobacterium	29	0	0	0
D_0__Bacteria;D_1__Proteobacteria;D_2__Deltaproteobacteria;D_3__Myxococcales;D_4__Sandaracinaceae;D_5__uncultured;__	3	0	0	8
D_0__Bacteria;D_1__Proteobacteria;D_2__Deltaproteobacteria;D_3__Myxococcales;D_4__UASB-TL25;D_5__uncultured bacterium;D_6__uncultured bacterium	70	0	0	13
D_0__Bacteria;D_1__Proteobacteria;D_2__Deltaproteobacteria;D_3__Myxococcales;D_4__VHS-B3-70;D_5__uncultured bacterium;D_6__uncultured bacterium	54	0	17	0
D_0__Bacteria;D_1__Proteobacteria;D_2__Deltaproteobacteria;D_3__Myxococcales;D_4__VHS-B4-70;D_5__uncultured bacterium;D_6__uncultured bacterium	11	0	0	0
D_0__Bacteria;D_1__Proteobacteria;D_2__Deltaproteobacteria;D_3__Myxococcales;D_4__bacteriap25;Ambiguous_taxa;Ambiguous_taxa	7	16	0	0
D_0__Bacteria;D_1__Proteobacteria;D_2__Deltaproteobacteria;D_3__Myxococcales;D_4__bacteriap25;D_5__uncultured bacterium;D_6__uncultured bacterium	0	62	0	0
D_0__Bacteria;D_1__Proteobacteria;D_2__Deltaproteobacteria;D_3__Myxococcales;D_4__bacteriap25;D_5__uncultured organism;D_6__uncultured organism	12	0	0	0
D_0__Bacteria;D_1__Proteobacteria;D_2__Deltaproteobacteria;D_3__Myxococcales;__;__;__	17	0	8	0
D_0__Bacteria;D_1__Proteobacteria;D_2__Deltaproteobacteria;D_3__NB1-j;D_4__uncultured bacterium;D_5__uncultured bacterium;D_6__uncultured bacterium	139	48	7	11
D_0__Bacteria;D_1__Proteobacteria;D_2__Deltaproteobacteria;D_3__NB1-j;D_4__uncultured delta proteobacterium;D_5__uncultured delta proteobacterium;D_6__uncultured delta proteobacterium	28	0	0	0
D_0__Bacteria;D_1__Proteobacteria;D_2__Deltaproteobacteria;D_3__NB1-j;__;__;__	303	206	124	45
D_0__Bacteria;D_1__Proteobacteria;D_2__Deltaproteobacteria;D_3__NKB15;D_4__uncultured bacterium;D_5__uncultured bacterium;D_6__uncultured bacterium	3	0	0	0
D_0__Bacteria;D_1__Proteobacteria;D_2__Deltaproteobacteria;D_3__NKB15;D_4__uncultured organism;D_5__uncultured organism;D_6__uncultured organism	9	0	0	0
D_0__Bacteria;D_1__Proteobacteria;D_2__Deltaproteobacteria;D_3__Oligoflexales;D_4__0319-6G20;D_5__uncultured bacterium;D_6__uncultured bacterium	6	0	0	0
D_0__Bacteria;D_1__Proteobacteria;D_2__Deltaproteobacteria;D_3__Oligoflexales;D_4__0319-6G20;D_5__uncultured organism;D_6__uncultured organism	21	0	0	0
D_0__Bacteria;D_1__Proteobacteria;D_2__Deltaproteobacteria;D_3__Oligoflexales;D_4__0319-6G20;D_5__uncultured proteobacterium;D_6__uncultured proteobacterium	0	10	0	0
D_0__Bacteria;D_1__Proteobacteria;D_2__Deltaproteobacteria;D_3__Oligoflexales;D_4__0319-6G20;__;__	4	0	3	0
D_0__Bacteria;D_1__Proteobacteria;D_2__Deltaproteobacteria;D_3__Oligoflexales;D_4__Oligoflexaceae;D_5__Pseudobacteriovorax;D_6__uncultured bacterium	0	0	4	0
D_0__Bacteria;D_1__Proteobacteria;D_2__Deltaproteobacteria;D_3__Oligoflexales;D_4__Oligoflexaceae;D_5__uncultured;__	7	0	0	0
D_0__Bacteria;D_1__Proteobacteria;D_2__Deltaproteobacteria;D_3__PB19;D_4__uncultured bacterium;D_5__uncultured bacterium;D_6__uncultured bacterium	4	0	0	0
D_0__Bacteria;D_1__Proteobacteria;D_2__Deltaproteobacteria;D_3__PB19;D_4__uncultured organism;D_5__uncultured organism;D_6__uncultured organism	0	0	0	4
D_0__Bacteria;D_1__Proteobacteria;D_2__Deltaproteobacteria;D_3__PB19;__;__;__	24	16	20	0
D_0__Bacteria;D_1__Proteobacteria;D_2__Deltaproteobacteria;D_3__SAR324 clade(Marine group B);D_4__uncultured bacterium;D_5__uncultured bacterium;D_6__uncultured bacterium	45	52	0	0
D_0__Bacteria;D_1__Proteobacteria;D_2__Deltaproteobacteria;D_3__SAR324 clade(Marine group B);D_4__uncultured organism;D_5__uncultured organism;D_6__uncultured organism	34	15	63	96
D_0__Bacteria;D_1__Proteobacteria;D_2__Deltaproteobacteria;D_3__Sva0485;Ambiguous_taxa;Ambiguous_taxa;Ambiguous_taxa	35	0	11	0
D_0__Bacteria;D_1__Proteobacteria;D_2__Deltaproteobacteria;D_3__Sva0485;D_4__uncultured bacterium;D_5__uncultured bacterium;D_6__uncultured bacterium	230	0	94	0
D_0__Bacteria;D_1__Proteobacteria;D_2__Deltaproteobacteria;D_3__Sva0485;D_4__uncultured delta proteobacterium;D_5__uncultured delta proteobacterium;D_6__uncultured delta proteobacterium	21	0	4	0
D_0__Bacteria;D_1__Proteobacteria;D_2__Deltaproteobacteria;D_3__Sva0485;D_4__uncultured organism;D_5__uncultured organism;D_6__uncultured organism	7	0	0	0
D_0__Bacteria;D_1__Proteobacteria;D_2__Deltaproteobacteria;D_3__Sva0485;__;__;__	181	0	47	88
D_0__Bacteria;D_1__Proteobacteria;D_2__Deltaproteobacteria;D_3__Syntrophobacterales;D_4__Syntrophaceae;D_5__Desulfobacca;D_6__uncultured bacterium	96	0	0	0
D_0__Bacteria;D_1__Proteobacteria;D_2__Deltaproteobacteria;D_3__Syntrophobacterales;D_4__Syntrophaceae;D_5__Desulfobacca;D_6__uncultured delta proteobacterium	105	43	67	40
D_0__Bacteria;D_1__Proteobacteria;D_2__Deltaproteobacteria;D_3__Syntrophobacterales;D_4__Syntrophobacteraceae;D_5__uncultured;D_6__uncultured bacterium	552	178	454	198
D_0__Bacteria;D_1__Proteobacteria;D_2__Deltaproteobacteria;D_3__Syntrophobacterales;D_4__Syntrophobacteraceae;D_5__uncultured;D_6__uncultured organism	14	0	10	0
D_0__Bacteria;D_1__Proteobacteria;D_2__Deltaproteobacteria;D_3__Syntrophobacterales;D_4__Syntrophobacteraceae;D_5__uncultured;__	128	19	19	9
D_0__Bacteria;D_1__Proteobacteria;D_2__Deltaproteobacteria;__;__;__;__	172	25	154	22
D_0__Bacteria;D_1__Proteobacteria;D_2__Gammaproteobacteria;D_3__1013-28-CG33;D_4__uncultured bacterium;D_5__uncultured bacterium;D_6__uncultured bacterium	0	65	0	0
D_0__Bacteria;D_1__Proteobacteria;D_2__Gammaproteobacteria;D_3__AT-s2-59;__;__;__	9	0	0	0
D_0__Bacteria;D_1__Proteobacteria;D_2__Gammaproteobacteria;D_3__Acidiferrobacterales;D_4__Acidiferrobacteraceae;D_5__Sulfurifustis;D_6__uncultured bacterium	45	0	0	0
D_0__Bacteria;D_1__Proteobacteria;D_2__Gammaproteobacteria;D_3__Alteromonadales;D_4__Alteromonadaceae;D_5__Alishewanella;__	0	0	37	0
D_0__Bacteria;D_1__Proteobacteria;D_2__Gammaproteobacteria;D_3__Alteromonadales;D_4__Alteromonadaceae;D_5__Rheinheimera;Ambiguous_taxa	0	0	157	0
D_0__Bacteria;D_1__Proteobacteria;D_2__Gammaproteobacteria;D_3__Alteromonadales;D_4__Alteromonadaceae;__;__	0	0	0	10
D_0__Bacteria;D_1__Proteobacteria;D_2__Gammaproteobacteria;D_3__Alteromonadales;D_4__Idiomarinaceae;D_5__Idiomarina;__	0	0	0	1
D_0__Bacteria;D_1__Proteobacteria;D_2__Gammaproteobacteria;D_3__Alteromonadales;D_4__Marinobacteraceae;D_5__Marinobacter;__	0	7	8	54
D_0__Bacteria;D_1__Proteobacteria;D_2__Gammaproteobacteria;D_3__Arenicellales;D_4__Arenicellaceae;D_5__uncultured;__	44	0	23	0
D_0__Bacteria;D_1__Proteobacteria;D_2__Gammaproteobacteria;D_3__Betaproteobacteriales;D_4__Nitrosomonadaceae;D_5__Nitrosomonas;__	0	0	13	0
D_0__Bacteria;D_1__Proteobacteria;D_2__Gammaproteobacteria;D_3__Cellvibrionales;D_4__Halieaceae;__;__	12	0	0	0
D_0__Bacteria;D_1__Proteobacteria;D_2__Gammaproteobacteria;D_3__Cellvibrionales;D_4__Microbulbiferaceae;D_5__Microbulbifer;Ambiguous_taxa	238	32	65	2
D_0__Bacteria;D_1__Proteobacteria;D_2__Gammaproteobacteria;D_3__Cellvibrionales;D_4__Microbulbiferaceae;D_5__Microbulbifer;D_6__uncultured bacterium	0	0	3	0
D_0__Bacteria;D_1__Proteobacteria;D_2__Gammaproteobacteria;D_3__Cellvibrionales;__;__;__	31	0	0	0
D_0__Bacteria;D_1__Proteobacteria;D_2__Gammaproteobacteria;D_3__Chromatiales;D_4__Chromatiaceae;D_5__Candidatus Thiobios;D_6__uncultured gamma proteobacterium	111	53	7	14
D_0__Bacteria;D_1__Proteobacteria;D_2__Gammaproteobacteria;D_3__Chromatiales;D_4__Chromatiaceae;D_5__Halochromatium;D_6__uncultured organism	651	27	24	79
D_0__Bacteria;D_1__Proteobacteria;D_2__Gammaproteobacteria;D_3__Chromatiales;D_4__Chromatiaceae;D_5__Marichromatium;Ambiguous_taxa	0	0	0	12
D_0__Bacteria;D_1__Proteobacteria;D_2__Gammaproteobacteria;D_3__Chromatiales;D_4__Chromatiaceae;D_5__Thiocystis;D_6__uncultured bacterium	14	0	0	0
D_0__Bacteria;D_1__Proteobacteria;D_2__Gammaproteobacteria;D_3__Chromatiales;D_4__Chromatiaceae;D_5__Thiohalocapsa;D_6__uncultured organism	406	19	29	29
D_0__Bacteria;D_1__Proteobacteria;D_2__Gammaproteobacteria;D_3__Chromatiales;D_4__Chromatiaceae;D_5__uncultured;D_6__uncultured bacterium	282	0	0	0
D_0__Bacteria;D_1__Proteobacteria;D_2__Gammaproteobacteria;D_3__Chromatiales;D_4__Chromatiaceae;D_5__uncultured;__	42	22	0	0
D_0__Bacteria;D_1__Proteobacteria;D_2__Gammaproteobacteria;D_3__Chromatiales;D_4__Chromatiaceae;__;__	111	0	0	35
D_0__Bacteria;D_1__Proteobacteria;D_2__Gammaproteobacteria;D_3__Chromatiales;D_4__Sedimenticolaceae;D_5__Sedimenticola;D_6__uncultured bacterium	0	0	13	11
D_0__Bacteria;D_1__Proteobacteria;D_2__Gammaproteobacteria;D_3__Competibacterales;D_4__Competibacteraceae;D_5__Candidatus Competibacter;D_6__uncultured bacterium	0	0	0	7
D_0__Bacteria;D_1__Proteobacteria;D_2__Gammaproteobacteria;D_3__Coxiellales;D_4__Coxiellaceae;D_5__Coxiella;D_6__uncultured bacterium	0	0	0	3
D_0__Bacteria;D_1__Proteobacteria;D_2__Gammaproteobacteria;D_3__Coxiellales;D_4__Coxiellaceae;D_5__Coxiella;__	8	0	0	8
D_0__Bacteria;D_1__Proteobacteria;D_2__Gammaproteobacteria;D_3__EC3;D_4__uncultured bacterium;D_5__uncultured bacterium;D_6__uncultured bacterium	0	0	0	8
D_0__Bacteria;D_1__Proteobacteria;D_2__Gammaproteobacteria;D_3__EPR3968-O8a-Bc78;D_4__uncultured bacterium;D_5__uncultured bacterium;D_6__uncultured bacterium	18	20	0	0
D_0__Bacteria;D_1__Proteobacteria;D_2__Gammaproteobacteria;D_3__Ectothiorhodospirales;D_4__Ectothiorhodospiraceae;D_5__Ectothiorhodospira;__	0	0	0	1
D_0__Bacteria;D_1__Proteobacteria;D_2__Gammaproteobacteria;D_3__Ectothiorhodospirales;D_4__Ectothiorhodospiraceae;D_5__Halofilum;D_6__uncultured bacterium	0	20	0	0
D_0__Bacteria;D_1__Proteobacteria;D_2__Gammaproteobacteria;D_3__Ectothiorhodospirales;D_4__Ectothiorhodospiraceae;D_5__Thioalkalivibrio;Ambiguous_taxa	92	0	0	34
D_0__Bacteria;D_1__Proteobacteria;D_2__Gammaproteobacteria;D_3__Ectothiorhodospirales;D_4__Ectothiorhodospiraceae;D_5__Thioalkalivibrio;__	118	27	0	13
D_0__Bacteria;D_1__Proteobacteria;D_2__Gammaproteobacteria;D_3__Ectothiorhodospirales;D_4__Ectothiorhodospiraceae;D_5__Thiogranum;D_6__uncultured bacterium	43	0	0	0
D_0__Bacteria;D_1__Proteobacteria;D_2__Gammaproteobacteria;D_3__Ectothiorhodospirales;D_4__Ectothiorhodospiraceae;D_5__Thiohalomonas;D_6__uncultured bacterium	51	18	0	0
D_0__Bacteria;D_1__Proteobacteria;D_2__Gammaproteobacteria;D_3__Ectothiorhodospirales;D_4__Ectothiorhodospiraceae;D_5__Thiohalomonas;__	48	0	0	0
D_0__Bacteria;D_1__Proteobacteria;D_2__Gammaproteobacteria;D_3__Ectothiorhodospirales;D_4__Ectothiorhodospiraceae;__;__	40	0	0	0
D_0__Bacteria;D_1__Proteobacteria;D_2__Gammaproteobacteria;D_3__Ectothiorhodospirales;D_4__Thioalkalispiraceae;D_5__Thioalkalispira;D_6__uncultured bacterium	28	19	0	5
D_0__Bacteria;D_1__Proteobacteria;D_2__Gammaproteobacteria;D_3__Ectothiorhodospirales;D_4__Thioalkalispiraceae;D_5__Thioalkalispira;__	147	0	0	0
D_0__Bacteria;D_1__Proteobacteria;D_2__Gammaproteobacteria;D_3__Ectothiorhodospirales;D_4__Thioalkalispiraceae;D_5__Thiohalophilus;D_6__uncultured bacterium	161	0	78	34
D_0__Bacteria;D_1__Proteobacteria;D_2__Gammaproteobacteria;D_3__Ectothiorhodospirales;D_4__Thioalkalispiraceae;D_5__Thiohalophilus;__	232	0	86	159
D_0__Bacteria;D_1__Proteobacteria;D_2__Gammaproteobacteria;D_3__Ectothiorhodospirales;D_4__Thioalkalispiraceae;__;__	58	41	44	32
D_0__Bacteria;D_1__Proteobacteria;D_2__Gammaproteobacteria;D_3__Ectothiorhodospirales;__;__;__	179	0	2	0
D_0__Bacteria;D_1__Proteobacteria;D_2__Gammaproteobacteria;D_3__Ga0077536;D_4__uncultured bacterium;D_5__uncultured bacterium;D_6__uncultured bacterium	10	0	0	0
D_0__Bacteria;D_1__Proteobacteria;D_2__Gammaproteobacteria;D_3__Gammaproteobacteria Incertae Sedis;D_4__Unknown Family;D_5__uncultured;D_6__uncultured bacterium	0	8	0	0
D_0__Bacteria;D_1__Proteobacteria;D_2__Gammaproteobacteria;D_3__Gammaproteobacteria Incertae Sedis;D_4__Unknown Family;D_5__uncultured;D_6__uncultured organism	31	0	0	0
D_0__Bacteria;D_1__Proteobacteria;D_2__Gammaproteobacteria;D_3__Gammaproteobacteria Incertae Sedis;D_4__Unknown Family;D_5__uncultured;__	6	0	10	0
D_0__Bacteria;D_1__Proteobacteria;D_2__Gammaproteobacteria;D_3__HOC36;D_4__uncultured bacterium;D_5__uncultured bacterium;D_6__uncultured bacterium	12	84	75	19
D_0__Bacteria;D_1__Proteobacteria;D_2__Gammaproteobacteria;D_3__HOC36;__;__;__	36	0	0	0
D_0__Bacteria;D_1__Proteobacteria;D_2__Gammaproteobacteria;D_3__KI89A clade;D_4__uncultured bacterium;D_5__uncultured bacterium;D_6__uncultured bacterium	16	0	0	0
D_0__Bacteria;D_1__Proteobacteria;D_2__Gammaproteobacteria;D_3__KI89A clade;__;__;__	35	0	30	0
D_0__Bacteria;D_1__Proteobacteria;D_2__Gammaproteobacteria;D_3__Methylococcales;D_4__Methylohalobiaceae;D_5__Methylohalobius;D_6__uncultured bacterium	321	3	0	0
D_0__Bacteria;D_1__Proteobacteria;D_2__Gammaproteobacteria;D_3__Nitrococcales;D_4__Nitrococcaceae;D_5__Nitrococcus;D_6__uncultured bacterium	24	0	40	0
D_0__Bacteria;D_1__Proteobacteria;D_2__Gammaproteobacteria;D_3__Nitrosococcales;D_4__Methylophagaceae;D_5__Methylophaga;D_6__uncultured bacterium	37	0	0	0
D_0__Bacteria;D_1__Proteobacteria;D_2__Gammaproteobacteria;D_3__Nitrosococcales;D_4__Nitrosococcaceae;D_5__AqS1;D_6__uncultured bacterium	237	184	274	112
D_0__Bacteria;D_1__Proteobacteria;D_2__Gammaproteobacteria;D_3__Nitrosococcales;D_4__Nitrosococcaceae;D_5__AqS1;__	228	223	362	272
D_0__Bacteria;D_1__Proteobacteria;D_2__Gammaproteobacteria;D_3__Nitrosococcales;D_4__Nitrosococcaceae;D_5__Inmirania;D_6__uncultured gamma proteobacterium	630	67	124	48
D_0__Bacteria;D_1__Proteobacteria;D_2__Gammaproteobacteria;D_3__Nitrosococcales;D_4__Nitrosococcaceae;D_5__Nitrosococcus;Ambiguous_taxa	141	113	55	63
D_0__Bacteria;D_1__Proteobacteria;D_2__Gammaproteobacteria;D_3__Nitrosococcales;D_4__Nitrosococcaceae;D_5__Nitrosococcus;D_6__Nitrosococcus oceani	0	19	0	0
D_0__Bacteria;D_1__Proteobacteria;D_2__Gammaproteobacteria;D_3__Nitrosococcales;D_4__Nitrosococcaceae;__;__	4	189	48	33
D_0__Bacteria;D_1__Proteobacteria;D_2__Gammaproteobacteria;D_3__OM182 clade;__;__;__	20	26	16	0
D_0__Bacteria;D_1__Proteobacteria;D_2__Gammaproteobacteria;D_3__Oceanospirillales;D_4__Halomonadaceae;D_5__Halomonas;Ambiguous_taxa	12	0	0	0
D_0__Bacteria;D_1__Proteobacteria;D_2__Gammaproteobacteria;D_3__Oceanospirillales;D_4__Halomonadaceae;D_5__Halomonas;__	0	0	0	30
D_0__Bacteria;D_1__Proteobacteria;D_2__Gammaproteobacteria;D_3__Oceanospirillales;D_4__Pseudohongiellaceae;D_5__Pseudohongiella;__	18	0	0	0
D_0__Bacteria;D_1__Proteobacteria;D_2__Gammaproteobacteria;D_3__Oceanospirillales;D_4__Saccharospirillaceae;D_5__Saccharospirillum;Ambiguous_taxa	0	0	6	0
D_0__Bacteria;D_1__Proteobacteria;D_2__Gammaproteobacteria;D_3__PLTA13;__;__;__	0	0	5	0
D_0__Bacteria;D_1__Proteobacteria;D_2__Gammaproteobacteria;D_3__Pseudomonadales;D_4__Moraxellaceae;D_5__Acinetobacter;__	7	0	0	0
D_0__Bacteria;D_1__Proteobacteria;D_2__Gammaproteobacteria;D_3__Pseudomonadales;D_4__Pseudomonadaceae;D_5__Pseudomonas;__	0	0	18	0
D_0__Bacteria;D_1__Proteobacteria;D_2__Gammaproteobacteria;D_3__Run-SP154;D_4__uncultured bacterium;D_5__uncultured bacterium;D_6__uncultured bacterium	104	0	0	0
D_0__Bacteria;D_1__Proteobacteria;D_2__Gammaproteobacteria;D_3__Run-SP154;D_4__uncultured gamma proteobacterium;D_5__uncultured gamma proteobacterium;D_6__uncultured gamma proteobacterium	3	0	0	0
D_0__Bacteria;D_1__Proteobacteria;D_2__Gammaproteobacteria;D_3__Steroidobacterales;D_4__Woeseiaceae;D_5__JTB255 marine benthic group;D_6__uncultured bacterium	22	0	0	0
D_0__Bacteria;D_1__Proteobacteria;D_2__Gammaproteobacteria;D_3__Steroidobacterales;D_4__Woeseiaceae;D_5__JTB255 marine benthic group;D_6__uncultured organism	22	0	0	0
D_0__Bacteria;D_1__Proteobacteria;D_2__Gammaproteobacteria;D_3__Steroidobacterales;D_4__Woeseiaceae;D_5__Woeseia;D_6__uncultured organism	39	0	0	0
D_0__Bacteria;D_1__Proteobacteria;D_2__Gammaproteobacteria;D_3__Steroidobacterales;D_4__Woeseiaceae;D_5__Woeseia;__	13	33	18	0
D_0__Bacteria;D_1__Proteobacteria;D_2__Gammaproteobacteria;D_3__Thiomicrospirales;D_4__Thiomicrospiraceae;D_5__Thioalkalimicrobium;__	0	0	2	0
D_0__Bacteria;D_1__Proteobacteria;D_2__Gammaproteobacteria;D_3__Thiomicrospirales;D_4__Thiomicrospiraceae;D_5__Thiomicrorhabdus;D_6__uncultured bacterium	9	0	0	0
D_0__Bacteria;D_1__Proteobacteria;D_2__Gammaproteobacteria;D_3__Thiomicrospirales;D_4__Thiomicrospiraceae;D_5__Thiomicrospira;Ambiguous_taxa	0	0	0	3
D_0__Bacteria;D_1__Proteobacteria;D_2__Gammaproteobacteria;D_3__Thiomicrospirales;D_4__Thiomicrospiraceae;__;__	3	0	0	0
D_0__Bacteria;D_1__Proteobacteria;D_2__Gammaproteobacteria;D_3__Vibrionales;D_4__Vibrionaceae;D_5__Salinivibrio;Ambiguous_taxa	0	4	0	0
D_0__Bacteria;D_1__Proteobacteria;D_2__Gammaproteobacteria;D_3__Vibrionales;D_4__Vibrionaceae;D_5__Vibrio;D_6__Vibrio vulnificus	0	0	9989	0
D_0__Bacteria;D_1__Proteobacteria;D_2__Gammaproteobacteria;D_3__Vibrionales;D_4__Vibrionaceae;D_5__Vibrio;__	0	0	7867	0
D_0__Bacteria;D_1__Proteobacteria;D_2__Gammaproteobacteria;D_3__uncultured;Ambiguous_taxa;Ambiguous_taxa;Ambiguous_taxa	193	10	153	0
D_0__Bacteria;D_1__Proteobacteria;D_2__Gammaproteobacteria;__;__;__;__	1811	534	689	412
D_0__Bacteria;D_1__Proteobacteria;__;__;__;__;__	8	2	5	1
D_0__Bacteria;D_1__Schekmanbacteria;D_2__uncultured bacterium;D_3__uncultured bacterium;D_4__uncultured bacterium;D_5__uncultured bacterium;D_6__uncultured bacterium	19	0	0	0
D_0__Bacteria;D_1__Schekmanbacteria;D_2__uncultured proteobacterium;D_3__uncultured proteobacterium;D_4__uncultured proteobacterium;D_5__uncultured proteobacterium;D_6__uncultured proteobacterium	0	0	0	3
D_0__Bacteria;D_1__Schekmanbacteria;__;__;__;__;__	50	0	0	0
D_0__Bacteria;D_1__Spirochaetes;D_2__Leptospirae;D_3__Leptospirales;D_4__Leptospiraceae;D_5__RBG-16-49-21;D_6__uncultured organism	18	0	0	0
D_0__Bacteria;D_1__Spirochaetes;D_2__Leptospirae;D_3__Leptospirales;D_4__Leptospiraceae;D_5__RBG-16-49-21;__	0	0	7	0
D_0__Bacteria;D_1__Spirochaetes;D_2__Leptospirae;D_3__Leptospirales;D_4__Leptospiraceae;D_5__uncultured;D_6__uncultured bacterium	58	6	14	18
D_0__Bacteria;D_1__Spirochaetes;D_2__Spirochaetia;D_3__Brevinematales;D_4__Brevinemataceae;D_5__Brevinema;D_6__uncultured organism	11	0	0	0
D_0__Bacteria;D_1__Spirochaetes;D_2__Spirochaetia;D_3__Spirochaetales;D_4__Spirochaetaceae;D_5__Alkalispirochaeta;D_6__uncultured organism	50	0	0	0
D_0__Bacteria;D_1__Spirochaetes;D_2__Spirochaetia;D_3__Spirochaetales;D_4__Spirochaetaceae;D_5__Candidatus Marispirochaeta;D_6__uncultured organism	0	0	0	10
D_0__Bacteria;D_1__Spirochaetes;D_2__Spirochaetia;D_3__Spirochaetales;D_4__Spirochaetaceae;D_5__GWE2-31-10;D_6__uncultured bacterium	17	0	0	0
D_0__Bacteria;D_1__Spirochaetes;D_2__Spirochaetia;D_3__Spirochaetales;D_4__Spirochaetaceae;D_5__GWE2-31-10;D_6__uncultured organism	4	0	0	0
D_0__Bacteria;D_1__Spirochaetes;D_2__Spirochaetia;D_3__Spirochaetales;D_4__Spirochaetaceae;D_5__Salinispira;__	6	0	0	0
D_0__Bacteria;D_1__Spirochaetes;D_2__Spirochaetia;D_3__Spirochaetales;D_4__Spirochaetaceae;D_5__Sediminispirochaeta;D_6__uncultured bacterium	0	0	0	6
D_0__Bacteria;D_1__Spirochaetes;D_2__Spirochaetia;D_3__Spirochaetales;D_4__Spirochaetaceae;D_5__Sediminispirochaeta;D_6__uncultured organism	188	21	185	55
D_0__Bacteria;D_1__Spirochaetes;D_2__Spirochaetia;D_3__Spirochaetales;D_4__Spirochaetaceae;D_5__Sediminispirochaeta;__	0	0	3	0
D_0__Bacteria;D_1__Spirochaetes;D_2__Spirochaetia;D_3__Spirochaetales;D_4__Spirochaetaceae;D_5__Spirochaeta 2;Ambiguous_taxa	35	33	50	18
D_0__Bacteria;D_1__Spirochaetes;D_2__Spirochaetia;D_3__Spirochaetales;D_4__Spirochaetaceae;D_5__Spirochaeta 2;D_6__Spirochaeta sp. SY2	0	0	0	11
D_0__Bacteria;D_1__Spirochaetes;D_2__Spirochaetia;D_3__Spirochaetales;D_4__Spirochaetaceae;D_5__Spirochaeta 2;D_6__uncultured Spirochaetes bacterium	39	0	42	0
D_0__Bacteria;D_1__Spirochaetes;D_2__Spirochaetia;D_3__Spirochaetales;D_4__Spirochaetaceae;D_5__Spirochaeta 2;D_6__uncultured bacterium	920	108	668	474
D_0__Bacteria;D_1__Spirochaetes;D_2__Spirochaetia;D_3__Spirochaetales;D_4__Spirochaetaceae;D_5__Spirochaeta 2;D_6__uncultured organism	128	0	6	16
D_0__Bacteria;D_1__Spirochaetes;D_2__Spirochaetia;D_3__Spirochaetales;D_4__Spirochaetaceae;D_5__Spirochaeta 2;D_6__uncultured spirochete	142	24	87	12
D_0__Bacteria;D_1__Spirochaetes;D_2__Spirochaetia;D_3__Spirochaetales;D_4__Spirochaetaceae;D_5__Spirochaeta 2;__	698	175	630	389
D_0__Bacteria;D_1__Spirochaetes;D_2__Spirochaetia;D_3__Spirochaetales;D_4__Spirochaetaceae;D_5__uncultured;D_6__uncultured Spirochaetes bacterium	120	0	66	0
D_0__Bacteria;D_1__Spirochaetes;D_2__Spirochaetia;D_3__Spirochaetales;D_4__Spirochaetaceae;D_5__uncultured;D_6__uncultured organism	321	55	264	98
D_0__Bacteria;D_1__Spirochaetes;D_2__Spirochaetia;D_3__Spirochaetales;D_4__Spirochaetaceae;D_5__uncultured;__	359	20	124	49
D_0__Bacteria;D_1__Spirochaetes;D_2__Spirochaetia;D_3__Spirochaetales;D_4__Spirochaetaceae;__;__	12	0	3	4
D_0__Bacteria;D_1__Spirochaetes;D_2__V2072-189E03;D_3__uncultured organism;D_4__uncultured organism;D_5__uncultured organism;D_6__uncultured organism	8	0	0	0
D_0__Bacteria;D_1__Synergistetes;D_2__Synergistia;D_3__Synergistales;D_4__Synergistaceae;D_5__Dethiosulfovibrio;__	0	0	0	8
D_0__Bacteria;D_1__TA06;D_2__uncultured Latescibacteria bacterium;D_3__uncultured Latescibacteria bacterium;D_4__uncultured Latescibacteria bacterium;D_5__uncultured Latescibacteria bacterium;D_6__uncultured Latescibacteria bacterium	61	0	0	0
D_0__Bacteria;D_1__TA06;D_2__uncultured bacterium;D_3__uncultured bacterium;D_4__uncultured bacterium;D_5__uncultured bacterium;D_6__uncultured bacterium	64	0	82	30
D_0__Bacteria;D_1__TA06;D_2__uncultured organism;D_3__uncultured organism;D_4__uncultured organism;D_5__uncultured organism;D_6__uncultured organism	70	0	72	38
D_0__Bacteria;D_1__TA06;__;__;__;__;__	35	0	83	16
D_0__Bacteria;D_1__Tenericutes;D_2__Mollicutes;D_3__Haloplasmatales;D_4__Haloplasmataceae;D_5__Haloplasma;Ambiguous_taxa	14	0	0	0
D_0__Bacteria;D_1__Tenericutes;D_2__Mollicutes;D_3__Haloplasmatales;D_4__Haloplasmataceae;D_5__Haloplasma;D_6__uncultured bacterium	0	0	12	0
D_0__Bacteria;D_1__Tenericutes;D_2__Mollicutes;D_3__Izimaplasmatales;__;__;__	0	0	0	9
D_0__Bacteria;D_1__Thermotogae;D_2__Thermotogae;D_3__Petrotogales;D_4__Petrotogaceae;D_5__Geotoga;D_6__uncultured organism	0	0	0	15
D_0__Bacteria;D_1__Verrucomicrobia;D_2__Verrucomicrobiae;D_3__Chthoniobacterales;D_4__uncultured;D_5__uncultured Verrucomicrobiales bacterium;D_6__uncultured Verrucomicrobiales bacterium	9	0	0	0
D_0__Bacteria;D_1__Verrucomicrobia;D_2__Verrucomicrobiae;D_3__Chthoniobacterales;D_4__uncultured;D_5__uncultured bacterium;D_6__uncultured bacterium	6	0	0	0
D_0__Bacteria;D_1__Verrucomicrobia;D_2__Verrucomicrobiae;D_3__Chthoniobacterales;D_4__uncultured;D_5__uncultured organism;D_6__uncultured organism	7	0	0	0
D_0__Bacteria;D_1__Verrucomicrobia;D_2__Verrucomicrobiae;D_3__Opitutales;D_4__Puniceicoccaceae;D_5__Coraliomargarita;D_6__uncultured organism	13	0	0	0
D_0__Bacteria;D_1__Verrucomicrobia;D_2__Verrucomicrobiae;D_3__Opitutales;D_4__Puniceicoccaceae;D_5__Verruc-01;D_6__uncultured organism	11	0	0	0
D_0__Bacteria;D_1__Verrucomicrobia;D_2__Verrucomicrobiae;D_3__Opitutales;D_4__Puniceicoccaceae;D_5__Verruc-01;__	6	0	0	0
D_0__Bacteria;D_1__Verrucomicrobia;D_2__Verrucomicrobiae;D_3__Pedosphaerales;D_4__Pedosphaeraceae;D_5__uncultured Verrucomicrobia bacterium;D_6__uncultured Verrucomicrobia bacterium	0	0	0	18
D_0__Bacteria;D_1__Verrucomicrobia;D_2__Verrucomicrobiae;D_3__Pedosphaerales;D_4__Pedosphaeraceae;__;__	70	0	0	0
D_0__Bacteria;D_1__Verrucomicrobia;D_2__Verrucomicrobiae;D_3__Verrucomicrobiales;D_4__Rubritaleaceae;D_5__Roseibacillus;D_6__uncultured organism	13	0	0	0
D_0__Bacteria;D_1__Verrucomicrobia;D_2__Verrucomicrobiae;D_3__Verrucomicrobiales;D_4__Rubritaleaceae;D_5__Roseibacillus;__	17	0	0	0
D_0__Bacteria;D_1__Verrucomicrobia;D_2__Verrucomicrobiae;D_3__Verrucomicrobiales;D_4__Rubritaleaceae;__;__	14	0	0	0
D_0__Bacteria;D_1__WOR-1;D_2__uncultured bacterium;D_3__uncultured bacterium;D_4__uncultured bacterium;D_5__uncultured bacterium;D_6__uncultured bacterium	17	0	0	0
D_0__Bacteria;D_1__WS2;D_2__uncultured bacterium;D_3__uncultured bacterium;D_4__uncultured bacterium;D_5__uncultured bacterium;D_6__uncultured bacterium	14	16	44	18
D_0__Bacteria;D_1__WS4;D_2__uncultured bacterium;D_3__uncultured bacterium;D_4__uncultured bacterium;D_5__uncultured bacterium;D_6__uncultured bacterium	0	0	0	8
D_0__Bacteria;D_1__Zixibacteria;D_2__uncultured Caldithrix sp.;D_3__uncultured Caldithrix sp.;D_4__uncultured Caldithrix sp.;D_5__uncultured Caldithrix sp.;D_6__uncultured Caldithrix sp.	19	0	2	0
D_0__Bacteria;D_1__Zixibacteria;D_2__uncultured bacterium;D_3__uncultured bacterium;D_4__uncultured bacterium;D_5__uncultured bacterium;D_6__uncultured bacterium	200	30	147	61
D_0__Bacteria;D_1__Zixibacteria;D_2__uncultured organism;D_3__uncultured organism;D_4__uncultured organism;D_5__uncultured organism;D_6__uncultured organism	95	0	84	58
D_0__Bacteria;D_1__Zixibacteria;__;__;__;__;__	20	0	0	0
D_0__Bacteria;__;__;__;__;__;__	827	215	562	343
Unassigned;__;__;__;__;__;__	380	55	352	211
