# Supplementary material for: Mining the Yucatan Coastal Microbiome for the Identification of Non-Ribosomal Peptides Synthetase (NRPS) Genes
Source: Toxins (Basel). 2020 May 26;12(6):349. doi: 10.3390/toxins12060349 (PMC7354552; doi:10.3390/toxins12060349)
Supplement: Supplementary file 1 [file toxins-12-00349-s001.zip › Supplementary_Table_2.xlsx]

## Sheet: Metabolic Maps AND Taxonomy 2017
Level_1	Level_2	Level_3	Taxonomy	Palmar-2017	Sisal-2017
Metabolism	Carbohydrate_metabolism	Glycolysis_/_Gluconeogenesis	D_0__Bacteria;D_1__Proteobacteria;D_2__Deltaproteobacteria;D_3__Syntrophobacterales;D_4__Syntrophobacteraceae;D_5__uncultured;D_6__uncultured bacterium	1.4711	0
Metabolism	Carbohydrate_metabolism	Glycolysis_/_Gluconeogenesis	D_0__Bacteria;D_1__Proteobacteria;D_2__Deltaproteobacteria;D_3__SAR324 clade(Marine group B);D_4__uncultured organism;D_5__uncultured organism;D_6__uncultured organism	0	20.1755
Metabolism	Carbohydrate_metabolism	Glycolysis_/_Gluconeogenesis	D_0__Bacteria;D_1__Proteobacteria;D_2__Alphaproteobacteria	7.6339	0
Metabolism	Carbohydrate_metabolism	Glycolysis_/_Gluconeogenesis	D_0__Bacteria;D_1__Planctomycetes;D_2__Planctomycetacia;D_3__Pirellulales;D_4__Pirellulaceae	17.2559	0
Metabolism	Carbohydrate_metabolism	Glycolysis_/_Gluconeogenesis	D_0__Bacteria;D_1__Nitrospirae;D_2__Thermodesulfovibrionia;D_3__uncultured;D_4__uncultured Nitrospirae bacterium;D_5__uncultured Nitrospirae bacterium;D_6__uncultured Nitrospirae bacterium	4.5923	0
Metabolism	Carbohydrate_metabolism	Glycolysis_/_Gluconeogenesis	D_0__Bacteria	0	4.3714
Metabolism	Carbohydrate_metabolism	Glycolysis_/_Gluconeogenesis	D_0__Archaea;D_1__Crenarchaeota;D_2__Bathyarchaeia	0	6.7647
Metabolism	Carbohydrate_metabolism	Glycolysis_/_Gluconeogenesis	D_0__Bacteria;D_1__WS4;D_2__uncultured bacterium;D_3__uncultured bacterium;D_4__uncultured bacterium;D_5__uncultured bacterium;D_6__uncultured bacterium	0	3.0065
Metabolism	Carbohydrate_metabolism	Glycolysis_/_Gluconeogenesis	D_0__Bacteria;D_1__Chloroflexi;D_2__Dehalococcoidia;D_3__MSBL5;D_4__uncultured organism;D_5__uncultured organism;D_6__uncultured organism	0	8.3076
Metabolism	Carbohydrate_metabolism	Glycolysis_/_Gluconeogenesis	D_0__Archaea;D_1__Nanoarchaeaeota;D_2__Woesearchaeia	0	8.0939
Metabolism	Carbohydrate_metabolism	Glycolysis_/_Gluconeogenesis	D_0__Bacteria;D_1__Planctomycetes;D_2__Planctomycetacia;D_3__Planctomycetales;D_4__Gimesiaceae;D_5__uncultured;D_6__uncultured bacterium	20.2777	0
Metabolism	Carbohydrate_metabolism	Glycolysis_/_Gluconeogenesis	D_0__Bacteria;D_1__Proteobacteria;D_2__Gammaproteobacteria	0	1.978
Metabolism	Carbohydrate_metabolism	Glycolysis_/_Gluconeogenesis	D_0__Bacteria;D_1__Chloroflexi;D_2__Anaerolineae;D_3__Anaerolineales;D_4__Anaerolineaceae;D_5__uncultured;D_6__uncultured Chloroflexi bacterium	0	19.5228
Metabolism	Carbohydrate_metabolism	Glycolysis_/_Gluconeogenesis	D_0__Bacteria;D_1__Chloroflexi;D_2__Dehalococcoidia;D_3__SAR202 clade	16.6993	0
Metabolism	Carbohydrate_metabolism	Glycolysis_/_Gluconeogenesis	D_0__Bacteria;D_1__Gemmatimonadetes;D_2__BD2-11 terrestrial group;D_3__uncultured bacterium;D_4__uncultured bacterium;D_5__uncultured bacterium;D_6__uncultured bacterium	20.0391	0
Metabolism	Carbohydrate_metabolism	Glycolysis_/_Gluconeogenesis	D_0__Bacteria;D_1__Planctomycetes;D_2__Planctomycetacia;D_3__Pirellulales;D_4__Pirellulaceae;D_5__uncultured	6.7791	0
Metabolism	Carbohydrate_metabolism	Glycolysis_/_Gluconeogenesis	D_0__Bacteria	0	9.8108
Metabolism	Carbohydrate_metabolism	Glycolysis_/_Gluconeogenesis	D_0__Bacteria;D_1__Gemmatimonadetes;D_2__BD2-11 terrestrial group;D_3__uncultured Gemmatimonadetes bacterium;D_4__uncultured Gemmatimonadetes bacterium;D_5__uncultured Gemmatimonadetes bacterium;D_6__uncultured Gemmatimonadetes bacterium	0	17.0107
Metabolism	Carbohydrate_metabolism	Glycolysis_/_Gluconeogenesis	D_0__Bacteria;D_1__Calditrichaeota;D_2__Calditrichia;D_3__Calditrichales;D_4__Calditrichaceae;D_5__Caldithrix;D_6__uncultured organism	0	12.7778
Metabolism	Carbohydrate_metabolism	Glycolysis_/_Gluconeogenesis	D_0__Bacteria;D_1__Dependentiae;D_2__Babeliae;D_3__Babeliales;D_4__uncultured Candidatus Dependentiae bacterium;D_5__uncultured Candidatus Dependentiae bacterium;D_6__uncultured Candidatus Dependentiae bacterium	0	3.1648
Metabolism	Carbohydrate_metabolism	Glycolysis_/_Gluconeogenesis	D_0__Bacteria;D_1__Chloroflexi;D_2__Anaerolineae;D_3__Ardenticatenales;D_4__uncultured;D_5__uncultured bacterium;D_6__uncultured bacterium	0	4.3516
Metabolism	Carbohydrate_metabolism	Glycolysis_/_Gluconeogenesis	D_0__Bacteria;D_1__Chloroflexi;D_2__Anaerolineae;D_3__Anaerolineales;D_4__Anaerolineaceae;D_5__uncultured;D_6__uncultured Chloroflexi bacterium	50.4556	0
Metabolism	Carbohydrate_metabolism	Glycolysis_/_Gluconeogenesis	D_0__Bacteria;D_1__Calditrichaeota;D_2__Calditrichia;D_3__Calditrichales;D_4__Calditrichaceae;D_5__Calorithrix;D_6__uncultured bacterium	12.8425	0
Metabolism	Carbohydrate_metabolism	Glycolysis_/_Gluconeogenesis	D_0__Bacteria;D_1__Proteobacteria;D_2__Gammaproteobacteria	0	5.8153
Metabolism	Carbohydrate_metabolism	Glycolysis_/_Gluconeogenesis	D_0__Bacteria;D_1__Planctomycetes;D_2__Phycisphaerae;D_3__CCM11a;D_4__uncultured bacterium;D_5__uncultured bacterium;D_6__uncultured bacterium	11.3316	0
Metabolism	Carbohydrate_metabolism	Glycolysis_/_Gluconeogenesis	D_0__Bacteria;D_1__Chloroflexi;D_2__Anaerolineae;D_3__SBR1031;D_4__uncultured bacterium;D_5__uncultured bacterium;D_6__uncultured bacterium	0	13.7075
Metabolism	Carbohydrate_metabolism	Glycolysis_/_Gluconeogenesis	D_0__Bacteria;D_1__Proteobacteria;D_2__Gammaproteobacteria;D_3__Alteromonadales;D_4__Marinobacteraceae;D_5__Marinobacter	0	11.0965
Metabolism	Carbohydrate_metabolism	Glycolysis_/_Gluconeogenesis	D_0__Bacteria;D_1__Firmicutes;D_2__Clostridia;D_3__Clostridiales;D_4__Family XII;D_5__Fusibacter;D_6__uncultured bacterium	0	4.8856
Metabolism	Carbohydrate_metabolism	Glycolysis_/_Gluconeogenesis	D_0__Bacteria;D_1__Planctomycetes;D_2__Planctomycetacia;D_3__Pirellulales;D_4__Pirellulaceae;D_5__Pir4 lineage	0	29.4325
Metabolism	Carbohydrate_metabolism	Glycolysis_/_Gluconeogenesis	D_0__Archaea;D_1__Nanoarchaeaeota;D_2__Nanohaloarchaeia;D_3__Aenigmarchaeales;D_4__uncultured archaeon;D_5__uncultured archaeon;D_6__uncultured archaeon	1.7892	0
Metabolism	Carbohydrate_metabolism	Glycolysis_/_Gluconeogenesis	D_0__Bacteria;D_1__Spirochaetes;D_2__Spirochaetia;D_3__Spirochaetales;D_4__Spirochaetaceae;D_5__Spirochaeta 2	0	7.912
Metabolism	Carbohydrate_metabolism	Glycolysis_/_Gluconeogenesis	D_0__Bacteria;D_1__Calditrichaeota;D_2__Calditrichia;D_3__Calditrichales;D_4__Calditrichaceae;D_5__Calorithrix;D_6__uncultured bacterium	16.242	0
Metabolism	Carbohydrate_metabolism	Glycolysis_/_Gluconeogenesis	D_0__Bacteria;D_1__Epsilonbacteraeota;D_2__Campylobacteria;D_3__Campylobacterales;D_4__Arcobacteraceae;D_5__Arcobacter;D_6__uncultured Epsilonproteobacteria bacterium	0	3.9164
Metabolism	Carbohydrate_metabolism	Glycolysis_/_Gluconeogenesis	D_0__Bacteria;D_1__Calditrichaeota;D_2__Calditrichia;D_3__Calditrichales;D_4__Calditrichaceae;D_5__Calorithrix;D_6__uncultured bacterium	29.4622	0
Metabolism	Carbohydrate_metabolism	Glycolysis_/_Gluconeogenesis	D_0__Bacteria;D_1__Patescibacteria;D_2__Parcubacteria	0	3.0065
Metabolism	Carbohydrate_metabolism	Glycolysis_/_Gluconeogenesis	D_0__Bacteria;D_1__Proteobacteria;D_2__Gammaproteobacteria;D_3__Nitrosococcales;D_4__Nitrosococcaceae	23.379	0
Metabolism	Carbohydrate_metabolism	Glycolysis_/_Gluconeogenesis	D_0__Bacteria;D_1__Chloroflexi;D_2__Dehalococcoidia;D_3__H3.93;D_4__uncultured bacterium;D_5__uncultured bacterium;D_6__uncultured bacterium	0	15.6657
Metabolism	Carbohydrate_metabolism	Glycolysis_/_Gluconeogenesis	D_0__Bacteria;D_1__Proteobacteria;D_2__Deltaproteobacteria;D_3__Syntrophobacterales;D_4__Syntrophobacteraceae;D_5__uncultured;D_6__uncultured bacterium	0	44.6433
Metabolism	Carbohydrate_metabolism	Glycolysis_/_Gluconeogenesis	D_0__Bacteria;D_1__Proteobacteria;D_2__Gammaproteobacteria	0	2.9976
Metabolism	Carbohydrate_metabolism	Glycolysis_/_Gluconeogenesis	D_0__Bacteria;D_1__Calditrichaeota;D_2__Calditrichia;D_3__Calditrichales;D_4__Calditrichaceae;D_5__Calorithrix;D_6__uncultured bacterium	0	9.0196
Metabolism	Carbohydrate_metabolism	Glycolysis_/_Gluconeogenesis	D_0__Bacteria;D_1__Chloroflexi;D_2__Dehalococcoidia	0	4.5494
Metabolism	Carbohydrate_metabolism	Glycolysis_/_Gluconeogenesis	D_0__Bacteria;D_1__Halanaerobiaeota;D_2__Halanaerobiia;D_3__Halanaerobiales;D_4__Halobacteroidaceae;D_5__Halanaerobacter;D_6__Halanaerobacter lacunarum	0	7.457
Metabolism	Carbohydrate_metabolism	Glycolysis_/_Gluconeogenesis	D_0__Bacteria;D_1__Proteobacteria;D_2__Gammaproteobacteria;D_3__Nitrosococcales;D_4__Nitrosococcaceae;D_5__AqS1	22.1265	0
Metabolism	Carbohydrate_metabolism	Glycolysis_/_Gluconeogenesis	D_0__Archaea;D_1__Euryarchaeota;D_2__Thermococci;D_3__Methanofastidiosales;D_4__uncultured	0	19.8788
Metabolism	Carbohydrate_metabolism	Glycolysis_/_Gluconeogenesis	D_0__Bacteria;D_1__Chloroflexi;D_2__Anaerolineae;D_3__Anaerolineales;D_4__Anaerolineaceae;D_5__ADurb.Bin120;D_6__uncultured bacterium	0	15.4679
Metabolism	Carbohydrate_metabolism	Glycolysis_/_Gluconeogenesis	D_0__Bacteria;D_1__LCP-89	0	1.5033
Metabolism	Carbohydrate_metabolism	Glycolysis_/_Gluconeogenesis	D_0__Bacteria;D_1__Bacteroidetes;D_2__Bacteroidia;D_3__Cytophagales;D_4__Cyclobacteriaceae;D_5__Marinoscillum;D_6__uncultured bacterium	0	4.945
Metabolism	Carbohydrate_metabolism	Glycolysis_/_Gluconeogenesis	D_0__Bacteria;D_1__Gemmatimonadetes;D_2__MD2902-B12;D_3__uncultured bacterium;D_4__uncultured bacterium;D_5__uncultured bacterium;D_6__uncultured bacterium	11.4509	0
Metabolism	Carbohydrate_metabolism	Glycolysis_/_Gluconeogenesis	D_0__Bacteria;D_1__Spirochaetes;D_2__Spirochaetia;D_3__Spirochaetales;D_4__Spirochaetaceae;D_5__Spirochaeta 2;D_6__uncultured spirochete	1.7395	0
Metabolism	Carbohydrate_metabolism	Glycolysis_/_Gluconeogenesis	D_0__Bacteria;D_1__Halanaerobiaeota;D_2__Halanaerobiia;D_3__Halanaerobiales;D_4__Halobacteroidaceae;D_5__Orenia;D_6__uncultured bacterium	42.6427	0
Metabolism	Carbohydrate_metabolism	Glycolysis_/_Gluconeogenesis	D_0__Bacteria;D_1__Spirochaetes;D_2__Spirochaetia;D_3__Spirochaetales;D_4__Spirochaetaceae;D_5__Spirochaeta 2	0	10.879
Metabolism	Carbohydrate_metabolism	Glycolysis_/_Gluconeogenesis	D_0__Bacteria;D_1__Gemmatimonadetes;D_2__BD2-11 terrestrial group;D_3__uncultured bacterium;D_4__uncultured bacterium;D_5__uncultured bacterium;D_6__uncultured bacterium	12.8823	0
Metabolism	Carbohydrate_metabolism	Glycolysis_/_Gluconeogenesis	D_0__Bacteria;D_1__Chloroflexi;D_2__JG30-KF-CM66;D_3__uncultured Chloroflexi bacterium;D_4__uncultured Chloroflexi bacterium;D_5__uncultured Chloroflexi bacterium;D_6__uncultured Chloroflexi bacterium	10.7352	0
Metabolism	Carbohydrate_metabolism	Glycolysis_/_Gluconeogenesis	D_0__Archaea;D_1__Nanoarchaeaeota;D_2__Woesearchaeia;D_3__archaeon GW2011_AR13;D_4__archaeon GW2011_AR13;D_5__archaeon GW2011_AR13;D_6__archaeon GW2011_AR13	0	2.1758
Metabolism	Carbohydrate_metabolism	Glycolysis_/_Gluconeogenesis	D_0__Bacteria;D_1__Proteobacteria;D_2__Gammaproteobacteria	24.8501	0
Metabolism	Carbohydrate_metabolism	Glycolysis_/_Gluconeogenesis	D_0__Bacteria;D_1__Proteobacteria;D_2__Gammaproteobacteria;D_3__HOC36;D_4__uncultured bacterium;D_5__uncultured bacterium;D_6__uncultured bacterium	7.5544	0
Metabolism	Carbohydrate_metabolism	Glycolysis_/_Gluconeogenesis	D_0__Bacteria;D_1__Calditrichaeota;D_2__Calditrichia;D_3__Calditrichales;D_4__Calditrichaceae;D_5__Caldithrix;D_6__uncultured bacterium	6.4213	0
Metabolism	Carbohydrate_metabolism	Glycolysis_/_Gluconeogenesis	D_0__Bacteria;D_1__Chloroflexi;D_2__Dehalococcoidia;D_3__vadinBA26;D_4__uncultured bacterium;D_5__uncultured bacterium;D_6__uncultured bacterium	0	26.5842
Metabolism	Carbohydrate_metabolism	Glycolysis_/_Gluconeogenesis	D_0__Bacteria;D_1__Planctomycetes;D_2__Planctomycetacia;D_3__Planctomycetales	16.2221	0
Metabolism	Carbohydrate_metabolism	Glycolysis_/_Gluconeogenesis	D_0__Bacteria;D_1__LCP-89;D_2__uncultured bacterium;D_3__uncultured bacterium;D_4__uncultured bacterium;D_5__uncultured bacterium;D_6__uncultured bacterium	0	9.4152
Metabolism	Carbohydrate_metabolism	Glycolysis_/_Gluconeogenesis	D_0__Bacteria;D_1__Proteobacteria;D_2__Gammaproteobacteria	0.4175	0
Metabolism	Carbohydrate_metabolism	Glycolysis_/_Gluconeogenesis	D_0__Bacteria;D_1__Proteobacteria;D_2__Gammaproteobacteria	0	0.989
Metabolism	Carbohydrate_metabolism	Glycolysis_/_Gluconeogenesis	D_0__Bacteria;D_1__Chloroflexi;D_2__Anaerolineae	19.4825	20.9667
Metabolism	Carbohydrate_metabolism	Glycolysis_/_Gluconeogenesis	D_0__Bacteria;D_1__Spirochaetes;D_2__Spirochaetia;D_3__Spirochaetales;D_4__Spirochaetaceae;D_5__Sediminispirochaeta;D_6__uncultured organism	0	8.8614
Metabolism	Carbohydrate_metabolism	Glycolysis_/_Gluconeogenesis	D_0__Bacteria;D_1__Halanaerobiaeota;D_2__Halanaerobiia;D_3__Halanaerobiales;D_4__Halanaerobiaceae;D_5__Halocella;D_6__uncultured Firmicutes bacterium	0	19.2854
Metabolism	Carbohydrate_metabolism	Glycolysis_/_Gluconeogenesis	D_0__Bacteria;D_1__Proteobacteria;D_2__Deltaproteobacteria;D_3__Desulfobacterales;D_4__Desulfobacteraceae;D_5__Desulfobacter;D_6__uncultured bacterium	0	11.868
Metabolism	Carbohydrate_metabolism	Glycolysis_/_Gluconeogenesis	D_0__Bacteria;D_1__Gemmatimonadetes;D_2__BD2-11 terrestrial group	0	9.8108
Metabolism	Carbohydrate_metabolism	Glycolysis_/_Gluconeogenesis	D_0__Bacteria;D_1__Bacteroidetes;D_2__Bacteroidia;D_3__Cytophagales;D_4__Cyclobacteriaceae;D_5__uncultured;D_6__uncultured deep-sea bacterium	6.958	0
Metabolism	Carbohydrate_metabolism	Glycolysis_/_Gluconeogenesis	D_0__Bacteria;D_1__Verrucomicrobia;D_2__Verrucomicrobiae;D_3__Pedosphaerales;D_4__Pedosphaeraceae;D_5__uncultured Verrucomicrobia bacterium;D_6__uncultured Verrucomicrobia bacterium	0	5.5384
Metabolism	Carbohydrate_metabolism	Glycolysis_/_Gluconeogenesis	D_0__Bacteria;D_1__Proteobacteria;D_2__Deltaproteobacteria;D_3__NB1-j	15.904	0
Metabolism	Carbohydrate_metabolism	Glycolysis_/_Gluconeogenesis	D_0__Bacteria;D_1__Proteobacteria;D_2__Alphaproteobacteria;D_3__Rhodovibrionales;D_4__Kiloniellaceae;D_5__uncultured	0	10.8987
Metabolism	Carbohydrate_metabolism	Glycolysis_/_Gluconeogenesis	D_0__Bacteria;D_1__Chloroflexi;D_2__Anaerolineae;D_3__Anaerolineales;D_4__Anaerolineaceae;D_5__uncultured;D_6__uncultured Chloroflexi bacterium	0	12.8767
Metabolism	Carbohydrate_metabolism	Glycolysis_/_Gluconeogenesis	D_0__Bacteria;D_1__Dependentiae;D_2__Babeliae;D_3__Babeliales;D_4__Babeliaceae;D_5__uncultured bacterium;D_6__uncultured bacterium	0	3.4813
Metabolism	Carbohydrate_metabolism	Glycolysis_/_Gluconeogenesis	D_0__Bacteria;D_1__Nitrospirae;D_2__Thermodesulfovibrionia;D_3__uncultured;D_4__uncultured prokaryote;D_5__uncultured prokaryote;D_6__uncultured prokaryote	17.9517	0
Metabolism	Carbohydrate_metabolism	Glycolysis_/_Gluconeogenesis	D_0__Bacteria;D_1__Proteobacteria;D_2__Gammaproteobacteria;D_3__Alteromonadales;D_4__Alteromonadaceae	0	2.2747
Metabolism	Carbohydrate_metabolism	Glycolysis_/_Gluconeogenesis	D_0__Bacteria;D_1__Chloroflexi;D_2__Anaerolineae;D_3__SBR1031	0	3.5604
Metabolism	Carbohydrate_metabolism	Glycolysis_/_Gluconeogenesis	D_0__Bacteria;D_1__Planctomycetes;D_2__Planctomycetacia;D_3__Pirellulales;D_4__Pirellulaceae;D_5__Pir4 lineage	0	9.1977
Metabolism	Carbohydrate_metabolism	Glycolysis_/_Gluconeogenesis	D_0__Bacteria;D_1__Proteobacteria;D_2__Deltaproteobacteria;D_3__Bdellovibrionales;D_4__Bacteriovoracaceae;D_5__Peredibacter;D_6__uncultured Peredibacter sp.	8.6876	0
Metabolism	Carbohydrate_metabolism	Glycolysis_/_Gluconeogenesis	D_0__Bacteria;D_1__Planctomycetes;D_2__Planctomycetacia;D_3__Pirellulales;D_4__Pirellulaceae;D_5__Blastopirellula	7.3954	0
Metabolism	Carbohydrate_metabolism	Glycolysis_/_Gluconeogenesis	D_0__Bacteria;D_1__Proteobacteria;D_2__Deltaproteobacteria;D_3__Bdellovibrionales;D_4__Bacteriovoracaceae;D_5__Peredibacter	0	4.8856
Metabolism	Carbohydrate_metabolism	Glycolysis_/_Gluconeogenesis	D_0__Bacteria;D_1__Proteobacteria;D_2__Deltaproteobacteria;D_3__Desulfobacterales;D_4__Desulfobacteraceae;D_5__Sva0081 sediment group;D_6__uncultured delta proteobacterium	13.1208	0
Metabolism	Carbohydrate_metabolism	Glycolysis_/_Gluconeogenesis	D_0__Bacteria;D_1__Chloroflexi;D_2__Dehalococcoidia;D_3__Napoli-4B-65;D_4__uncultured bacterium;D_5__uncultured bacterium;D_6__uncultured bacterium	0	27.2963
Metabolism	Carbohydrate_metabolism	Glycolysis_/_Gluconeogenesis	D_0__Bacteria;D_1__Proteobacteria;D_2__Alphaproteobacteria;D_3__Rhodospirillales;D_4__Magnetospiraceae;D_5__uncultured	0	5.8746
Metabolism	Carbohydrate_metabolism	Glycolysis_/_Gluconeogenesis	D_0__Bacteria;D_1__Proteobacteria;D_2__Deltaproteobacteria;D_3__Desulfovibrionales;D_4__Desulfovibrionaceae;D_5__Desulfovibrio;Ambiguous_taxa	0	20.6502
Metabolism	Carbohydrate_metabolism	Glycolysis_/_Gluconeogenesis	D_0__Bacteria;D_1__Entotheonellaeota;D_2__Entotheonellia;D_3__Entotheonellales;D_4__Entotheonellaceae;D_5__uncultured bacterium;D_6__uncultured bacterium	0	4.134
Metabolism	Carbohydrate_metabolism	Glycolysis_/_Gluconeogenesis	D_0__Bacteria;D_1__Omnitrophicaeota;Ambiguous_taxa;Ambiguous_taxa;Ambiguous_taxa;Ambiguous_taxa;Ambiguous_taxa	0	3.4813
Metabolism	Carbohydrate_metabolism	Glycolysis_/_Gluconeogenesis	D_0__Bacteria;D_1__Chloroflexi;D_2__Anaerolineae;D_3__SBR1031;D_4__uncultured organism;D_5__uncultured organism;D_6__uncultured organism	17.9517	0
Metabolism	Carbohydrate_metabolism	Glycolysis_/_Gluconeogenesis	D_0__Bacteria;D_1__Proteobacteria;D_2__Deltaproteobacteria	0	1.5033
Metabolism	Carbohydrate_metabolism	Glycolysis_/_Gluconeogenesis	D_0__Bacteria;D_1__Proteobacteria;D_2__Alphaproteobacteria;D_3__Rhodospirillales;D_4__Rhodopirillaceae;D_5__Defluviicoccus;D_6__uncultured bacterium	0	4.8065
Metabolism	Carbohydrate_metabolism	Glycolysis_/_Gluconeogenesis	D_0__Bacteria;D_1__Nitrospirae;D_2__Thermodesulfovibrionia;D_3__uncultured	0	19.5228
Metabolism	Carbohydrate_metabolism	Glycolysis_/_Gluconeogenesis	D_0__Bacteria;D_1__Proteobacteria;D_2__Deltaproteobacteria	0	0.7912
Metabolism	Carbohydrate_metabolism	Glycolysis_/_Gluconeogenesis	D_0__Bacteria;D_1__Acidobacteria;D_2__Subgroup 9;D_3__uncultured bacterium;D_4__uncultured bacterium;D_5__uncultured bacterium;D_6__uncultured bacterium	22.9018	0
Metabolism	Carbohydrate_metabolism	Glycolysis_/_Gluconeogenesis	D_0__Bacteria;D_1__Bacteroidetes;D_2__Bacteroidia;D_3__Bacteroidales;D_4__Marinilabiliaceae;D_5__uncultured	0	15.191
Metabolism	Carbohydrate_metabolism	Glycolysis_/_Gluconeogenesis	D_0__Bacteria;D_1__Epsilonbacteraeota;D_2__Campylobacteria;D_3__Campylobacterales;D_4__Thiovulaceae;D_5__Sulfurimonas	5.636	0
Metabolism	Carbohydrate_metabolism	Glycolysis_/_Gluconeogenesis	D_0__Bacteria;D_1__Actinobacteria;D_2__Acidimicrobiia;D_3__Actinomarinales;D_4__uncultured	53.0201	0
Metabolism	Carbohydrate_metabolism	Glycolysis_/_Gluconeogenesis	D_0__Bacteria;D_1__Gemmatimonadetes;D_2__S0134 terrestrial group;D_3__uncultured bacterium;D_4__uncultured bacterium;D_5__uncultured bacterium;D_6__uncultured bacterium	0	8.268
Metabolism	Carbohydrate_metabolism	Glycolysis_/_Gluconeogenesis	D_0__Bacteria;D_1__Proteobacteria;D_2__Gammaproteobacteria	0	0.3956
Metabolism	Carbohydrate_metabolism	Glycolysis_/_Gluconeogenesis	D_0__Bacteria;D_1__Proteobacteria;D_2__Alphaproteobacteria;D_3__Rhodospirillales;D_4__Magnetospiraceae;D_5__uncultured;D_6__uncultured bacterium	18.2499	0
Metabolism	Carbohydrate_metabolism	Glycolysis_/_Gluconeogenesis	D_0__Bacteria;D_1__Proteobacteria;D_2__Gammaproteobacteria;D_3__Ectothiorhodospirales;D_4__Thioalkalispiraceae;D_5__Thiohalophilus	0	16.1404
Metabolism	Carbohydrate_metabolism	Glycolysis_/_Gluconeogenesis	D_0__Bacteria;D_1__Chloroflexi;D_2__Dehalococcoidia;D_3__GIF3;D_4__uncultured bacterium;D_5__uncultured bacterium;D_6__uncultured bacterium	0	15.4679
Metabolism	Carbohydrate_metabolism	Glycolysis_/_Gluconeogenesis	D_0__Bacteria	0	3.3626
Metabolism	Carbohydrate_metabolism	Glycolysis_/_Gluconeogenesis	D_0__Bacteria;D_1__Proteobacteria;D_2__Alphaproteobacteria;D_3__Tistrellales;D_4__Geminicoccaceae;D_5__uncultured;D_6__uncultured bacterium	0	20.2349
Metabolism	Carbohydrate_metabolism	Glycolysis_/_Gluconeogenesis	D_0__Bacteria;D_1__Chloroflexi;D_2__Dehalococcoidia;D_3__SAR202 clade;D_4__uncultured bacterium;D_5__uncultured bacterium;D_6__uncultured bacterium	13.916	12.2636
Metabolism	Carbohydrate_metabolism	Glycolysis_/_Gluconeogenesis	D_0__Bacteria;D_1__Proteobacteria;D_2__Alphaproteobacteria;D_3__Rhodospirillales;D_4__Thalassospiraceae;D_5__Thalassospira;Ambiguous_taxa	0	4.2922
Metabolism	Carbohydrate_metabolism	Glycolysis_/_Gluconeogenesis	D_0__Bacteria;D_1__Bacteroidetes;D_2__Bacteroidia;D_3__Bacteroidales;D_4__Marinilabiliaceae;D_5__uncultured;D_6__uncultured organism	0	13.9251
Metabolism	Carbohydrate_metabolism	Glycolysis_/_Gluconeogenesis	D_0__Bacteria;D_1__Chloroflexi;D_2__Anaerolineae;D_3__Anaerolineales;D_4__Anaerolineaceae;D_5__uncultured;D_6__uncultured organism	19.2439	0
Metabolism	Carbohydrate_metabolism	Glycolysis_/_Gluconeogenesis	D_0__Bacteria;D_1__Firmicutes;D_2__Clostridia;D_3__Clostridiales;D_4__livecontrolB21;D_5__uncultured bacterium;D_6__uncultured bacterium	0	6.3889
Metabolism	Carbohydrate_metabolism	Glycolysis_/_Gluconeogenesis	D_0__Bacteria;D_1__Patescibacteria	0	4.8856
Metabolism	Carbohydrate_metabolism	Glycolysis_/_Gluconeogenesis	D_0__Bacteria;D_1__Proteobacteria;D_2__Deltaproteobacteria;D_3__Sva0485	0	11.868
Metabolism	Carbohydrate_metabolism	Glycolysis_/_Gluconeogenesis	D_0__Bacteria;D_1__Chloroflexi;D_2__Anaerolineae;D_3__Anaerolineales;D_4__Anaerolineaceae;D_5__uncultured;D_6__uncultured Chloroflexi bacterium	7.5147	0
Metabolism	Carbohydrate_metabolism	Glycolysis_/_Gluconeogenesis	D_0__Bacteria;D_1__Gemmatimonadetes;D_2__BD2-11 terrestrial group;D_3__uncultured Gemmatimonadetes bacterium;D_4__uncultured Gemmatimonadetes bacterium;D_5__uncultured Gemmatimonadetes bacterium;D_6__uncultured Gemmatimonadetes bacterium	18.6873	0
Metabolism	Carbohydrate_metabolism	Glycolysis_/_Gluconeogenesis	D_0__Bacteria;D_1__Chloroflexi;D_2__Anaerolineae;D_3__Anaerolineales;D_4__Anaerolineaceae;D_5__uncultured;D_6__uncultured Chloroflexi bacterium	0	17.8415
Metabolism	Carbohydrate_metabolism	Glycolysis_/_Gluconeogenesis	D_0__Bacteria;D_1__Proteobacteria;D_2__Deltaproteobacteria;D_3__Desulfarculales;D_4__Desulfarculaceae;D_5__Desulfatiglans	0	17.2085
Metabolism	Carbohydrate_metabolism	Glycolysis_/_Gluconeogenesis	D_0__Bacteria;D_1__Chloroflexi;D_2__Dehalococcoidia;D_3__SAR202 clade	19.0849	0
Metabolism	Carbohydrate_metabolism	Glycolysis_/_Gluconeogenesis	D_0__Bacteria;D_1__Proteobacteria;D_2__Alphaproteobacteria	16.1028	0
Metabolism	Carbohydrate_metabolism	Glycolysis_/_Gluconeogenesis	D_0__Bacteria;D_1__Zixibacteria;D_2__uncultured bacterium;D_3__uncultured bacterium;D_4__uncultured bacterium;D_5__uncultured bacterium;D_6__uncultured bacterium	0	4.1538
Metabolism	Carbohydrate_metabolism	Glycolysis_/_Gluconeogenesis	D_0__Bacteria;D_1__Chloroflexi;D_2__Anaerolineae;D_3__SBR1031;D_4__uncultured bacterium;D_5__uncultured bacterium;D_6__uncultured bacterium	0	23.6766
Metabolism	Carbohydrate_metabolism	Glycolysis_/_Gluconeogenesis	D_0__Bacteria;D_1__Spirochaetes;D_2__Spirochaetia;D_3__Spirochaetales;D_4__Spirochaetaceae;D_5__Spirochaeta 2	4.97	0
Metabolism	Carbohydrate_metabolism	Glycolysis_/_Gluconeogenesis	D_0__Bacteria;D_1__Chloroflexi;D_2__Dehalococcoidia	0	3.6395
Metabolism	Carbohydrate_metabolism	Glycolysis_/_Gluconeogenesis	D_0__Bacteria;D_1__Proteobacteria;D_2__Deltaproteobacteria;D_3__Desulfarculales;D_4__Desulfarculaceae;D_5__Desulfatiglans	13.26	0
Metabolism	Carbohydrate_metabolism	Glycolysis_/_Gluconeogenesis	D_0__Bacteria;D_1__Gemmatimonadetes;D_2__BD2-11 terrestrial group	0	5.6966
Metabolism	Carbohydrate_metabolism	Glycolysis_/_Gluconeogenesis	D_0__Bacteria;D_1__Chloroflexi;D_2__Anaerolineae;D_3__Thermoflexales;D_4__Thermoflexaceae;D_5__Thermoflexus;D_6__uncultured bacterium	16.9975	0
Metabolism	Carbohydrate_metabolism	Glycolysis_/_Gluconeogenesis	D_0__Bacteria;D_1__Acidobacteria;D_2__Acidobacteriia;D_3__Solibacterales;D_4__Solibacteraceae (Subgroup 3);D_5__PAUC26f;D_6__uncultured Acidobacteria bacterium	9.0653	0
Metabolism	Carbohydrate_metabolism	Glycolysis_/_Gluconeogenesis	D_0__Bacteria;D_1__Proteobacteria;D_2__Deltaproteobacteria;D_3__Syntrophobacterales;D_4__Syntrophobacteraceae;D_5__uncultured	39.7204	35.1292
Metabolism	Carbohydrate_metabolism	Glycolysis_/_Gluconeogenesis	D_0__Bacteria;D_1__Hydrogenedentes;D_2__Hydrogenedentia;D_3__Hydrogenedentiales;D_4__Hydrogenedensaceae;D_5__uncultured organism;D_6__uncultured organism	0	3.4813
Metabolism	Carbohydrate_metabolism	Glycolysis_/_Gluconeogenesis	D_0__Bacteria;D_1__Firmicutes;D_2__Bacilli;D_3__Bacillales;D_4__Bacillaceae;D_5__Bacillus	0	21.0458
Metabolism	Carbohydrate_metabolism	Glycolysis_/_Gluconeogenesis	D_0__Bacteria;D_1__Patescibacteria;D_2__ABY1;D_3__Candidatus Falkowbacteria;D_4__uncultured bacterium;D_5__uncultured bacterium;D_6__uncultured bacterium	0	4.9845
Metabolism	Carbohydrate_metabolism	Glycolysis_/_Gluconeogenesis	D_0__Bacteria;D_1__Proteobacteria;D_2__Deltaproteobacteria;D_3__Sva0485	0	9.0988
Metabolism	Carbohydrate_metabolism	Glycolysis_/_Gluconeogenesis	D_0__Bacteria;D_1__Gemmatimonadetes;D_2__BD2-11 terrestrial group;D_3__uncultured bacterium;D_4__uncultured bacterium;D_5__uncultured bacterium;D_6__uncultured bacterium	8.2701	0
Metabolism	Carbohydrate_metabolism	Glycolysis_/_Gluconeogenesis	D_0__Bacteria;D_1__Actinobacteria;D_2__Acidimicrobiia;D_3__Actinomarinales;D_4__uncultured	10.0196	0
Metabolism	Carbohydrate_metabolism	Glycolysis_/_Gluconeogenesis	D_0__Bacteria;D_1__Gemmatimonadetes;D_2__BD2-11 terrestrial group;D_3__uncultured Gemmatimonadetes bacterium;D_4__uncultured Gemmatimonadetes bacterium;D_5__uncultured Gemmatimonadetes bacterium;D_6__uncultured Gemmatimonadetes bacterium	0.3976	0
Metabolism	Carbohydrate_metabolism	Glycolysis_/_Gluconeogenesis	D_0__Bacteria;D_1__Proteobacteria;D_2__Alphaproteobacteria;D_3__uncultured	7.5147	0
Metabolism	Carbohydrate_metabolism	Glycolysis_/_Gluconeogenesis	Unassigned	9.1448	0
Metabolism	Carbohydrate_metabolism	Glycolysis_/_Gluconeogenesis	D_0__Bacteria;D_1__Spirochaetes;D_2__Spirochaetia;D_3__Spirochaetales;D_4__Spirochaetaceae;D_5__Spirochaeta 2;D_6__Spirochaeta sp. SY2	0	2.8285
Metabolism	Carbohydrate_metabolism	Glycolysis_/_Gluconeogenesis	D_0__Bacteria;D_1__Gemmatimonadetes;D_2__PAUC43f marine benthic group;D_3__uncultured bacterium;D_4__uncultured bacterium;D_5__uncultured bacterium;D_6__uncultured bacterium	11.5304	17.0107
Metabolism	Carbohydrate_metabolism	Glycolysis_/_Gluconeogenesis	D_0__Bacteria;D_1__Calditrichaeota;D_2__Calditrichia;D_3__Calditrichales;D_4__Calditrichaceae;D_5__Calorithrix;D_6__uncultured bacterium	6.0435	0
Metabolism	Carbohydrate_metabolism	Glycolysis_/_Gluconeogenesis	D_0__Bacteria;D_1__Planctomycetes;D_2__Phycisphaerae;D_3__Phycisphaerales;D_4__Phycisphaeraceae;D_5__Urania-1B-19 marine sediment group;D_6__uncultured bacterium	2.2663	0
Metabolism	Carbohydrate_metabolism	Glycolysis_/_Gluconeogenesis	D_0__Bacteria;D_1__Zixibacteria;D_2__uncultured organism;D_3__uncultured organism;D_4__uncultured organism;D_5__uncultured organism;D_6__uncultured organism	0	12.8372
Metabolism	Carbohydrate_metabolism	Glycolysis_/_Gluconeogenesis	D_0__Bacteria;D_1__Planctomycetes;D_2__Pla4 lineage	0	3.5604
Metabolism	Carbohydrate_metabolism	Glycolysis_/_Gluconeogenesis	D_0__Bacteria;D_1__Cyanobacteria;D_2__Oxyphotobacteria;D_3__Chloroplast;D_4__Tetraselmis subcordiformis;D_5__Tetraselmis subcordiformis;D_6__Tetraselmis subcordiformis	0	6.923
Metabolism	Carbohydrate_metabolism	Glycolysis_/_Gluconeogenesis	D_0__Bacteria;D_1__Spirochaetes;D_2__Spirochaetia;D_3__Spirochaetales;D_4__Spirochaetaceae;D_5__Spirochaeta 2;D_6__uncultured spirochete	0	3.2142
Metabolism	Carbohydrate_metabolism	Glycolysis_/_Gluconeogenesis	D_0__Bacteria;D_1__Gemmatimonadetes;D_2__BD2-11 terrestrial group;D_3__uncultured bacterium;D_4__uncultured bacterium;D_5__uncultured bacterium;D_6__uncultured bacterium	12.8425	0
Metabolism	Carbohydrate_metabolism	Glycolysis_/_Gluconeogenesis	D_0__Bacteria;D_1__Acidobacteria;D_2__Subgroup 17;Ambiguous_taxa;Ambiguous_taxa;Ambiguous_taxa;Ambiguous_taxa	9.6617	0
Metabolism	Carbohydrate_metabolism	Glycolysis_/_Gluconeogenesis	D_0__Bacteria;D_1__Chloroflexi;D_2__Dehalococcoidia;D_3__SAR202 clade	1.1928	0
Metabolism	Carbohydrate_metabolism	Glycolysis_/_Gluconeogenesis	D_0__Bacteria;D_1__Latescibacteria;D_2__uncultured bacterium;D_3__uncultured bacterium;D_4__uncultured bacterium;D_5__uncultured bacterium;D_6__uncultured bacterium	0	1.4835
Metabolism	Carbohydrate_metabolism	Glycolysis_/_Gluconeogenesis	D_0__Bacteria;D_1__Proteobacteria;D_2__Deltaproteobacteria;D_3__NB1-j	13.1208	0
Metabolism	Carbohydrate_metabolism	Glycolysis_/_Gluconeogenesis	D_0__Bacteria;D_1__Proteobacteria;D_2__Gammaproteobacteria;D_3__Alteromonadales;D_4__Marinobacteraceae;D_5__Marinobacter	3.6579	0
Metabolism	Carbohydrate_metabolism	Glycolysis_/_Gluconeogenesis	D_0__Bacteria;D_1__Gemmatimonadetes;D_2__BD2-11 terrestrial group	13.3594	12.9756
Metabolism	Carbohydrate_metabolism	Glycolysis_/_Gluconeogenesis	D_0__Bacteria;D_1__Chloroflexi;D_2__Dehalococcoidia;D_3__GIF3;D_4__uncultured bacterium;D_5__uncultured bacterium;D_6__uncultured bacterium	0	15.9228
Metabolism	Carbohydrate_metabolism	Glycolysis_/_Gluconeogenesis	D_0__Bacteria;D_1__Calditrichaeota;D_2__Calditrichia;D_3__Calditrichales;D_4__Calditrichaceae;D_5__uncultured Caldithrix sp.;D_6__uncultured Caldithrix sp.	6.0435	0
Metabolism	Carbohydrate_metabolism	Glycolysis_/_Gluconeogenesis	D_0__Bacteria;D_1__Chloroflexi;D_2__Anaerolineae;D_3__SBR1031;D_4__uncultured organism;D_5__uncultured organism;D_6__uncultured organism	0	11.868
Metabolism	Carbohydrate_metabolism	Glycolysis_/_Gluconeogenesis	D_0__Bacteria;D_1__Proteobacteria;D_2__Gammaproteobacteria	0	9.4944
Metabolism	Carbohydrate_metabolism	Glycolysis_/_Gluconeogenesis	D_0__Bacteria;D_1__Bacteroidetes;D_2__Bacteroidia;D_3__Flavobacteriales;D_4__Crocinitomicaceae;D_5__Crocinitomix	11.431	0
Metabolism	Carbohydrate_metabolism	Glycolysis_/_Gluconeogenesis	D_0__Bacteria;D_1__Acidobacteria;D_2__Aminicenantia;D_3__Aminicenantales	0	11.2746
Metabolism	Carbohydrate_metabolism	Glycolysis_/_Gluconeogenesis	D_0__Bacteria	0	2.7692
Metabolism	Carbohydrate_metabolism	Glycolysis_/_Gluconeogenesis	D_0__Bacteria;D_1__Chloroflexi;D_2__Anaerolineae;D_3__Caldilineales;D_4__Caldilineaceae;D_5__uncultured	26.361	0
Metabolism	Carbohydrate_metabolism	Glycolysis_/_Gluconeogenesis	D_0__Bacteria;D_1__Proteobacteria;D_2__Gammaproteobacteria;D_3__Chromatiales;D_4__Chromatiaceae;D_5__Thiorhodococcus;Ambiguous_taxa	0	12.3427
Metabolism	Carbohydrate_metabolism	Glycolysis_/_Gluconeogenesis	D_0__Bacteria;D_1__Proteobacteria;D_2__Gammaproteobacteria;D_3__Chromatiales;D_4__Chromatiaceae;D_5__Candidatus Thiobios;D_6__uncultured gamma proteobacterium	24.4922	0
Metabolism	Carbohydrate_metabolism	Glycolysis_/_Gluconeogenesis	D_0__Bacteria;D_1__Proteobacteria;D_2__Gammaproteobacteria;D_3__Ectothiorhodospirales;D_4__Thioalkalispiraceae	2.6242	0
Metabolism	Carbohydrate_metabolism	Glycolysis_/_Gluconeogenesis	D_0__Bacteria	0	3.0461
Metabolism	Carbohydrate_metabolism	Glycolysis_/_Gluconeogenesis	D_0__Bacteria;D_1__Spirochaetes;D_2__Spirochaetia;D_3__Spirochaetales;D_4__Spirochaetaceae;D_5__Sediminispirochaeta;D_6__uncultured organism	0	8.5449
Metabolism	Carbohydrate_metabolism	Glycolysis_/_Gluconeogenesis	D_0__Bacteria;D_1__Gemmatimonadetes;D_2__BD2-11 terrestrial group;D_3__uncultured bacterium;D_4__uncultured bacterium;D_5__uncultured bacterium;D_6__uncultured bacterium	0	6.4087
Metabolism	Carbohydrate_metabolism	Glycolysis_/_Gluconeogenesis	D_0__Bacteria;D_1__Actinobacteria;D_2__Acidimicrobiia;D_3__Actinomarinales;D_4__uncultured	0	9.9691
Metabolism	Carbohydrate_metabolism	Glycolysis_/_Gluconeogenesis	D_0__Bacteria	0	1.5824
Metabolism	Carbohydrate_metabolism	Glycolysis_/_Gluconeogenesis	D_0__Bacteria;D_1__Proteobacteria;D_2__Deltaproteobacteria;D_3__Oligoflexales;D_4__0319-6G20;D_5__uncultured proteobacterium;D_6__uncultured proteobacterium	3.7772	0
Metabolism	Carbohydrate_metabolism	Glycolysis_/_Gluconeogenesis	D_0__Bacteria;D_1__Verrucomicrobia;D_2__Verrucomicrobiae;D_3__Pedosphaerales;D_4__Pedosphaeraceae;D_5__uncultured Verrucomicrobia bacterium;D_6__uncultured Verrucomicrobia bacterium	0	4.4307
Metabolism	Carbohydrate_metabolism	Glycolysis_/_Gluconeogenesis	D_0__Bacteria;D_1__Proteobacteria;D_2__Gammaproteobacteria;D_3__Methylococcales;D_4__Methylohalobiaceae;D_5__Methylohalobius;D_6__uncultured bacterium	9.5424	0
Metabolism	Carbohydrate_metabolism	Glycolysis_/_Gluconeogenesis	D_0__Bacteria;D_1__Chloroflexi;D_2__Dehalococcoidia;D_3__S085;D_4__uncultured bacterium;D_5__uncultured bacterium;D_6__uncultured bacterium	23.8561	0
Metabolism	Carbohydrate_metabolism	Glycolysis_/_Gluconeogenesis	D_0__Bacteria;D_1__Proteobacteria;D_2__Deltaproteobacteria;D_3__Bradymonadales;D_4__Bradymonadaceae;D_5__uncultured bacterium;D_6__uncultured bacterium	0	9.0196
Metabolism	Carbohydrate_metabolism	Glycolysis_/_Gluconeogenesis	D_0__Bacteria;D_1__Chloroflexi;D_2__Anaerolineae;D_3__SBR1031;D_4__uncultured organism;D_5__uncultured organism;D_6__uncultured organism	0	11.4724
Metabolism	Carbohydrate_metabolism	Glycolysis_/_Gluconeogenesis	D_0__Bacteria;D_1__Gemmatimonadetes;D_2__BD2-11 terrestrial group;D_3__uncultured bacterium;D_4__uncultured bacterium;D_5__uncultured bacterium;D_6__uncultured bacterium	0	4.6285
Metabolism	Carbohydrate_metabolism	Glycolysis_/_Gluconeogenesis	D_0__Bacteria;D_1__Gemmatimonadetes;D_2__BD2-11 terrestrial group;D_3__uncultured Gemmatimonadetes bacterium;D_4__uncultured Gemmatimonadetes bacterium;D_5__uncultured Gemmatimonadetes bacterium;D_6__uncultured Gemmatimonadetes bacterium	72.761	0
Metabolism	Carbohydrate_metabolism	Glycolysis_/_Gluconeogenesis	D_0__Bacteria;D_1__Proteobacteria;D_2__Gammaproteobacteria;D_3__Ectothiorhodospirales;D_4__Ectothiorhodospiraceae;D_5__Thioalkalivibrio	12.2461	0
Metabolism	Carbohydrate_metabolism	Glycolysis_/_Gluconeogenesis	D_0__Bacteria;D_1__Calditrichaeota;D_2__Calditrichia;D_3__Calditrichales;D_4__Calditrichaceae;D_5__Calorithrix;D_6__uncultured bacterium	0	12.402
Metabolism	Carbohydrate_metabolism	Glycolysis_/_Gluconeogenesis	D_0__Archaea;D_1__Asgardaeota;D_2__Lokiarchaeia;D_3__uncultured crenarchaeote;D_4__uncultured crenarchaeote;D_5__uncultured crenarchaeote;D_6__uncultured crenarchaeote	11.431	0
Metabolism	Carbohydrate_metabolism	Glycolysis_/_Gluconeogenesis	D_0__Bacteria;D_1__Calditrichaeota;D_2__Calditrichia;D_3__Calditrichales;D_4__Calditrichaceae;D_5__Calorithrix;D_6__uncultured bacterium	0	16.536
Metabolism	Carbohydrate_metabolism	Glycolysis_/_Gluconeogenesis	D_0__Bacteria;D_1__Halanaerobiaeota;D_2__Halanaerobiia;D_3__Halanaerobiales;D_4__Halanaerobiaceae;D_5__Halanaerobium;Ambiguous_taxa	0	23.815
Metabolism	Carbohydrate_metabolism	Glycolysis_/_Gluconeogenesis	D_0__Bacteria;D_1__Proteobacteria;D_2__Gammaproteobacteria;D_3__Nitrosococcales;D_4__Nitrosococcaceae;D_5__AqS1	9.6021	0
Metabolism	Carbohydrate_metabolism	Glycolysis_/_Gluconeogenesis	D_0__Bacteria;D_1__Gemmatimonadetes;D_2__S0134 terrestrial group;D_3__uncultured bacterium;D_4__uncultured bacterium;D_5__uncultured bacterium;D_6__uncultured bacterium	0	19.1667
Metabolism	Carbohydrate_metabolism	Glycolysis_/_Gluconeogenesis	D_0__Bacteria;D_1__Chloroflexi;D_2__Dehalococcoidia;D_3__S085	28.2297	0
Metabolism	Carbohydrate_metabolism	Glycolysis_/_Gluconeogenesis	D_0__Bacteria;D_1__Calditrichaeota;D_2__Calditrichia;D_3__Calditrichales;D_4__Calditrichaceae;D_5__Caldithrix;D_6__uncultured bacterium	0	4.134
Metabolism	Carbohydrate_metabolism	Glycolysis_/_Gluconeogenesis	D_0__Bacteria;D_1__Proteobacteria;D_2__Gammaproteobacteria;D_3__Nitrosococcales;D_4__Nitrosococcaceae;D_5__AqS1;D_6__uncultured bacterium	26.7188	0
Metabolism	Carbohydrate_metabolism	Glycolysis_/_Gluconeogenesis	D_0__Bacteria;D_1__Proteobacteria;D_2__Gammaproteobacteria;D_3__Nitrosococcales;D_4__Nitrosococcaceae;D_5__Inmirania;D_6__uncultured gamma proteobacterium	25.8838	0
Metabolism	Carbohydrate_metabolism	Glycolysis_/_Gluconeogenesis	D_0__Bacteria;D_1__Gemmatimonadetes;D_2__BD2-11 terrestrial group;D_3__uncultured Gemmatimonadetes bacterium;D_4__uncultured Gemmatimonadetes bacterium;D_5__uncultured Gemmatimonadetes bacterium;D_6__uncultured Gemmatimonadetes bacterium	0.3976	0
Metabolism	Carbohydrate_metabolism	Glycolysis_/_Gluconeogenesis	D_0__Bacteria;D_1__Chloroflexi;D_2__Dehalococcoidia;D_3__Napoli-4B-65;D_4__uncultured bacterium;D_5__uncultured bacterium;D_6__uncultured bacterium	0	9.5537
Metabolism	Carbohydrate_metabolism	Glycolysis_/_Gluconeogenesis	D_0__Bacteria;D_1__Calditrichaeota;D_2__Calditrichia;D_3__Calditrichales;D_4__Calditrichaceae;D_5__Calorithrix;D_6__uncultured bacterium	7.9321	0
Metabolism	Carbohydrate_metabolism	Glycolysis_/_Gluconeogenesis	D_0__Bacteria;D_1__Proteobacteria;D_2__Gammaproteobacteria;D_3__Ectothiorhodospirales;D_4__Thioalkalispiraceae;D_5__Thioalkalispira	0	1.3055
Metabolism	Carbohydrate_metabolism	Glycolysis_/_Gluconeogenesis	D_0__Bacteria;D_1__Bacteroidetes;D_2__Bacteroidia;D_3__Chitinophagales;D_4__Saprospiraceae;D_5__Phaeodactylibacter	3.8766	0
Metabolism	Carbohydrate_metabolism	Glycolysis_/_Gluconeogenesis	D_0__Bacteria;D_1__Proteobacteria;D_2__Deltaproteobacteria;D_3__NB1-j	12.3256	0
Metabolism	Carbohydrate_metabolism	Glycolysis_/_Gluconeogenesis	D_0__Bacteria;D_1__Chloroflexi;D_2__Dehalococcoidia;D_3__S085;D_4__uncultured bacterium;D_5__uncultured bacterium;D_6__uncultured bacterium	0	13.4504
Metabolism	Carbohydrate_metabolism	Glycolysis_/_Gluconeogenesis	D_0__Bacteria;D_1__Proteobacteria;D_2__Gammaproteobacteria	0.4175	0
Metabolism	Carbohydrate_metabolism	Glycolysis_/_Gluconeogenesis	D_0__Bacteria;D_1__Proteobacteria;D_2__Deltaproteobacteria;D_3__Desulfarculales;D_4__Desulfarculaceae;D_5__Desulfatiglans;D_6__uncultured bacterium	0	29.8281
Metabolism	Carbohydrate_metabolism	Glycolysis_/_Gluconeogenesis	D_0__Bacteria;D_1__Chloroflexi;D_2__Anaerolineae;D_3__Ardenticatenales;D_4__uncultured;D_5__uncultured organism;D_6__uncultured organism	14.8703	0
Metabolism	Carbohydrate_metabolism	Glycolysis_/_Gluconeogenesis	D_0__Bacteria;D_1__Chloroflexi;D_2__Anaerolineae;D_3__Anaerolineales;D_4__Anaerolineaceae;D_5__uncultured;D_6__uncultured Chloroflexi bacterium	10.437	0
Metabolism	Carbohydrate_metabolism	Glycolysis_/_Gluconeogenesis	D_0__Bacteria;D_1__Proteobacteria;D_2__Gammaproteobacteria;D_3__Chromatiales;D_4__Chromatiaceae;D_5__Halochromatium;D_6__uncultured organism	0	34.9709
Metabolism	Carbohydrate_metabolism	Glycolysis_/_Gluconeogenesis	D_0__Bacteria;D_1__Chloroflexi;D_2__Anaerolineae;D_3__SBR1031;D_4__uncultured organism;D_5__uncultured organism;D_6__uncultured organism	0	8.3076
Metabolism	Carbohydrate_metabolism	Glycolysis_/_Gluconeogenesis	D_0__Bacteria;D_1__Bacteroidetes;D_2__Bacteroidia;D_3__Bacteroidales;D_4__Bacteroidetes BD2-2	0	58.3508
Metabolism	Carbohydrate_metabolism	Glycolysis_/_Gluconeogenesis	D_0__Bacteria;D_1__Spirochaetes;D_2__Spirochaetia;D_3__Spirochaetales;D_4__Spirochaetaceae;D_5__Spirochaeta 2;Ambiguous_taxa	0	4.6977
Metabolism	Carbohydrate_metabolism	Glycolysis_/_Gluconeogenesis	D_0__Bacteria;D_1__Proteobacteria;D_2__Alphaproteobacteria;D_3__Rhizobiales;D_4__Methyloligellaceae;D_5__uncultured;D_6__uncultured bacterium	0	9.0196
Metabolism	Carbohydrate_metabolism	Glycolysis_/_Gluconeogenesis	D_0__Bacteria;D_1__Planctomycetes;D_2__Pla4 lineage	0	2.4923
Metabolism	Carbohydrate_metabolism	Glycolysis_/_Gluconeogenesis	D_0__Bacteria;D_1__Chloroflexi;D_2__Anaerolineae;D_3__SBR1031;D_4__uncultured bacterium;D_5__uncultured bacterium;D_6__uncultured bacterium	14.1944	0
Metabolism	Carbohydrate_metabolism	Glycolysis_/_Gluconeogenesis	D_0__Archaea;D_1__Nanoarchaeaeota;D_2__Woesearchaeia;D_3__archaeon GW2011_AR13;D_4__archaeon GW2011_AR13;D_5__archaeon GW2011_AR13;D_6__archaeon GW2011_AR13	0	1.7406
Metabolism	Carbohydrate_metabolism	Glycolysis_/_Gluconeogenesis	D_0__Bacteria;D_1__Acidobacteria;D_2__Aminicenantia;D_3__Aminicenantales	0	6.4087
Metabolism	Carbohydrate_metabolism	Glycolysis_/_Gluconeogenesis	D_0__Bacteria;D_1__Planctomycetes;D_2__Pla4 lineage	4.0555	0
Metabolism	Carbohydrate_metabolism	Glycolysis_/_Gluconeogenesis	D_0__Bacteria;D_1__Proteobacteria;D_2__Deltaproteobacteria;D_3__Desulfarculales;D_4__Desulfarculaceae;D_5__Desulfatiglans	11.0931	0
Metabolism	Carbohydrate_metabolism	Glycolysis_/_Gluconeogenesis	D_0__Bacteria;D_1__Proteobacteria;D_2__Gammaproteobacteria;D_3__HOC36;D_4__uncultured bacterium;D_5__uncultured bacterium;D_6__uncultured bacterium	0	7.5164
Metabolism	Carbohydrate_metabolism	Glycolysis_/_Gluconeogenesis	D_0__Bacteria	0	1.8791
Metabolism	Carbohydrate_metabolism	Glycolysis_/_Gluconeogenesis	D_0__Bacteria;D_1__BRC1	0	2.2549
Metabolism	Carbohydrate_metabolism	Glycolysis_/_Gluconeogenesis	D_0__Bacteria;D_1__Chloroflexi;D_2__Dehalococcoidia	7.3159	0
Metabolism	Carbohydrate_metabolism	Glycolysis_/_Gluconeogenesis	D_0__Bacteria;D_1__Fibrobacteres;D_2__Fibrobacteria;D_3__Fibrobacterales	5.4074	0
Metabolism	Carbohydrate_metabolism	Glycolysis_/_Gluconeogenesis	D_0__Bacteria;D_1__Gemmatimonadetes;D_2__S0134 terrestrial group;D_3__uncultured bacterium;D_4__uncultured bacterium;D_5__uncultured bacterium;D_6__uncultured bacterium	12.0871	0
Metabolism	Carbohydrate_metabolism	Glycolysis_/_Gluconeogenesis	D_0__Bacteria;D_1__Chloroflexi;D_2__Dehalococcoidia	0	11.3932
Metabolism	Carbohydrate_metabolism	Glycolysis_/_Gluconeogenesis	D_0__Bacteria;D_1__Latescibacteria;D_2__Latescibacteria;D_3__Latescibacterales;D_4__Latescibacteraceae;D_5__Candidatus Latescibacter;D_6__uncultured bacterium	0	3.8571
Metabolism	Carbohydrate_metabolism	Glycolysis_/_Gluconeogenesis	D_0__Bacteria;D_1__Proteobacteria;D_2__Alphaproteobacteria;D_3__uncultured	19.6415	0
Metabolism	Carbohydrate_metabolism	Glycolysis_/_Gluconeogenesis	D_0__Archaea;D_1__Euryarchaeota;D_2__Halobacteria;D_3__Halobacteriales;D_4__Halomicrobiaceae;D_5__uncultured;D_6__uncultured archaeon	5.6857	0
Metabolism	Carbohydrate_metabolism	Glycolysis_/_Gluconeogenesis	D_0__Bacteria;D_1__Proteobacteria;D_2__Gammaproteobacteria	0	38.5709
Metabolism	Carbohydrate_metabolism	Glycolysis_/_Gluconeogenesis	D_0__Bacteria;D_1__Proteobacteria;D_2__Gammaproteobacteria;D_3__Vibrionales;D_4__Vibrionaceae;D_5__Salinivibrio;Ambiguous_taxa	0.4771	0
Metabolism	Carbohydrate_metabolism	Glycolysis_/_Gluconeogenesis	D_0__Bacteria;D_1__Proteobacteria;D_2__Deltaproteobacteria;D_3__SAR324 clade(Marine group B);D_4__uncultured bacterium;D_5__uncultured bacterium;D_6__uncultured bacterium	21.5699	0
Metabolism	Carbohydrate_metabolism	Glycolysis_/_Gluconeogenesis	D_0__Bacteria;D_1__Proteobacteria;D_2__Deltaproteobacteria;D_3__NB1-j	7.1568	0
Metabolism	Carbohydrate_metabolism	Glycolysis_/_Gluconeogenesis	D_0__Bacteria;D_1__Planctomycetes;D_2__Phycisphaerae;D_3__Phycisphaerales;D_4__Phycisphaeraceae;D_5__Urania-1B-19 marine sediment group	4.9104	0
Metabolism	Carbohydrate_metabolism	Glycolysis_/_Gluconeogenesis	D_0__Bacteria;D_1__Latescibacteria;D_2__Latescibacteria;D_3__Latescibacterales;D_4__Latescibacteraceae;D_5__uncultured bacterium;D_6__uncultured bacterium	0	3.8571
Metabolism	Carbohydrate_metabolism	Glycolysis_/_Gluconeogenesis	D_0__Bacteria;D_1__Proteobacteria;D_2__Deltaproteobacteria;D_3__Desulfobacterales;D_4__Desulfobacteraceae	0	11.0965
Metabolism	Carbohydrate_metabolism	Glycolysis_/_Gluconeogenesis	D_0__Bacteria;D_1__Acidobacteria;D_2__Aminicenantia;D_3__Aminicenantales;Ambiguous_taxa;Ambiguous_taxa;Ambiguous_taxa	0	49.9839
Metabolism	Carbohydrate_metabolism	Glycolysis_/_Gluconeogenesis	D_0__Bacteria;D_1__Proteobacteria;D_2__Gammaproteobacteria;D_3__Nitrosococcales;D_4__Nitrosococcaceae	4.5923	0
Metabolism	Carbohydrate_metabolism	Glycolysis_/_Gluconeogenesis	D_0__Bacteria;D_1__Proteobacteria;D_2__Gammaproteobacteria	0	5.1626
Metabolism	Carbohydrate_metabolism	Glycolysis_/_Gluconeogenesis	D_0__Bacteria;D_1__Proteobacteria;D_2__Deltaproteobacteria;D_3__Bdellovibrionales;D_4__Bacteriovoracaceae;D_5__Peredibacter;D_6__uncultured Peredibacter sp.	0	4.8856
Metabolism	Carbohydrate_metabolism	Glycolysis_/_Gluconeogenesis	D_0__Bacteria;D_1__Chloroflexi;D_2__Anaerolineae;D_3__SBR1031;D_4__uncultured Chloroflexi bacterium;D_5__uncultured Chloroflexi bacterium;D_6__uncultured Chloroflexi bacterium	46.5193	0
Metabolism	Carbohydrate_metabolism	Glycolysis_/_Gluconeogenesis	D_0__Bacteria;D_1__Gemmatimonadetes;D_2__BD2-11 terrestrial group	12.1666	0
Metabolism	Carbohydrate_metabolism	Glycolysis_/_Gluconeogenesis	D_0__Bacteria;D_1__Proteobacteria;D_2__Deltaproteobacteria;D_3__Desulfarculales;D_4__Desulfarculaceae;D_5__Desulfatiglans;D_6__uncultured delta proteobacterium	0	17.7822
Metabolism	Carbohydrate_metabolism	Glycolysis_/_Gluconeogenesis	D_0__Bacteria;D_1__Firmicutes;D_2__Clostridia;D_3__Clostridiales;D_4__Family XII;D_5__Fusibacter;D_6__uncultured organism	0	20.67
Metabolism	Carbohydrate_metabolism	Glycolysis_/_Gluconeogenesis	D_0__Bacteria;D_1__Proteobacteria;D_2__Alphaproteobacteria;D_3__Rhizobiales;D_4__Rhizobiales Incertae Sedis;D_5__Bauldia;D_6__uncultured bacterium	0	27.8897
Metabolism	Carbohydrate_metabolism	Glycolysis_/_Gluconeogenesis	D_0__Bacteria;D_1__Bacteroidetes;D_2__Bacteroidia;D_3__Flavobacteriales;D_4__Flavobacteriaceae;D_5__Psychroflexus;D_6__uncultured bacterium	0	13.2921
Metabolism	Carbohydrate_metabolism	Glycolysis_/_Gluconeogenesis	D_0__Bacteria;D_1__Chloroflexi;D_2__Dehalococcoidia;D_3__S085;D_4__uncultured bacterium;D_5__uncultured bacterium;D_6__uncultured bacterium	12.7232	0
Metabolism	Carbohydrate_metabolism	Glycolysis_/_Gluconeogenesis	D_0__Bacteria;D_1__Spirochaetes;D_2__Spirochaetia;D_3__Spirochaetales;D_4__Spirochaetaceae;D_5__uncultured;D_6__uncultured Spirochaetes bacterium	0	16.2195
Metabolism	Carbohydrate_metabolism	Glycolysis_/_Gluconeogenesis	D_0__Bacteria;D_1__Halanaerobiaeota;D_2__Halanaerobiia;D_3__Halanaerobiales;D_4__Halobacteroidaceae;D_5__Halanaerobacter;D_6__Halanaerobacter lacunarum	5.1887	0
Metabolism	Carbohydrate_metabolism	Glycolysis_/_Gluconeogenesis	D_0__Bacteria;D_1__Gemmatimonadetes;D_2__BD2-11 terrestrial group;D_3__uncultured Gemmatimonadetes bacterium;D_4__uncultured Gemmatimonadetes bacterium;D_5__uncultured Gemmatimonadetes bacterium;D_6__uncultured Gemmatimonadetes bacterium	0	19.3843
Metabolism	Carbohydrate_metabolism	Glycolysis_/_Gluconeogenesis	D_0__Bacteria;D_1__Proteobacteria;D_2__Deltaproteobacteria;D_3__Desulfarculales;D_4__Desulfarculaceae;D_5__Desulfatiglans	0	7.9713
Metabolism	Carbohydrate_metabolism	Glycolysis_/_Gluconeogenesis	D_0__Bacteria;D_1__Proteobacteria;D_2__Gammaproteobacteria	0	0.4945
Metabolism	Carbohydrate_metabolism	Glycolysis_/_Gluconeogenesis	D_0__Bacteria;D_1__Actinobacteria;D_2__Acidimicrobiia;D_3__Actinomarinales;D_4__uncultured	0	8.0702
Metabolism	Carbohydrate_metabolism	Glycolysis_/_Gluconeogenesis	D_0__Bacteria;D_1__Proteobacteria;D_2__Alphaproteobacteria;D_3__Rhodobacterales;D_4__Rhodobacteraceae	0	8.3076
Metabolism	Carbohydrate_metabolism	Glycolysis_/_Gluconeogenesis	D_0__Bacteria;D_1__Proteobacteria;D_2__Gammaproteobacteria;D_3__Steroidobacterales;D_4__Woeseiaceae;D_5__Woeseia	11.8286	0
Metabolism	Carbohydrate_metabolism	Glycolysis_/_Gluconeogenesis	D_0__Bacteria;D_1__Spirochaetes;D_2__Spirochaetia;D_3__Spirochaetales;D_4__Spirochaetaceae;D_5__uncultured;D_6__uncultured organism	13.916	0
Metabolism	Carbohydrate_metabolism	Glycolysis_/_Gluconeogenesis	D_0__Bacteria;D_1__Proteobacteria;D_2__Gammaproteobacteria	0	0.989
Metabolism	Carbohydrate_metabolism	Glycolysis_/_Gluconeogenesis	D_0__Bacteria;D_1__Proteobacteria;D_2__Alphaproteobacteria;D_3__Rhizobiales;D_4__uncultured;D_5__uncultured bacterium;D_6__uncultured bacterium	7.7532	0
Metabolism	Carbohydrate_metabolism	Glycolysis_/_Gluconeogenesis	D_0__Bacteria;D_1__Actinobacteria;D_2__Acidimicrobiia;D_3__Actinomarinales;D_4__uncultured	1.2524	0
Metabolism	Carbohydrate_metabolism	Glycolysis_/_Gluconeogenesis	D_0__Bacteria;D_1__Epsilonbacteraeota;D_2__Campylobacteria;D_3__Campylobacterales;D_4__Thiovulaceae;D_5__Sulfurimonas	0	6.1417
Metabolism	Carbohydrate_metabolism	Glycolysis_/_Gluconeogenesis	D_0__Bacteria;D_1__Proteobacteria;D_2__Deltaproteobacteria;D_3__Desulfarculales;D_4__Desulfarculaceae;D_5__Desulfatiglans	0	7.9713
Metabolism	Carbohydrate_metabolism	Glycolysis_/_Gluconeogenesis	D_0__Bacteria;D_1__Chloroflexi;D_2__Anaerolineae;D_3__SBR1031;D_4__uncultured organism;D_5__uncultured organism;D_6__uncultured organism	0	13.8459
Metabolism	Carbohydrate_metabolism	Glycolysis_/_Gluconeogenesis	D_0__Bacteria;D_1__Proteobacteria;D_2__Alphaproteobacteria	0	24.0326
Metabolism	Carbohydrate_metabolism	Glycolysis_/_Gluconeogenesis	D_0__Bacteria;D_1__Patescibacteria;D_2__Parcubacteria;D_3__Candidatus Yanofskybacteria;D_4__uncultured bacterium;D_5__uncultured bacterium;D_6__uncultured bacterium	0	1.345
Metabolism	Carbohydrate_metabolism	Glycolysis_/_Gluconeogenesis	D_0__Bacteria;D_1__Proteobacteria;D_2__Deltaproteobacteria;D_3__Myxococcales;D_4__Haliangiaceae;D_5__Haliangium	8.9063	0
Metabolism	Carbohydrate_metabolism	Glycolysis_/_Gluconeogenesis	D_0__Bacteria;D_1__Proteobacteria;D_2__Gammaproteobacteria	0	15.8239
Metabolism	Carbohydrate_metabolism	Glycolysis_/_Gluconeogenesis	D_0__Bacteria;D_1__Chloroflexi;D_2__Anaerolineae;D_3__SBR1031;D_4__metagenome;D_5__metagenome;D_6__metagenome	11.4907	0
Metabolism	Carbohydrate_metabolism	Glycolysis_/_Gluconeogenesis	D_0__Bacteria;D_1__Bacteroidetes;D_2__Bacteroidia;D_3__Cytophagales;D_4__Cyclobacteriaceae;D_5__uncultured	8.5882	0
Metabolism	Carbohydrate_metabolism	Glycolysis_/_Gluconeogenesis	D_0__Bacteria;D_1__TA06;D_2__uncultured organism;D_3__uncultured organism;D_4__uncultured organism;D_5__uncultured organism;D_6__uncultured organism	0	10.9779
Metabolism	Carbohydrate_metabolism	Glycolysis_/_Gluconeogenesis	D_0__Bacteria;D_1__Proteobacteria;D_2__Alphaproteobacteria;D_3__Rhodobacterales;D_4__Rhodobacteraceae	35.0684	0
Metabolism	Carbohydrate_metabolism	Glycolysis_/_Gluconeogenesis	D_0__Bacteria;D_1__Bacteroidetes;D_2__Bacteroidia;D_3__Bacteroidales;D_4__Marinilabiliaceae;D_5__Anaerophaga;D_6__uncultured organism	0	12.857
Metabolism	Carbohydrate_metabolism	Glycolysis_/_Gluconeogenesis	D_0__Bacteria;D_1__Bacteroidetes;D_2__Rhodothermia;D_3__Rhodothermales;D_4__Rhodothermaceae;D_5__uncultured;D_6__uncultured bacterium	11.3714	0
Metabolism	Carbohydrate_metabolism	Glycolysis_/_Gluconeogenesis	D_0__Bacteria;D_1__Actinobacteria;D_2__Acidimicrobiia;D_3__Actinomarinales;D_4__uncultured	36.7384	0
Metabolism	Carbohydrate_metabolism	Glycolysis_/_Gluconeogenesis	D_0__Bacteria;D_1__Entotheonellaeota;D_2__Entotheonellia;D_3__Entotheonellales;D_4__Entotheonellaceae;D_5__uncultured bacterium;D_6__uncultured bacterium	13.2202	0
Metabolism	Carbohydrate_metabolism	Glycolysis_/_Gluconeogenesis	D_0__Bacteria;D_1__Entotheonellaeota;D_2__Entotheonellia;D_3__Entotheonellales;D_4__Entotheonellaceae;D_5__uncultured bacterium;D_6__uncultured bacterium	6.0435	0
Metabolism	Carbohydrate_metabolism	Glycolysis_/_Gluconeogenesis	D_0__Bacteria;D_1__Latescibacteria;D_2__Latescibacteria;D_3__Latescibacterales;D_4__Latescibacteraceae;D_5__uncultured bacterium;D_6__uncultured bacterium	3.2802	0
Metabolism	Carbohydrate_metabolism	Glycolysis_/_Gluconeogenesis	D_0__Bacteria;D_1__Chloroflexi;D_2__Anaerolineae;D_3__Thermoflexales;D_4__Thermoflexaceae;D_5__Thermoflexus;D_6__uncultured bacterium	1.5904	0
Metabolism	Carbohydrate_metabolism	Glycolysis_/_Gluconeogenesis	D_0__Bacteria;D_1__Epsilonbacteraeota;D_2__Campylobacteria;D_3__Campylobacterales	0	10.246
Metabolism	Carbohydrate_metabolism	Glycolysis_/_Gluconeogenesis	D_0__Bacteria;D_1__Gemmatimonadetes;D_2__MD2902-B12;D_3__uncultured bacterium;D_4__uncultured bacterium;D_5__uncultured bacterium;D_6__uncultured bacterium	0	4.2725
Metabolism	Carbohydrate_metabolism	Glycolysis_/_Gluconeogenesis	D_0__Bacteria;D_1__TA06	0	5.3406
Metabolism	Carbohydrate_metabolism	Glycolysis_/_Gluconeogenesis	D_0__Bacteria;D_1__Patescibacteria;D_2__Parcubacteria;D_3__Candidatus Spechtbacteria;D_4__uncultured bacterium;D_5__uncultured bacterium;D_6__uncultured bacterium	3.9363	0
Metabolism	Carbohydrate_metabolism	Glycolysis_/_Gluconeogenesis	D_0__Bacteria;D_1__Spirochaetes;D_2__Spirochaetia;D_3__Spirochaetales;D_4__Spirochaetaceae;D_5__Spirochaeta 2	13.916	13.8459
Metabolism	Carbohydrate_metabolism	Glycolysis_/_Gluconeogenesis	D_0__Bacteria;D_1__Proteobacteria;D_2__Deltaproteobacteria;D_3__SAR324 clade(Marine group B);D_4__uncultured organism;D_5__uncultured organism;D_6__uncultured organism	5.964	0
Metabolism	Carbohydrate_metabolism	Glycolysis_/_Gluconeogenesis	D_0__Bacteria;D_1__Gemmatimonadetes;D_2__BD2-11 terrestrial group	0	18.6723
Metabolism	Carbohydrate_metabolism	Glycolysis_/_Gluconeogenesis	D_0__Bacteria;D_1__Proteobacteria;D_2__Gammaproteobacteria;D_3__Nitrosococcales;D_4__Nitrosococcaceae;D_5__AqS1	0	20.7689
Metabolism	Carbohydrate_metabolism	Glycolysis_/_Gluconeogenesis	D_0__Bacteria;D_1__Proteobacteria;D_2__Gammaproteobacteria;D_3__Ectothiorhodospirales;D_4__Thioalkalispiraceae;D_5__Thioalkalispira;D_6__uncultured bacterium	9.443	0
Metabolism	Carbohydrate_metabolism	Glycolysis_/_Gluconeogenesis	D_0__Archaea;D_1__Euryarchaeota;D_2__Thermoplasmata	0	9.4944
Metabolism	Carbohydrate_metabolism	Glycolysis_/_Gluconeogenesis	D_0__Bacteria;D_1__Proteobacteria;D_2__Gammaproteobacteria;D_3__Nitrosococcales;D_4__Nitrosococcaceae;D_5__AqS1	24.6314	0
Metabolism	Carbohydrate_metabolism	Glycolysis_/_Gluconeogenesis	D_0__Archaea;D_1__Euryarchaeota;D_2__Thermoplasmata;D_3__Marine Benthic Group D and DHVEG-1;D_4__uncultured archaeon;D_5__uncultured archaeon;D_6__uncultured archaeon	0	9.7713
Metabolism	Carbohydrate_metabolism	Glycolysis_/_Gluconeogenesis	D_0__Bacteria;D_1__Nitrospirae;D_2__Thermodesulfovibrionia;D_3__uncultured;D_4__uncultured prokaryote;D_5__uncultured prokaryote;D_6__uncultured prokaryote	0	8.3076
Metabolism	Carbohydrate_metabolism	Glycolysis_/_Gluconeogenesis	D_0__Bacteria;D_1__Patescibacteria;D_2__Parcubacteria;D_3__Candidatus Terrybacteria;D_4__uncultured bacterium;D_5__uncultured bacterium;D_6__uncultured bacterium	2.8627	0
Metabolism	Carbohydrate_metabolism	Glycolysis_/_Gluconeogenesis	D_0__Bacteria;D_1__Proteobacteria;D_2__Deltaproteobacteria;D_3__Desulfobacterales;D_4__Desulfobacteraceae	27.1363	0
Metabolism	Carbohydrate_metabolism	Glycolysis_/_Gluconeogenesis	D_0__Bacteria;D_1__Proteobacteria;D_2__Deltaproteobacteria;D_3__Syntrophobacterales;D_4__Syntrophobacteraceae;D_5__uncultured	1.153	0
Metabolism	Carbohydrate_metabolism	Glycolysis_/_Gluconeogenesis	D_0__Bacteria;D_1__Chloroflexi;D_2__Dehalococcoidia;D_3__GIF3;D_4__uncultured bacterium;D_5__uncultured bacterium;D_6__uncultured bacterium	0	25.0216
Metabolism	Carbohydrate_metabolism	Glycolysis_/_Gluconeogenesis	D_0__Bacteria;D_1__Chloroflexi;D_2__Anaerolineae;D_3__Anaerolineales;D_4__Anaerolineaceae;D_5__uncultured;D_6__uncultured Chloroflexi bacterium	0	41.6565
Metabolism	Carbohydrate_metabolism	Glycolysis_/_Gluconeogenesis	D_0__Bacteria;D_1__Proteobacteria;D_2__Deltaproteobacteria;D_3__Desulfarculales;D_4__Desulfarculaceae;D_5__Desulfatiglans	26.5001	0
Metabolism	Carbohydrate_metabolism	Glycolysis_/_Gluconeogenesis	D_0__Bacteria;D_1__Synergistetes;D_2__Synergistia;D_3__Synergistales;D_4__Synergistaceae;D_5__Dethiosulfovibrio	0	4.2725
Metabolism	Carbohydrate_metabolism	Glycolysis_/_Gluconeogenesis	D_0__Bacteria;D_1__Dependentiae;D_2__Babeliae;D_3__Babeliales;D_4__uncultured bacterium;D_5__uncultured bacterium;D_6__uncultured bacterium	0	4.6285
Metabolism	Carbohydrate_metabolism	Glycolysis_/_Gluconeogenesis	D_0__Bacteria	0	0.5538
Metabolism	Carbohydrate_metabolism	Glycolysis_/_Gluconeogenesis	D_0__Bacteria;D_1__Bacteroidetes;D_2__Bacteroidia;D_3__Bacteroidales;D_4__Marinilabiliaceae;D_5__uncultured;D_6__uncultured organism	0	6.3098
Metabolism	Carbohydrate_metabolism	Glycolysis_/_Gluconeogenesis	D_0__Bacteria;D_1__Proteobacteria;D_2__Gammaproteobacteria;D_3__Thiomicrospirales;D_4__Thiomicrospiraceae;D_5__Thiomicrospira;Ambiguous_taxa	0	0.6527
Metabolism	Carbohydrate_metabolism	Glycolysis_/_Gluconeogenesis	D_0__Bacteria;D_1__Proteobacteria;D_2__Gammaproteobacteria	40.5553	0
Metabolism	Carbohydrate_metabolism	Glycolysis_/_Gluconeogenesis	D_0__Bacteria;D_1__Chloroflexi;D_2__Dehalococcoidia;D_3__t0.6.f;D_4__uncultured bacterium;D_5__uncultured bacterium;D_6__uncultured bacterium	0	16.3778
Metabolism	Carbohydrate_metabolism	Glycolysis_/_Gluconeogenesis	D_0__Bacteria;D_1__Proteobacteria;D_2__Alphaproteobacteria;D_3__uncultured	33.8756	0
Metabolism	Carbohydrate_metabolism	Glycolysis_/_Gluconeogenesis	D_0__Bacteria;D_1__Bacteroidetes;D_2__Rhodothermia;D_3__Balneolales;D_4__Balneolaceae;D_5__uncultured;Ambiguous_taxa	0	7.1208
Metabolism	Carbohydrate_metabolism	Glycolysis_/_Gluconeogenesis	D_0__Bacteria;D_1__Acidobacteria;D_2__Thermoanaerobaculia;D_3__Thermoanaerobaculales;D_4__Thermoanaerobaculaceae;D_5__Subgroup 10	0	2.4923
Metabolism	Carbohydrate_metabolism	Glycolysis_/_Gluconeogenesis	D_0__Archaea;D_1__Nanoarchaeaeota;D_2__Woesearchaeia	0	1.9147
Metabolism	Carbohydrate_metabolism	Glycolysis_/_Gluconeogenesis	D_0__Bacteria;D_1__Spirochaetes;D_2__Spirochaetia;D_3__Spirochaetales;D_4__Spirochaetaceae;D_5__Spirochaeta 2	0	13.1042
Metabolism	Carbohydrate_metabolism	Glycolysis_/_Gluconeogenesis	D_0__Bacteria;D_1__Chloroflexi;D_2__Anaerolineae;D_3__Anaerolineales;D_4__Anaerolineaceae;D_5__uncultured;D_6__uncultured Chloroflexi bacterium	7.5147	11.2152
Metabolism	Carbohydrate_metabolism	Glycolysis_/_Gluconeogenesis	D_0__Bacteria;D_1__Calditrichaeota;D_2__Calditrichia;D_3__Calditrichales;D_4__Calditrichaceae;D_5__Calorithrix;D_6__uncultured bacterium	0	12.402
Metabolism	Carbohydrate_metabolism	Glycolysis_/_Gluconeogenesis	D_0__Bacteria	0	6.923
Metabolism	Carbohydrate_metabolism	Glycolysis_/_Gluconeogenesis	D_0__Bacteria;D_1__Actinobacteria;D_2__Acidimicrobiia;D_3__Actinomarinales;D_4__uncultured	5.8447	0
Metabolism	Carbohydrate_metabolism	Glycolysis_/_Gluconeogenesis	D_0__Bacteria;D_1__Gemmatimonadetes;D_2__BD2-11 terrestrial group	0	3.4813
Metabolism	Carbohydrate_metabolism	Glycolysis_/_Gluconeogenesis	D_0__Bacteria;D_1__Planctomycetes;D_2__Brocadiae;D_3__SM23-32;D_4__Planctomycetes bacterium SM23_32;D_5__Planctomycetes bacterium SM23_32;D_6__Planctomycetes bacterium SM23_32	4.2941	0
Metabolism	Carbohydrate_metabolism	Glycolysis_/_Gluconeogenesis	D_0__Bacteria;D_1__Chloroflexi;D_2__Anaerolineae;D_3__SBR1031;D_4__uncultured Chloroflexi bacterium;D_5__uncultured Chloroflexi bacterium;D_6__uncultured Chloroflexi bacterium	40.5553	0
Metabolism	Carbohydrate_metabolism	Glycolysis_/_Gluconeogenesis	D_0__Bacteria;D_1__Planctomycetes;D_2__Planctomycetacia;D_3__Pirellulales;D_4__Pirellulaceae;D_5__uncultured	8.9361	0
Metabolism	Carbohydrate_metabolism	Glycolysis_/_Gluconeogenesis	D_0__Bacteria;D_1__Patescibacteria;D_2__Parcubacteria;D_3__Candidatus Terrybacteria;D_4__uncultured bacterium;D_5__uncultured bacterium;D_6__uncultured bacterium	0	4.9845
Metabolism	Carbohydrate_metabolism	Glycolysis_/_Gluconeogenesis	D_0__Bacteria;D_1__Proteobacteria;D_2__Alphaproteobacteria;D_3__Rhodobacterales;D_4__Rhodobacteraceae;D_5__Rhodovulum;Ambiguous_taxa	0	9.4647
Metabolism	Carbohydrate_metabolism	Glycolysis_/_Gluconeogenesis	D_0__Bacteria	0	13.5295
Metabolism	Carbohydrate_metabolism	Glycolysis_/_Gluconeogenesis	D_0__Bacteria;D_1__Spirochaetes;D_2__Leptospirae;D_3__Leptospirales;D_4__Leptospiraceae;D_5__uncultured;D_6__uncultured bacterium	0	9.9691
Metabolism	Carbohydrate_metabolism	Glycolysis_/_Gluconeogenesis	D_0__Bacteria	0	7.3977
Metabolism	Carbohydrate_metabolism	Glycolysis_/_Gluconeogenesis	D_0__Bacteria;D_1__Proteobacteria;D_2__Deltaproteobacteria;D_3__Desulfarculales;D_4__Desulfarculaceae;D_5__Desulfatiglans;D_6__uncultured bacterium	0	71.7418
Metabolism	Carbohydrate_metabolism	Glycolysis_/_Gluconeogenesis	D_0__Bacteria;D_1__Planctomycetes;D_2__vadinHA49;D_3__uncultured bacterium;D_4__uncultured bacterium;D_5__uncultured bacterium;D_6__uncultured bacterium	5.7255	0
Metabolism	Carbohydrate_metabolism	Glycolysis_/_Gluconeogenesis	D_0__Bacteria;D_1__Bacteroidetes;D_2__Rhodothermia;D_3__Rhodothermales;D_4__Rhodothermaceae;D_5__uncultured;D_6__uncultured bacterium	0	8.7427
Metabolism	Carbohydrate_metabolism	Glycolysis_/_Gluconeogenesis	Unassigned	12.8028	0
Metabolism	Carbohydrate_metabolism	Glycolysis_/_Gluconeogenesis	D_0__Bacteria;D_1__Proteobacteria;D_2__Deltaproteobacteria;D_3__Desulfuromonadales;D_4__Desulfuromonadaceae;D_5__Pelobacter	0	5.4593
Metabolism	Carbohydrate_metabolism	Glycolysis_/_Gluconeogenesis	D_0__Bacteria;D_1__Chloroflexi;D_2__Dehalococcoidia;D_3__S085	0	13.0548
Metabolism	Carbohydrate_metabolism	Glycolysis_/_Gluconeogenesis	D_0__Bacteria;D_1__Chloroflexi;D_2__Anaerolineae;D_3__Anaerolineales;D_4__Anaerolineaceae;D_5__uncultured;D_6__uncultured Chloroflexi bacterium	53.4376	234.689
Metabolism	Carbohydrate_metabolism	Glycolysis_/_Gluconeogenesis	D_0__Bacteria;D_1__Chloroflexi;D_2__Dehalococcoidia	0	17.2877
Metabolism	Carbohydrate_metabolism	Glycolysis_/_Gluconeogenesis	D_0__Bacteria;D_1__Proteobacteria;D_2__Gammaproteobacteria	0.7157	0
Metabolism	Carbohydrate_metabolism	Glycolysis_/_Gluconeogenesis	D_0__Bacteria;D_1__Firmicutes;D_2__Clostridia;D_3__Clostridiales;D_4__Clostridiales Incertae Sedis;D_5__Dethiosulfatibacter;D_6__uncultured organism	0	9.7713
Metabolism	Carbohydrate_metabolism	Glycolysis_/_Gluconeogenesis	D_0__Bacteria;D_1__Proteobacteria;D_2__Deltaproteobacteria;D_3__Desulfobacterales;D_4__Desulfobulbaceae;D_5__Desulforhopalus;D_6__uncultured delta proteobacterium	0.6362	0
Metabolism	Carbohydrate_metabolism	Glycolysis_/_Gluconeogenesis	D_0__Bacteria;D_1__Chloroflexi;D_2__Anaerolineae;D_3__SBR1031;D_4__uncultured Chloroflexi bacterium;D_5__uncultured Chloroflexi bacterium;D_6__uncultured Chloroflexi bacterium	36.9769	0
Metabolism	Carbohydrate_metabolism	Glycolysis_/_Gluconeogenesis	D_0__Bacteria;D_1__Gemmatimonadetes;D_2__BD2-11 terrestrial group;D_3__uncultured bacterium;D_4__uncultured bacterium;D_5__uncultured bacterium;D_6__uncultured bacterium	17.1764	0
Metabolism	Carbohydrate_metabolism	Glycolysis_/_Gluconeogenesis	D_0__Bacteria;D_1__Proteobacteria;D_2__Deltaproteobacteria;D_3__Bradymonadales;D_4__uncultured bacterium;D_5__uncultured bacterium;D_6__uncultured bacterium	16.6197	0
Metabolism	Carbohydrate_metabolism	Glycolysis_/_Gluconeogenesis	D_0__Bacteria;D_1__Proteobacteria;D_2__Deltaproteobacteria;D_3__Desulfuromonadales;D_4__Desulfuromonadaceae;D_5__Desulfuromonas	0	5.4593
Metabolism	Carbohydrate_metabolism	Glycolysis_/_Gluconeogenesis	D_0__Bacteria;D_1__Calditrichaeota;D_2__Calditrichia;D_3__Calditrichales;D_4__Calditrichaceae;D_5__JdFR-76;D_6__uncultured bacterium	3.7772	0
Metabolism	Carbohydrate_metabolism	Glycolysis_/_Gluconeogenesis	D_0__Bacteria;D_1__Chloroflexi;D_2__Dehalococcoidia	0	3.7977
Metabolism	Carbohydrate_metabolism	Glycolysis_/_Gluconeogenesis	D_0__Bacteria;D_1__Tenericutes;D_2__Mollicutes;D_3__Izimaplasmatales	0	7.4768
Metabolism	Carbohydrate_metabolism	Glycolysis_/_Gluconeogenesis	Unassigned	0	2.698
Metabolism	Carbohydrate_metabolism	Glycolysis_/_Gluconeogenesis	D_0__Bacteria;D_1__Proteobacteria;D_2__Deltaproteobacteria;D_3__Syntrophobacterales;D_4__Syntrophaceae;D_5__Desulfobacca;D_6__uncultured delta proteobacterium	0	22.9447
Metabolism	Carbohydrate_metabolism	Glycolysis_/_Gluconeogenesis	D_0__Bacteria;D_1__Chloroflexi;D_2__Anaerolineae;D_3__SBR1031;D_4__uncultured Chloroflexi bacterium;D_5__uncultured Chloroflexi bacterium;D_6__uncultured Chloroflexi bacterium	26.6393	0
Metabolism	Carbohydrate_metabolism	Glycolysis_/_Gluconeogenesis	D_0__Bacteria;D_1__Chloroflexi;D_2__Dehalococcoidia;D_3__SAR202 clade;D_4__uncultured bacterium;D_5__uncultured bacterium;D_6__uncultured bacterium	15.3872	0
Metabolism	Carbohydrate_metabolism	Glycolysis_/_Gluconeogenesis	D_0__Bacteria	9.5424	0
Metabolism	Carbohydrate_metabolism	Glycolysis_/_Gluconeogenesis	D_0__Bacteria;D_1__Gemmatimonadetes;D_2__Gemmatimonadetes;D_3__Gemmatimonadales;D_4__Gemmatimonadaceae;D_5__uncultured;D_6__uncultured actinobacterium	13.2202	0
Metabolism	Carbohydrate_metabolism	Glycolysis_/_Gluconeogenesis	D_0__Bacteria;D_1__Spirochaetes;D_2__Spirochaetia;D_3__Spirochaetales;D_4__Spirochaetaceae;D_5__Spirochaeta 2	0	3.956
Metabolism	Carbohydrate_metabolism	Glycolysis_/_Gluconeogenesis	D_0__Bacteria;D_1__LCP-89;D_2__uncultured bacterium;D_3__uncultured bacterium;D_4__uncultured bacterium;D_5__uncultured bacterium;D_6__uncultured bacterium	0	29.2545
Metabolism	Carbohydrate_metabolism	Glycolysis_/_Gluconeogenesis	D_0__Bacteria;D_1__Patescibacteria;D_2__Parcubacteria	7.5147	0
Metabolism	Carbohydrate_metabolism	Glycolysis_/_Gluconeogenesis	D_0__Bacteria	19.7608	0
Metabolism	Carbohydrate_metabolism	Glycolysis_/_Gluconeogenesis	D_0__Bacteria;D_1__Chloroflexi;D_2__Dehalococcoidia;D_3__FW22;D_4__uncultured bacterium;D_5__uncultured bacterium;D_6__uncultured bacterium	0	15.4679
Metabolism	Carbohydrate_metabolism	Glycolysis_/_Gluconeogenesis	D_0__Bacteria;D_1__Proteobacteria;D_2__Gammaproteobacteria	11.8088	0
Metabolism	Carbohydrate_metabolism	Glycolysis_/_Gluconeogenesis	D_0__Bacteria	0	4.3516
Metabolism	Carbohydrate_metabolism	Glycolysis_/_Gluconeogenesis	D_0__Bacteria;D_1__WS2;D_2__uncultured bacterium;D_3__uncultured bacterium;D_4__uncultured bacterium;D_5__uncultured bacterium;D_6__uncultured bacterium	4.4531	0
Metabolism	Carbohydrate_metabolism	Glycolysis_/_Gluconeogenesis	D_0__Bacteria;D_1__Chloroflexi;D_2__JG30-KF-CM66;D_3__uncultured bacterium;D_4__uncultured bacterium;D_5__uncultured bacterium;D_6__uncultured bacterium	16.1028	0
Metabolism	Carbohydrate_metabolism	Glycolysis_/_Gluconeogenesis	D_0__Bacteria;D_1__Cyanobacteria;D_2__Oxyphotobacteria;D_3__Chloroplast	0	10.3845
Metabolism	Carbohydrate_metabolism	Glycolysis_/_Gluconeogenesis	D_0__Bacteria;D_1__Spirochaetes;D_2__Spirochaetia;D_3__Spirochaetales;D_4__Spirochaetaceae;D_5__Spirochaeta 2;D_6__uncultured bacterium	0	23.2414
Metabolism	Carbohydrate_metabolism	Glycolysis_/_Gluconeogenesis	D_0__Archaea;D_1__Nanoarchaeaeota;D_2__Woesearchaeia	0	2.3499
Metabolism	Carbohydrate_metabolism	Glycolysis_/_Gluconeogenesis	D_0__Archaea;D_1__Nanoarchaeaeota;D_2__Woesearchaeia	0	0.9573
Metabolism	Carbohydrate_metabolism	Glycolysis_/_Gluconeogenesis	D_0__Bacteria;D_1__Planctomycetes;D_2__Phycisphaerae;D_3__MSBL9;D_4__SG8-4;D_5__uncultured bacterium;D_6__uncultured bacterium	0	10.3845
Metabolism	Carbohydrate_metabolism	Glycolysis_/_Gluconeogenesis	D_0__Bacteria;D_1__Proteobacteria;D_2__Deltaproteobacteria;D_3__NB1-j	23.4585	0
Metabolism	Carbohydrate_metabolism	Glycolysis_/_Gluconeogenesis	D_0__Bacteria;D_1__Spirochaetes;D_2__Spirochaetia;D_3__Spirochaetales;D_4__Spirochaetaceae;D_5__uncultured	0	19.7799
Metabolism	Carbohydrate_metabolism	Glycolysis_/_Gluconeogenesis	D_0__Bacteria;D_1__Proteobacteria;D_2__Gammaproteobacteria	0.7157	0
Metabolism	Carbohydrate_metabolism	Glycolysis_/_Gluconeogenesis	D_0__Bacteria;D_1__Chloroflexi;D_2__Anaerolineae;D_3__Anaerolineales;D_4__Anaerolineaceae;D_5__uncultured;D_6__uncultured Chloroflexi bacterium	41.8674	0
Metabolism	Carbohydrate_metabolism	Glycolysis_/_Gluconeogenesis	D_0__Bacteria;D_1__Chloroflexi;D_2__Dehalococcoidia;D_3__FW22;D_4__uncultured bacterium;D_5__uncultured bacterium;D_6__uncultured bacterium	28.8062	0
Metabolism	Carbohydrate_metabolism	Glycolysis_/_Gluconeogenesis	D_0__Bacteria;D_1__Gemmatimonadetes;D_2__BD2-11 terrestrial group;D_3__uncultured Gemmatimonadetes bacterium;D_4__uncultured Gemmatimonadetes bacterium;D_5__uncultured Gemmatimonadetes bacterium;D_6__uncultured Gemmatimonadetes bacterium	0	61.3178
Metabolism	Carbohydrate_metabolism	Glycolysis_/_Gluconeogenesis	D_0__Bacteria;D_1__Proteobacteria;D_2__Gammaproteobacteria;D_3__Nitrosococcales;D_4__Nitrosococcaceae;D_5__AqS1;D_6__uncultured bacterium	0	0.4154
Metabolism	Carbohydrate_metabolism	Glycolysis_/_Gluconeogenesis	D_0__Bacteria;D_1__Proteobacteria;D_2__Gammaproteobacteria;D_3__Alteromonadales;D_4__Marinobacteraceae;D_5__Marinobacter	0	28.0677
Metabolism	Carbohydrate_metabolism	Glycolysis_/_Gluconeogenesis	D_0__Bacteria;D_1__Proteobacteria;D_2__Alphaproteobacteria;D_3__Rhodobacterales;D_4__Rhodobacteraceae	0	27.415
Metabolism	Carbohydrate_metabolism	Glycolysis_/_Gluconeogenesis	D_0__Bacteria;D_1__Epsilonbacteraeota;D_2__Campylobacteria;D_3__Campylobacterales;D_4__Rs-M59 termite group;D_5__uncultured Epsilonproteobacteria bacterium;D_6__uncultured Epsilonproteobacteria bacterium	4.1549	0
Metabolism	Carbohydrate_metabolism	Glycolysis_/_Gluconeogenesis	D_0__Archaea;D_1__Nanoarchaeaeota;D_2__Woesearchaeia	0	2.2549
Metabolism	Carbohydrate_metabolism	Glycolysis_/_Gluconeogenesis	D_0__Bacteria;D_1__Proteobacteria;D_2__Gammaproteobacteria;D_3__uncultured;Ambiguous_taxa;Ambiguous_taxa;Ambiguous_taxa	0	9.7713
Metabolism	Carbohydrate_metabolism	Glycolysis_/_Gluconeogenesis	D_0__Bacteria;D_1__Chloroflexi;D_2__Anaerolineae;D_3__SBR1031;D_4__A4b;D_5__uncultured organism;D_6__uncultured organism	0	5.934
Metabolism	Carbohydrate_metabolism	Glycolysis_/_Gluconeogenesis	D_0__Bacteria;D_1__Actinobacteria;D_2__Acidimicrobiia;D_3__Actinomarinales;D_4__uncultured	21.9476	0
Metabolism	Carbohydrate_metabolism	Glycolysis_/_Gluconeogenesis	D_0__Bacteria;D_1__Proteobacteria;D_2__Deltaproteobacteria;D_3__MBNT15	16.1426	0
Metabolism	Carbohydrate_metabolism	Glycolysis_/_Gluconeogenesis	D_0__Bacteria;D_1__Patescibacteria;D_2__Parcubacteria;D_3__GWA2-38-13b;D_4__uncultured bacterium;D_5__uncultured bacterium;D_6__uncultured bacterium	6.0833	0
Metabolism	Carbohydrate_metabolism	Glycolysis_/_Gluconeogenesis	D_0__Bacteria;D_1__Actinobacteria;D_2__Acidimicrobiia;D_3__Actinomarinales;D_4__uncultured	0	17.0305
Metabolism	Carbohydrate_metabolism	Glycolysis_/_Gluconeogenesis	D_0__Bacteria;D_1__Spirochaetes;D_2__Spirochaetia;D_3__Spirochaetales;D_4__Spirochaetaceae;D_5__Spirochaeta 2;D_6__uncultured bacterium	0	5.3801
Metabolism	Carbohydrate_metabolism	Glycolysis_/_Gluconeogenesis	D_0__Bacteria;D_1__Cyanobacteria;D_2__Oxyphotobacteria;D_3__Nostocales;D_4__Cyanobacteriaceae;D_5__Cyanobacterium CLg1;D_6__uncultured cyanobacterium	0	3.2554
Metabolism	Carbohydrate_metabolism	Glycolysis_/_Gluconeogenesis	D_0__Bacteria;D_1__Gemmatimonadetes;D_2__BD2-11 terrestrial group;D_3__uncultured Gemmatimonadetes bacterium;D_4__uncultured Gemmatimonadetes bacterium;D_5__uncultured Gemmatimonadetes bacterium;D_6__uncultured Gemmatimonadetes bacterium	0.3976	0
Metabolism	Carbohydrate_metabolism	Glycolysis_/_Gluconeogenesis	D_0__Bacteria;D_1__Proteobacteria;D_2__Deltaproteobacteria;D_3__NB1-j	4.7712	0
Metabolism	Carbohydrate_metabolism	Glycolysis_/_Gluconeogenesis	D_0__Bacteria;D_1__Spirochaetes;D_2__Spirochaetia;D_3__Spirochaetales;D_4__Spirochaetaceae;D_5__Spirochaeta 2;D_6__uncultured bacterium	0	5.0736
Metabolism	Carbohydrate_metabolism	Glycolysis_/_Gluconeogenesis	D_0__Bacteria;D_1__Hydrogenedentes;D_2__Hydrogenedentia;D_3__Hydrogenedentiales;D_4__Hydrogenedensaceae;D_5__uncultured bacterium;D_6__uncultured bacterium	13.6775	0
Metabolism	Carbohydrate_metabolism	Glycolysis_/_Gluconeogenesis	D_0__Bacteria;D_1__Proteobacteria;D_2__Gammaproteobacteria;D_3__Nitrosococcales;D_4__Nitrosococcaceae;D_5__Inmirania;D_6__uncultured gamma proteobacterium	0	18.692
Metabolism	Carbohydrate_metabolism	Glycolysis_/_Gluconeogenesis	D_0__Bacteria;D_1__Chloroflexi;D_2__JG30-KF-CM66;D_3__uncultured bacterium;D_4__uncultured bacterium;D_5__uncultured bacterium;D_6__uncultured bacterium	0	13.8855
Metabolism	Carbohydrate_metabolism	Glycolysis_/_Gluconeogenesis	D_0__Bacteria;D_1__Proteobacteria;D_2__Alphaproteobacteria;D_3__Micavibrionales;D_4__Micavibrionaceae;D_5__uncultured	20.9933	0
Metabolism	Carbohydrate_metabolism	Glycolysis_/_Gluconeogenesis	D_0__Bacteria;D_1__Proteobacteria;D_2__Deltaproteobacteria;D_3__Syntrophobacterales;D_4__Syntrophaceae;D_5__Desulfobacca;D_6__uncultured delta proteobacterium	9.8207	0
Metabolism	Carbohydrate_metabolism	Glycolysis_/_Gluconeogenesis	D_0__Bacteria;D_1__Proteobacteria;D_2__Gammaproteobacteria;D_3__Ectothiorhodospirales;D_4__Thioalkalispiraceae	16.401	0
Metabolism	Carbohydrate_metabolism	Glycolysis_/_Gluconeogenesis	D_0__Bacteria;D_1__Proteobacteria;D_2__Deltaproteobacteria;D_3__Bradymonadales;D_4__uncultured bacterium;D_5__uncultured bacterium;D_6__uncultured bacterium	0	7.8922
Metabolism	Carbohydrate_metabolism	Glycolysis_/_Gluconeogenesis	D_0__Bacteria;D_1__Gemmatimonadetes;D_2__PAUC43f marine benthic group;D_3__uncultured bacterium;D_4__uncultured bacterium;D_5__uncultured bacterium;D_6__uncultured bacterium	21.9476	0
Metabolism	Carbohydrate_metabolism	Glycolysis_/_Gluconeogenesis	D_0__Bacteria;D_1__Chloroflexi;D_2__Anaerolineae;D_3__Anaerolineales;D_4__Anaerolineaceae;D_5__uncultured;D_6__uncultured Chloroflexi bacterium	0	38.9862
Metabolism	Carbohydrate_metabolism	Glycolysis_/_Gluconeogenesis	D_0__Bacteria;D_1__Acidobacteria;D_2__Aminicenantia;D_3__Aminicenantales;D_4__uncultured bacterium;D_5__uncultured bacterium;D_6__uncultured bacterium	9.8207	0
Metabolism	Carbohydrate_metabolism	Glycolysis_/_Gluconeogenesis	D_0__Bacteria	5.8447	0
Metabolism	Carbohydrate_metabolism	Glycolysis_/_Gluconeogenesis	D_0__Bacteria;D_1__Proteobacteria;D_2__Gammaproteobacteria;D_3__Cellvibrionales;D_4__Microbulbiferaceae;D_5__Microbulbifer	0	3.7977
Metabolism	Carbohydrate_metabolism	Glycolysis_/_Gluconeogenesis	D_0__Bacteria;D_1__Chloroflexi;D_2__Anaerolineae;D_3__Anaerolineales;D_4__Anaerolineaceae;D_5__uncultured;D_6__uncultured organism	0	19.5821
Metabolism	Carbohydrate_metabolism	Glycolysis_/_Gluconeogenesis	D_0__Bacteria;D_1__Gemmatimonadetes;D_2__BD2-11 terrestrial group;D_3__uncultured bacterium;D_4__uncultured bacterium;D_5__uncultured bacterium;D_6__uncultured bacterium	6.799	0
Metabolism	Carbohydrate_metabolism	Glycolysis_/_Gluconeogenesis	D_0__Bacteria	5.0098	0
Metabolism	Carbohydrate_metabolism	Glycolysis_/_Gluconeogenesis	D_0__Bacteria;D_1__Proteobacteria;D_2__Alphaproteobacteria	7.3954	0
Metabolism	Carbohydrate_metabolism	Glycolysis_/_Gluconeogenesis	D_0__Bacteria;D_1__Actinobacteria;D_2__WCHB1-81;D_3__uncultured organism;D_4__uncultured organism;D_5__uncultured organism;D_6__uncultured organism	7.8725	0
Metabolism	Carbohydrate_metabolism	Glycolysis_/_Gluconeogenesis	D_0__Bacteria;D_1__Planctomycetes;D_2__Planctomycetacia;D_3__Planctomycetales;D_4__Rubinisphaeraceae;D_5__Planctomicrobium;D_6__uncultured bacterium	18.1306	0
Metabolism	Carbohydrate_metabolism	Glycolysis_/_Gluconeogenesis	D_0__Bacteria;D_1__Chloroflexi;D_2__Anaerolineae;D_3__SBR1031	0	4.5692
Metabolism	Carbohydrate_metabolism	Glycolysis_/_Gluconeogenesis	D_0__Bacteria;D_1__Actinobacteria;D_2__Acidimicrobiia;D_3__Actinomarinales;D_4__uncultured;D_5__uncultured bacterium;D_6__uncultured bacterium	27.5538	0
Metabolism	Carbohydrate_metabolism	Glycolysis_/_Gluconeogenesis	D_0__Bacteria;D_1__Gemmatimonadetes;D_2__S0134 terrestrial group;D_3__uncultured bacterium;D_4__uncultured bacterium;D_5__uncultured bacterium;D_6__uncultured bacterium	14.3534	0
Metabolism	Carbohydrate_metabolism	Glycolysis_/_Gluconeogenesis	D_0__Bacteria;D_1__Proteobacteria;D_2__Deltaproteobacteria;D_3__Myxococcales;D_4__Sandaracinaceae;D_5__uncultured	0	3.323
Metabolism	Carbohydrate_metabolism	Glycolysis_/_Gluconeogenesis	D_0__Bacteria;D_1__Spirochaetes;D_2__Spirochaetia;D_3__Spirochaetales;D_4__Spirochaetaceae;D_5__Spirochaeta 2;D_6__uncultured bacterium	0	1.978
Metabolism	Carbohydrate_metabolism	Glycolysis_/_Gluconeogenesis	D_0__Bacteria;D_1__Gemmatimonadetes;D_2__PAUC43f marine benthic group;Ambiguous_taxa;Ambiguous_taxa;Ambiguous_taxa;Ambiguous_taxa	9.8207	0
Metabolism	Carbohydrate_metabolism	Glycolysis_/_Gluconeogenesis	D_0__Bacteria;D_1__Proteobacteria;D_2__Alphaproteobacteria;D_3__Rhodospirillales;D_4__Magnetospiraceae;D_5__uncultured	8.6876	0
Metabolism	Carbohydrate_metabolism	Glycolysis_/_Gluconeogenesis	D_0__Bacteria;D_1__Bacteroidetes;D_2__Bacteroidia;D_3__Cytophagales;D_4__Cyclobacteriaceae;D_5__uncultured;D_6__uncultured Bacteroidetes bacterium	12.8823	0
Metabolism	Carbohydrate_metabolism	Glycolysis_/_Gluconeogenesis	D_0__Bacteria;D_1__TA06	0	4.4307
Metabolism	Carbohydrate_metabolism	Glycolysis_/_Gluconeogenesis	D_0__Bacteria;D_1__Bacteroidetes;D_2__Bacteroidia;D_3__Bacteroidales;D_4__SB-5;D_5__uncultured bacterium;D_6__uncultured bacterium	0	20.2744
Metabolism	Carbohydrate_metabolism	Glycolysis_/_Gluconeogenesis	D_0__Bacteria;D_1__Proteobacteria;D_2__Gammaproteobacteria;D_3__Nitrosococcales;D_4__Nitrosococcaceae;D_5__AqS1;D_6__uncultured bacterium	0	13.7075
Metabolism	Carbohydrate_metabolism	Glycolysis_/_Gluconeogenesis	D_0__Bacteria;D_1__Latescibacteria;D_2__Latescibacteria;D_3__Latescibacterales;D_4__Latescibacteraceae;D_5__uncultured bacterium;D_6__uncultured bacterium	0	6.2307
Metabolism	Carbohydrate_metabolism	Glycolysis_/_Gluconeogenesis	D_0__Bacteria;D_1__Chloroflexi;D_2__Anaerolineae;D_3__Anaerolineales;D_4__Anaerolineaceae;D_5__uncultured	14.1944	0
Metabolism	Carbohydrate_metabolism	Glycolysis_/_Gluconeogenesis	D_0__Bacteria;D_1__Spirochaetes;D_2__Spirochaetia;D_3__Spirochaetales;D_4__Spirochaetaceae;D_5__Spirochaeta 2;D_6__uncultured bacterium	0	2.9373
Metabolism	Carbohydrate_metabolism	Glycolysis_/_Gluconeogenesis	D_0__Bacteria;D_1__Proteobacteria;D_2__Alphaproteobacteria;D_3__Rhizobiales;D_4__Rhizobiales Incertae Sedis;D_5__Bauldia;D_6__uncultured bacterium	22.6633	0
Metabolism	Carbohydrate_metabolism	Glycolysis_/_Gluconeogenesis	D_0__Bacteria;D_1__Calditrichaeota;D_2__Calditrichia;D_3__Calditrichales;D_4__Calditrichaceae;D_5__uncultured Caldithrix sp.;D_6__uncultured Caldithrix sp.	0	3.4813
Metabolism	Carbohydrate_metabolism	Glycolysis_/_Gluconeogenesis	D_0__Bacteria;D_1__Nitrospirae;D_2__Thermodesulfovibrionia;D_3__uncultured	0	13.9251
Metabolism	Carbohydrate_metabolism	Glycolysis_/_Gluconeogenesis	D_0__Bacteria;D_1__Proteobacteria;D_2__Alphaproteobacteria;D_3__Rhodobacterales;D_4__Rhodobacteraceae	14.4329	0
Metabolism	Carbohydrate_metabolism	Glycolysis_/_Gluconeogenesis	D_0__Bacteria;D_1__Bacteroidetes;D_2__Bacteroidia;D_3__Bacteroidales;D_4__Bacteroidetes BD2-2;D_5__uncultured organism;D_6__uncultured organism	24.8501	0
Metabolism	Carbohydrate_metabolism	Glycolysis_/_Gluconeogenesis	D_0__Bacteria;D_1__Proteobacteria;D_2__Alphaproteobacteria;D_3__Rhizobiales;D_4__Methyloligellaceae;D_5__uncultured;D_6__uncultured bacterium	5.7255	0
Metabolism	Carbohydrate_metabolism	Glycolysis_/_Gluconeogenesis	D_0__Bacteria;D_1__Proteobacteria;D_2__Gammaproteobacteria;D_3__Chromatiales;D_4__Chromatiaceae;D_5__Halochromatium;D_6__uncultured organism	0	19.5426
Metabolism	Carbohydrate_metabolism	Glycolysis_/_Gluconeogenesis	D_0__Bacteria;D_1__CK-2C2-2;D_2__uncultured bacterium;D_3__uncultured bacterium;D_4__uncultured bacterium;D_5__uncultured bacterium;D_6__uncultured bacterium	19.0849	31.6479
Metabolism	Carbohydrate_metabolism	Glycolysis_/_Gluconeogenesis	D_0__Bacteria;D_1__Gemmatimonadetes;D_2__BD2-11 terrestrial group;D_3__uncultured Gemmatimonadetes bacterium;D_4__uncultured Gemmatimonadetes bacterium;D_5__uncultured Gemmatimonadetes bacterium;D_6__uncultured Gemmatimonadetes bacterium	18.2897	0
Metabolism	Carbohydrate_metabolism	Glycolysis_/_Gluconeogenesis	D_0__Bacteria;D_1__Cyanobacteria;D_2__Oxyphotobacteria;D_3__Synechococcales;D_4__Cyanobiaceae;D_5__Cyanobium PCC-6307	0	11.3735
Metabolism	Carbohydrate_metabolism	Glycolysis_/_Gluconeogenesis	D_0__Bacteria;D_1__Epsilonbacteraeota;D_2__Campylobacteria;D_3__Campylobacterales;D_4__Sulfurovaceae;D_5__Sulfurovum	11.6298	0
Metabolism	Carbohydrate_metabolism	Glycolysis_/_Gluconeogenesis	D_0__Bacteria;D_1__Bacteroidetes;D_2__Bacteroidia;D_3__Bacteroidales;D_4__Bacteroidetes BD2-2	0	25.2194
Metabolism	Carbohydrate_metabolism	Glycolysis_/_Gluconeogenesis	D_0__Bacteria;D_1__Proteobacteria;D_2__Gammaproteobacteria;D_3__Nitrosococcales;D_4__Nitrosococcaceae;D_5__Nitrosococcus;Ambiguous_taxa	20.4566	0
Metabolism	Carbohydrate_metabolism	Glycolysis_/_Gluconeogenesis	D_0__Bacteria;D_1__Proteobacteria;D_2__Alphaproteobacteria;D_3__Rhodovibrionales;D_4__Kiloniellaceae;D_5__uncultured	5.1887	0
Metabolism	Carbohydrate_metabolism	Glycolysis_/_Gluconeogenesis	D_0__Bacteria;D_1__Proteobacteria;D_2__Gammaproteobacteria	2.1868	0
Metabolism	Carbohydrate_metabolism	Glycolysis_/_Gluconeogenesis	D_0__Bacteria;D_1__Spirochaetes;D_2__Spirochaetia;D_3__Spirochaetales;D_4__Spirochaetaceae;D_5__Spirochaeta 2;D_6__uncultured bacterium	0	5.934
Metabolism	Carbohydrate_metabolism	Glycolysis_/_Gluconeogenesis	D_0__Bacteria;D_1__Proteobacteria;D_2__Gammaproteobacteria	19.2041	0
Metabolism	Carbohydrate_metabolism	Glycolysis_/_Gluconeogenesis	D_0__Bacteria;D_1__Chloroflexi;D_2__Dehalococcoidia	0	6.8241
Metabolism	Carbohydrate_metabolism	Glycolysis_/_Gluconeogenesis	Unassigned	0	4.0944
Metabolism	Carbohydrate_metabolism	Glycolysis_/_Gluconeogenesis	D_0__Bacteria;D_1__Chloroflexi;D_2__Anaerolineae;D_3__SBR1031;D_4__uncultured organism;D_5__uncultured organism;D_6__uncultured organism	23.4585	0
Metabolism	Carbohydrate_metabolism	Glycolysis_/_Gluconeogenesis	D_0__Bacteria;D_1__Proteobacteria;D_2__Deltaproteobacteria;D_3__Desulfobacterales;D_4__Desulfobacteraceae	0	9.7713
Metabolism	Carbohydrate_metabolism	Glycolysis_/_Gluconeogenesis	D_0__Bacteria;D_1__Cyanobacteria;D_2__Oxyphotobacteria;D_3__Phormidesmiales;D_4__Nodosilineaceae;D_5__uncultured;D_6__uncultured organism	0	17.4756
Metabolism	Carbohydrate_metabolism	Glycolysis_/_Gluconeogenesis	D_0__Bacteria;D_1__Chloroflexi;D_2__Dehalococcoidia;D_3__GIF9;D_4__AB-539-J10;D_5__SCGC-AB-539-J10;D_6__uncultured bacterium	0	17.2877
Metabolism	Carbohydrate_metabolism	Glycolysis_/_Gluconeogenesis	D_0__Bacteria;D_1__Calditrichaeota;D_2__Calditrichia;D_3__Calditrichales;D_4__Calditrichaceae;D_5__Calorithrix;D_6__uncultured bacterium	19.2638	0
Metabolism	Carbohydrate_metabolism	Glycolysis_/_Gluconeogenesis	D_0__Bacteria;D_1__Chloroflexi;D_2__Anaerolineae;D_3__Anaerolineales;D_4__Anaerolineaceae;D_5__uncultured;D_6__uncultured organism	21.4307	0
Metabolism	Carbohydrate_metabolism	Glycolysis_/_Gluconeogenesis	D_0__Bacteria;D_1__Chloroflexi;D_2__Anaerolineae;D_3__MSB-5B2;D_4__uncultured bacterium;D_5__uncultured bacterium;D_6__uncultured bacterium	0	4.7472
Metabolism	Carbohydrate_metabolism	Glycolysis_/_Gluconeogenesis	D_0__Bacteria;D_1__Acetothermia;D_2__Acetothermiia;D_3__uncultured organism;D_4__uncultured organism;D_5__uncultured organism;D_6__uncultured organism	0	9.89
Metabolism	Carbohydrate_metabolism	Glycolysis_/_Gluconeogenesis	D_0__Bacteria;D_1__Gemmatimonadetes;D_2__BD2-11 terrestrial group	0	15.8239
Metabolism	Carbohydrate_metabolism	Glycolysis_/_Gluconeogenesis	D_0__Bacteria;D_1__Nitrospirae;D_2__Nitrospira;D_3__Nitrospirales;D_4__Nitrospiraceae;D_5__Nitrospira	29.2237	0
Metabolism	Carbohydrate_metabolism	Glycolysis_/_Gluconeogenesis	D_0__Bacteria;D_1__Spirochaetes;D_2__Spirochaetia;D_3__Spirochaetales;D_4__Spirochaetaceae;D_5__uncultured;D_6__uncultured organism	0	14.2415
Metabolism	Carbohydrate_metabolism	Glycolysis_/_Gluconeogenesis	D_0__Bacteria;D_1__Proteobacteria;D_2__Gammaproteobacteria;D_3__Chromatiales;D_4__Chromatiaceae;D_5__Halochromatium;D_6__uncultured organism	27.9116	0
Metabolism	Carbohydrate_metabolism	Glycolysis_/_Gluconeogenesis	D_0__Bacteria;D_1__Gemmatimonadetes;D_2__BD2-11 terrestrial group;D_3__uncultured Gemmatimonadetes bacterium;D_4__uncultured Gemmatimonadetes bacterium;D_5__uncultured Gemmatimonadetes bacterium;D_6__uncultured Gemmatimonadetes bacterium	3.1808	0
Metabolism	Carbohydrate_metabolism	Glycolysis_/_Gluconeogenesis	D_0__Bacteria;D_1__Cyanobacteria;D_2__Oxyphotobacteria;D_3__Nostocales;D_4__Phormidiaceae;D_5__Arthrospira PCC-7345;D_6__uncultured cyanobacterium	0	14.9141
Metabolism	Carbohydrate_metabolism	Glycolysis_/_Gluconeogenesis	D_0__Bacteria;D_1__Epsilonbacteraeota;D_2__Campylobacteria;D_3__Campylobacterales;D_4__Sulfurovaceae;D_5__Sulfurovum	0	13.6481
Metabolism	Carbohydrate_metabolism	Glycolysis_/_Gluconeogenesis	D_0__Bacteria;D_1__Chloroflexi;D_2__Dehalococcoidia;D_3__vadinBA26;D_4__uncultured bacterium;D_5__uncultured bacterium;D_6__uncultured bacterium	21.4903	0
Metabolism	Carbohydrate_metabolism	Glycolysis_/_Gluconeogenesis	D_0__Bacteria;D_1__Proteobacteria;D_2__Gammaproteobacteria	0	26.1095
Metabolism	Carbohydrate_metabolism	Glycolysis_/_Gluconeogenesis	D_0__Bacteria;D_1__Chloroflexi;D_2__Dehalococcoidia;D_3__661239;D_4__uncultured bacterium;D_5__uncultured bacterium;D_6__uncultured bacterium	4.5724	0
Metabolism	Carbohydrate_metabolism	Glycolysis_/_Gluconeogenesis	D_0__Archaea;D_1__Crenarchaeota;D_2__Crenarchaeota Incertae Sedis;D_3__Aigarchaeales;D_4__Geothermarchaeaceae;D_5__uncultured archaeon;D_6__uncultured archaeon	0	12.8174
Metabolism	Carbohydrate_metabolism	Glycolysis_/_Gluconeogenesis	D_0__Bacteria;D_1__Actinobacteria;D_2__WCHB1-81;D_3__uncultured bacterium;D_4__uncultured bacterium;D_5__uncultured bacterium;D_6__uncultured bacterium	0	24.804
Metabolism	Carbohydrate_metabolism	Glycolysis_/_Gluconeogenesis	D_0__Bacteria;D_1__Chloroflexi;D_2__Dehalococcoidia;D_3__vadinBA26;D_4__uncultured bacterium;D_5__uncultured bacterium;D_6__uncultured bacterium	0	20.9272
Metabolism	Carbohydrate_metabolism	Glycolysis_/_Gluconeogenesis	D_0__Archaea;D_1__Nanoarchaeaeota;D_2__Woesearchaeia	0	0.6963
Metabolism	Carbohydrate_metabolism	Glycolysis_/_Gluconeogenesis	D_0__Bacteria;D_1__Chloroflexi;D_2__Anaerolineae;D_3__SBR1031	0	4.7472
Metabolism	Carbohydrate_metabolism	Glycolysis_/_Gluconeogenesis	D_0__Bacteria;D_1__Chlamydiae;D_2__Chlamydiae;D_3__Chlamydiales;D_4__Simkaniaceae;D_5__uncultured	0	4.134
Metabolism	Carbohydrate_metabolism	Glycolysis_/_Gluconeogenesis	D_0__Bacteria;D_1__WS2;D_2__uncultured bacterium;D_3__uncultured bacterium;D_4__uncultured bacterium;D_5__uncultured bacterium;D_6__uncultured bacterium	0	4.7076
Metabolism	Carbohydrate_metabolism	Glycolysis_/_Gluconeogenesis	D_0__Bacteria;D_1__Actinobacteria;D_2__Acidimicrobiia;D_3__Actinomarinales;D_4__uncultured	17.1167	0
Metabolism	Carbohydrate_metabolism	Glycolysis_/_Gluconeogenesis	D_0__Bacteria;D_1__Chloroflexi;D_2__Anaerolineae;D_3__Anaerolineales;D_4__Anaerolineaceae;D_5__uncultured;D_6__uncultured Chloroflexi bacterium	21.2915	0
Metabolism	Carbohydrate_metabolism	Glycolysis_/_Gluconeogenesis	D_0__Bacteria;D_1__Spirochaetes;D_2__Spirochaetia;D_3__Spirochaetales;D_4__Spirochaetaceae;D_5__Sediminispirochaeta;D_6__uncultured organism	7.3159	0
Metabolism	Carbohydrate_metabolism	Glycolysis_/_Gluconeogenesis	D_0__Bacteria;D_1__Proteobacteria;D_2__Deltaproteobacteria;D_3__NB1-j	0	2.6307
Metabolism	Carbohydrate_metabolism	Glycolysis_/_Gluconeogenesis	D_0__Bacteria;D_1__Proteobacteria;D_2__Gammaproteobacteria;D_3__1013-28-CG33;D_4__uncultured bacterium;D_5__uncultured bacterium;D_6__uncultured bacterium	3.976	0
Metabolism	Carbohydrate_metabolism	Glycolysis_/_Gluconeogenesis	D_0__Bacteria;D_1__Bacteroidetes;D_2__Bacteroidia;D_3__Chitinophagales;D_4__Saprospiraceae	0	11.868
Metabolism	Carbohydrate_metabolism	Glycolysis_/_Gluconeogenesis	D_0__Bacteria;D_1__Chloroflexi;D_2__Dehalococcoidia;D_3__661239;D_4__uncultured bacterium;D_5__uncultured bacterium;D_6__uncultured bacterium	0	9.0988
Metabolism	Carbohydrate_metabolism	Glycolysis_/_Gluconeogenesis	D_0__Bacteria;D_1__Chloroflexi;D_2__Dehalococcoidia;D_3__vadinBA26;D_4__uncultured bacterium;D_5__uncultured bacterium;D_6__uncultured bacterium	25.2874	0
Metabolism	Carbohydrate_metabolism	Glycolysis_/_Gluconeogenesis	D_0__Bacteria;D_1__Proteobacteria;D_2__Gammaproteobacteria;D_3__Ectothiorhodospirales;D_4__Ectothiorhodospiraceae;D_5__Halofilum;D_6__uncultured bacterium	8.7671	0
Metabolism	Carbohydrate_metabolism	Glycolysis_/_Gluconeogenesis	D_0__Bacteria;D_1__Planctomycetes;D_2__OM190;D_3__metagenome;D_4__metagenome;D_5__metagenome;D_6__metagenome	1.7892	0
Metabolism	Carbohydrate_metabolism	Glycolysis_/_Gluconeogenesis	D_0__Bacteria;D_1__Firmicutes;D_2__Bacilli;D_3__Bacillales;D_4__Paenibacillaceae;D_5__Paenibacillus;D_6__Paenibacillus polymyxa	0	16.0217
Metabolism	Carbohydrate_metabolism	Glycolysis_/_Gluconeogenesis	D_0__Bacteria;D_1__Chloroflexi;D_2__Dehalococcoidia;D_3__SAR202 clade;D_4__uncultured bacterium;D_5__uncultured bacterium;D_6__uncultured bacterium	31.8081	0
Metabolism	Carbohydrate_metabolism	Glycolysis_/_Gluconeogenesis	D_0__Bacteria;D_1__Planctomycetes;D_2__Planctomycetacia;D_3__Planctomycetales;D_4__uncultured	15.2679	0
Metabolism	Carbohydrate_metabolism	Glycolysis_/_Gluconeogenesis	D_0__Bacteria;D_1__Proteobacteria;D_2__Gammaproteobacteria;D_3__Nitrosococcales;D_4__Nitrosococcaceae;D_5__AqS1	0	43.6147
Metabolism	Carbohydrate_metabolism	Glycolysis_/_Gluconeogenesis	D_0__Bacteria;D_1__Actinobacteria;D_2__Acidimicrobiia;D_3__Actinomarinales;D_4__uncultured	5.8447	0
Metabolism	Carbohydrate_metabolism	Glycolysis_/_Gluconeogenesis	D_0__Bacteria;D_1__Proteobacteria;D_2__Alphaproteobacteria;D_3__Tistrellales;D_4__Geminicoccaceae;D_5__uncultured;D_6__uncultured bacterium	39.3625	18.9294
Metabolism	Carbohydrate_metabolism	Glycolysis_/_Gluconeogenesis	D_0__Bacteria;D_1__Proteobacteria;D_2__Gammaproteobacteria;D_3__Nitrosococcales;D_4__Nitrosococcaceae;D_5__Nitrosococcus;D_6__Nitrosococcus oceani	7.9321	0
Metabolism	Carbohydrate_metabolism	Glycolysis_/_Gluconeogenesis	D_0__Bacteria;D_1__Dadabacteria;D_2__Dadabacteriia;D_3__Dadabacteriales;D_4__uncultured bacterium;D_5__uncultured bacterium;D_6__uncultured bacterium	0	5.2615
Metabolism	Carbohydrate_metabolism	Glycolysis_/_Gluconeogenesis	D_0__Bacteria;D_1__Bacteroidetes;D_2__Bacteroidia;D_3__Bacteroidales	0	28.6611
Metabolism	Carbohydrate_metabolism	Glycolysis_/_Gluconeogenesis	D_0__Bacteria;D_1__Gemmatimonadetes;D_2__BD2-11 terrestrial group;D_3__uncultured bacterium;D_4__uncultured bacterium;D_5__uncultured bacterium;D_6__uncultured bacterium	5.0893	0
Metabolism	Carbohydrate_metabolism	Glycolysis_/_Gluconeogenesis	D_0__Bacteria;D_1__Proteobacteria;D_2__Alphaproteobacteria	17.8722	0
Metabolism	Carbohydrate_metabolism	Glycolysis_/_Gluconeogenesis	D_0__Bacteria	0	11.0768
Metabolism	Carbohydrate_metabolism	Glycolysis_/_Gluconeogenesis	D_0__Bacteria	0	4.2725
Metabolism	Carbohydrate_metabolism	Glycolysis_/_Gluconeogenesis	D_0__Bacteria;D_1__Proteobacteria;D_2__Alphaproteobacteria;D_3__Rhodobacterales;D_4__Rhodobacteraceae	0	16.9712
Metabolism	Carbohydrate_metabolism	Glycolysis_/_Gluconeogenesis	D_0__Bacteria;D_1__Epsilonbacteraeota;D_2__Campylobacteria;D_3__Campylobacterales;D_4__Rs-M59 termite group;D_5__uncultured Epsilonproteobacteria bacterium;D_6__uncultured Epsilonproteobacteria bacterium	5.6658	0
Metabolism	Carbohydrate_metabolism	Glycolysis_/_Gluconeogenesis	D_0__Bacteria;D_1__Proteobacteria;D_2__Gammaproteobacteria	0.3976	0
Metabolism	Carbohydrate_metabolism	Glycolysis_/_Gluconeogenesis	D_0__Bacteria;D_1__Proteobacteria;D_2__Alphaproteobacteria;D_3__Tistrellales;D_4__Geminicoccaceae;D_5__uncultured;D_6__uncultured bacterium	0	69.8429
Metabolism	Carbohydrate_metabolism	Glycolysis_/_Gluconeogenesis	D_0__Bacteria;D_1__Chloroflexi;D_2__Anaerolineae;D_3__SBR1031;D_4__A4b;D_5__uncultured organism;D_6__uncultured organism	5.8447	0
Metabolism	Carbohydrate_metabolism	Glycolysis_/_Gluconeogenesis	D_0__Bacteria;D_1__Proteobacteria;D_2__Deltaproteobacteria;D_3__NB1-j	9.1448	0
Metabolism	Carbohydrate_metabolism	Glycolysis_/_Gluconeogenesis	D_0__Bacteria;D_1__Patescibacteria;D_2__Gracilibacteria;D_3__Candidatus Peribacteria;D_4__uncultured bacterium;D_5__uncultured bacterium;D_6__uncultured bacterium	1.4314	0
Metabolism	Carbohydrate_metabolism	Glycolysis_/_Gluconeogenesis	D_0__Archaea;D_1__Euryarchaeota;D_2__Thermoplasmata	3.976	0
Metabolism	Carbohydrate_metabolism	Glycolysis_/_Gluconeogenesis	D_0__Bacteria;D_1__Chloroflexi;D_2__Anaerolineae;D_3__Thermoflexales;D_4__Thermoflexaceae;D_5__Thermoflexus;D_6__uncultured bacterium	17.8921	0
Metabolism	Carbohydrate_metabolism	Glycolysis_/_Gluconeogenesis	D_0__Bacteria;D_1__Chloroflexi;D_2__Dehalococcoidia;D_3__FW22	0	14.558
Metabolism	Carbohydrate_metabolism	Glycolysis_/_Gluconeogenesis	D_0__Bacteria;D_1__Proteobacteria;D_2__Deltaproteobacteria;D_3__Bdellovibrionales;D_4__Bacteriovoracaceae	17.236	0
Metabolism	Carbohydrate_metabolism	Glycolysis_/_Gluconeogenesis	D_0__Bacteria;D_1__Gemmatimonadetes;D_2__BD2-11 terrestrial group;D_3__uncultured Gemmatimonadetes bacterium;D_4__uncultured Gemmatimonadetes bacterium;D_5__uncultured Gemmatimonadetes bacterium;D_6__uncultured Gemmatimonadetes bacterium	8.3496	0
Metabolism	Carbohydrate_metabolism	Glycolysis_/_Gluconeogenesis	D_0__Bacteria;D_1__Proteobacteria;D_2__Deltaproteobacteria;D_3__Desulfobacterales;D_4__Desulfobacteraceae;D_5__SEEP-SRB1;D_6__uncultured delta proteobacterium	0	24.1513
Metabolism	Carbohydrate_metabolism	Glycolysis_/_Gluconeogenesis	Unassigned	0	4.1538
Metabolism	Carbohydrate_metabolism	Glycolysis_/_Gluconeogenesis	D_0__Archaea;D_1__Nanoarchaeaeota;D_2__Woesearchaeia	0	3.9164
Metabolism	Carbohydrate_metabolism	Glycolysis_/_Gluconeogenesis	D_0__Bacteria;D_1__Proteobacteria;D_2__Deltaproteobacteria;D_3__Desulfobacterales;D_4__Desulfobacteraceae;D_5__uncultured;Ambiguous_taxa	0	24.0524
Metabolism	Carbohydrate_metabolism	Glycolysis_/_Gluconeogenesis	D_0__Bacteria;D_1__Acidobacteria;D_2__Subgroup 21;D_3__uncultured Acidobacteria bacterium;D_4__uncultured Acidobacteria bacterium;D_5__uncultured Acidobacteria bacterium;D_6__uncultured Acidobacteria bacterium	0	5.1428
Metabolism	Carbohydrate_metabolism	Glycolysis_/_Gluconeogenesis	D_0__Bacteria;D_1__Gemmatimonadetes;D_2__BD2-11 terrestrial group;D_3__uncultured bacterium;D_4__uncultured bacterium;D_5__uncultured bacterium;D_6__uncultured bacterium	3.817	0
Metabolism	Carbohydrate_metabolism	Glycolysis_/_Gluconeogenesis	D_0__Bacteria;D_1__Proteobacteria;D_2__Deltaproteobacteria;D_3__DTB120;D_4__uncultured bacterium;D_5__uncultured bacterium;D_6__uncultured bacterium	2.7832	0
Metabolism	Carbohydrate_metabolism	Glycolysis_/_Gluconeogenesis	D_0__Bacteria;D_1__Spirochaetes;D_2__Spirochaetia;D_3__Spirochaetales;D_4__Spirochaetaceae;D_5__uncultured	0	8.7032
Metabolism	Carbohydrate_metabolism	Glycolysis_/_Gluconeogenesis	D_0__Bacteria;D_1__Bacteroidetes;D_2__Bacteroidia;D_3__Bacteroidales;D_4__Bacteroidetes BD2-2;D_5__uncultured Bacteroidetes bacterium;D_6__uncultured Bacteroidetes bacterium	0	9.3955
Metabolism	Carbohydrate_metabolism	Glycolysis_/_Gluconeogenesis	D_0__Bacteria;D_1__Gemmatimonadetes;D_2__Gemmatimonadetes;D_3__Gemmatimonadales;D_4__Gemmatimonadaceae;D_5__uncultured;D_6__uncultured actinobacterium	0	7.5164
Metabolism	Carbohydrate_metabolism	Glycolysis_/_Gluconeogenesis	D_0__Bacteria	0	3.5604
Metabolism	Carbohydrate_metabolism	Glycolysis_/_Gluconeogenesis	D_0__Bacteria;D_1__Calditrichaeota;D_2__Calditrichia;D_3__Calditrichales;D_4__Calditrichaceae;D_5__Calorithrix;D_6__uncultured bacterium	0	15.7844
Metabolism	Carbohydrate_metabolism	Glycolysis_/_Gluconeogenesis	D_0__Bacteria;D_1__Spirochaetes;D_2__Spirochaetia;D_3__Spirochaetales;D_4__Spirochaetaceae;D_5__Spirochaeta 2	2.982	0
Metabolism	Carbohydrate_metabolism	Glycolysis_/_Gluconeogenesis	D_0__Bacteria;D_1__Proteobacteria;D_2__Alphaproteobacteria;D_3__Rhodovibrionales;D_4__Kiloniellaceae;D_5__uncultured	31.1322	0
Metabolism	Carbohydrate_metabolism	Glycolysis_/_Gluconeogenesis	D_0__Bacteria;D_1__Chloroflexi;D_2__Chloroflexia;D_3__Chloroflexales;D_4__Chloroflexaceae	0	2.8483
Metabolism	Carbohydrate_metabolism	Glycolysis_/_Gluconeogenesis	D_0__Bacteria;D_1__Proteobacteria;D_2__Gammaproteobacteria;D_3__1013-28-CG33;D_4__uncultured bacterium;D_5__uncultured bacterium;D_6__uncultured bacterium	12.425	0
Metabolism	Carbohydrate_metabolism	Glycolysis_/_Gluconeogenesis	D_0__Bacteria;D_1__Proteobacteria;D_2__Deltaproteobacteria	2.644	0
Metabolism	Carbohydrate_metabolism	Glycolysis_/_Gluconeogenesis	D_0__Bacteria;D_1__Proteobacteria;D_2__Deltaproteobacteria;D_3__Sva0485	0	21.7579
Metabolism	Carbohydrate_metabolism	Glycolysis_/_Gluconeogenesis	D_0__Bacteria;D_1__Proteobacteria;D_2__Gammaproteobacteria;D_3__Methylococcales;D_4__Methylohalobiaceae;D_5__Methylohalobius;D_6__uncultured bacterium	7.1568	0
Metabolism	Carbohydrate_metabolism	Glycolysis_/_Gluconeogenesis	D_0__Bacteria;D_1__Proteobacteria;D_2__Gammaproteobacteria	0	4.6285
Metabolism	Carbohydrate_metabolism	Glycolysis_/_Gluconeogenesis	D_0__Bacteria;D_1__Proteobacteria;D_2__Gammaproteobacteria;D_3__Chromatiales;D_4__Chromatiaceae	17.0571	0
Metabolism	Carbohydrate_metabolism	Glycolysis_/_Gluconeogenesis	D_0__Bacteria;D_1__Atribacteria;D_2__JS1;D_3__uncultured organism;D_4__uncultured organism;D_5__uncultured organism;D_6__uncultured organism	0	8.6043
Metabolism	Carbohydrate_metabolism	Glycolysis_/_Gluconeogenesis	D_0__Bacteria;D_1__Bacteroidetes;D_2__Bacteroidia;D_3__Flavobacteriales	8.2701	0
Metabolism	Carbohydrate_metabolism	Glycolysis_/_Gluconeogenesis	D_0__Bacteria;D_1__Proteobacteria;D_2__Deltaproteobacteria;D_3__NB1-j	9.1448	0
Metabolism	Carbohydrate_metabolism	Glycolysis_/_Gluconeogenesis	D_0__Bacteria;D_1__Chloroflexi;D_2__Anaerolineae;D_3__RBG-13-54-9;D_4__uncultured bacterium;D_5__uncultured bacterium;D_6__uncultured bacterium	0	5.5384
Metabolism	Carbohydrate_metabolism	Glycolysis_/_Gluconeogenesis	D_0__Bacteria	3.7176	0
Metabolism	Carbohydrate_metabolism	Glycolysis_/_Gluconeogenesis	D_0__Bacteria;D_1__Epsilonbacteraeota;D_2__Campylobacteria;D_3__Campylobacterales;D_4__Rs-M59 termite group;D_5__uncultured Epsilonproteobacteria bacterium;D_6__uncultured Epsilonproteobacteria bacterium	0	4.5098
Metabolism	Carbohydrate_metabolism	Glycolysis_/_Gluconeogenesis	D_0__Bacteria;D_1__Zixibacteria;D_2__uncultured bacterium;D_3__uncultured bacterium;D_4__uncultured bacterium;D_5__uncultured bacterium;D_6__uncultured bacterium	1.9085	0
Metabolism	Carbohydrate_metabolism	Glycolysis_/_Gluconeogenesis	D_0__Bacteria;D_1__Actinobacteria;D_2__Actinobacteria;D_3__Micromonosporales;D_4__Micromonosporaceae;D_5__Longispora;D_6__uncultured bacterium	0	8.901
Metabolism	Carbohydrate_metabolism	Glycolysis_/_Gluconeogenesis	D_0__Bacteria;D_1__Gemmatimonadetes;D_2__BD2-11 terrestrial group;D_3__uncultured bacterium;D_4__uncultured bacterium;D_5__uncultured bacterium;D_6__uncultured bacterium	0	31.6479
Metabolism	Carbohydrate_metabolism	Glycolysis_/_Gluconeogenesis	D_0__Bacteria;D_1__Dadabacteria;D_2__Dadabacteriia;D_3__Dadabacteriales;D_4__uncultured bacterium;D_5__uncultured bacterium;D_6__uncultured bacterium	12.0871	0
Metabolism	Carbohydrate_metabolism	Glycolysis_/_Gluconeogenesis	D_0__Bacteria;D_1__Proteobacteria;D_2__Deltaproteobacteria;D_3__Desulfobacterales;D_4__Desulfobacteraceae	0	9.7911
Metabolism	Carbohydrate_metabolism	Glycolysis_/_Gluconeogenesis	D_0__Bacteria;D_1__Calditrichaeota;D_2__Calditrichia;D_3__Calditrichales;D_4__Calditrichaceae;D_5__Calorithrix;D_6__uncultured bacterium	5.2881	0
Metabolism	Carbohydrate_metabolism	Glycolysis_/_Gluconeogenesis	D_0__Bacteria;D_1__Proteobacteria;D_2__Deltaproteobacteria;D_3__Desulfovibrionales;D_4__Desulfomicrobiaceae;D_5__Desulfomicrobium;Ambiguous_taxa	0	16.9712
Metabolism	Carbohydrate_metabolism	Glycolysis_/_Gluconeogenesis	D_0__Archaea;D_1__Nanoarchaeaeota;D_2__Woesearchaeia	1.7494	0
Metabolism	Carbohydrate_metabolism	Glycolysis_/_Gluconeogenesis	D_0__Bacteria;D_1__Chloroflexi;D_2__Dehalococcoidia;D_3__SAR202 clade	39.3625	0
Metabolism	Carbohydrate_metabolism	Glycolysis_/_Gluconeogenesis	D_0__Bacteria;D_1__Fusobacteria;D_2__Fusobacteriia;D_3__Fusobacteriales;D_4__Leptotrichiaceae;D_5__Hypnocyclicus	0	2.8483
Metabolism	Carbohydrate_metabolism	Glycolysis_/_Gluconeogenesis	D_0__Bacteria;D_1__Proteobacteria;D_2__Deltaproteobacteria;D_3__NB1-j	11.5304	0
Metabolism	Carbohydrate_metabolism	Glycolysis_/_Gluconeogenesis	D_0__Bacteria;D_1__Proteobacteria;D_2__Gammaproteobacteria	0.7157	0
Metabolism	Carbohydrate_metabolism	Glycolysis_/_Gluconeogenesis	D_0__Bacteria;D_1__Chloroflexi;D_2__Anaerolineae;D_3__Anaerolineales;D_4__Anaerolineaceae;D_5__uncultured;D_6__uncultured Chloroflexi bacterium	36.7384	0
Metabolism	Carbohydrate_metabolism	Glycolysis_/_Gluconeogenesis	D_0__Bacteria;D_1__Proteobacteria;D_2__Gammaproteobacteria;D_3__Competibacterales;D_4__Competibacteraceae;D_5__Candidatus Competibacter;D_6__uncultured bacterium	0	2.7692
Metabolism	Carbohydrate_metabolism	Glycolysis_/_Gluconeogenesis	D_0__Bacteria;D_1__Cyanobacteria;D_2__Oxyphotobacteria;D_3__Chloroplast;D_4__Citrus maxima;D_5__Citrus maxima;D_6__Citrus maxima	0	6.4285
Metabolism	Carbohydrate_metabolism	Glycolysis_/_Gluconeogenesis	D_0__Bacteria;D_1__Spirochaetes;D_2__Spirochaetia;D_3__Spirochaetales;D_4__Spirochaetaceae;D_5__Spirochaeta 2;Ambiguous_taxa	8.449	0
Metabolism	Carbohydrate_metabolism	Glycolysis_/_Gluconeogenesis	D_0__Bacteria;D_1__Proteobacteria;D_2__Alphaproteobacteria;D_3__uncultured	0	16.6151
Metabolism	Carbohydrate_metabolism	Glycolysis_/_Gluconeogenesis	D_0__Bacteria;D_1__Proteobacteria;D_2__Alphaproteobacteria;D_3__Rhizobiales;D_4__Methyloligellaceae;D_5__uncultured;D_6__uncultured bacterium	21.9476	0
Metabolism	Carbohydrate_metabolism	Glycolysis_/_Gluconeogenesis	D_0__Bacteria;D_1__Thermotogae;D_2__Thermotogae;D_3__Petrotogales;D_4__Petrotogaceae;D_5__Geotoga;D_6__uncultured organism	0	3.1648
Metabolism	Carbohydrate_metabolism	Glycolysis_/_Gluconeogenesis	D_0__Bacteria;D_1__Halanaerobiaeota;D_2__Halanaerobiia;D_3__Halanaerobiales;D_4__Halobacteroidaceae;D_5__Orenia;D_6__uncultured bacterium	0	34.7138
Metabolism	Carbohydrate_metabolism	Glycolysis_/_Gluconeogenesis	D_0__Bacteria;D_1__Proteobacteria;D_2__Gammaproteobacteria;D_3__HOC36;D_4__uncultured bacterium;D_5__uncultured bacterium;D_6__uncultured bacterium	7.1568	0
Metabolism	Carbohydrate_metabolism	Glycolysis_/_Gluconeogenesis	D_0__Bacteria;D_1__Chloroflexi;D_2__Anaerolineae;D_3__SBR1031;D_4__uncultured Chloroflexi bacterium;D_5__uncultured Chloroflexi bacterium;D_6__uncultured Chloroflexi bacterium	4.7712	0
Metabolism	Carbohydrate_metabolism	Glycolysis_/_Gluconeogenesis	D_0__Bacteria;D_1__Chloroflexi;D_2__Anaerolineae;D_3__SBR1031;D_4__uncultured Chloroflexi bacterium;D_5__uncultured Chloroflexi bacterium;D_6__uncultured Chloroflexi bacterium	0	40.7467
Metabolism	Carbohydrate_metabolism	Glycolysis_/_Gluconeogenesis	D_0__Bacteria;D_1__Chloroflexi;D_2__Dehalococcoidia	5.964	0
Metabolism	Carbohydrate_metabolism	Glycolysis_/_Gluconeogenesis	D_0__Bacteria;D_1__Proteobacteria;D_2__Gammaproteobacteria;D_3__Oceanospirillales;D_4__Halomonadaceae;D_5__Halomonas	0	10.0878
Metabolism	Carbohydrate_metabolism	Glycolysis_/_Gluconeogenesis	D_0__Bacteria;D_1__Proteobacteria;D_2__Gammaproteobacteria;D_3__Cellvibrionales;D_4__Microbulbiferaceae;D_5__Microbulbifer;Ambiguous_taxa	20.9933	0
Metabolism	Carbohydrate_metabolism	Glycolysis_/_Gluconeogenesis	D_0__Bacteria;D_1__Proteobacteria;D_2__Gammaproteobacteria	8.449	0
Metabolism	Carbohydrate_metabolism	Glycolysis_/_Gluconeogenesis	D_0__Bacteria;D_1__Proteobacteria;D_2__Gammaproteobacteria;D_3__Nitrosococcales;D_4__Nitrosococcaceae;D_5__Inmirania;D_6__uncultured gamma proteobacterium	1.2524	0
Metabolism	Carbohydrate_metabolism	Glycolysis_/_Gluconeogenesis	D_0__Bacteria;D_1__Proteobacteria;D_2__Alphaproteobacteria;D_3__uncultured	31.1322	0
Metabolism	Carbohydrate_metabolism	Glycolysis_/_Gluconeogenesis	D_0__Bacteria;D_1__Chloroflexi;D_2__Anaerolineae;D_3__Anaerolineales;D_4__Anaerolineaceae;D_5__uncultured;D_6__uncultured Chloroflexi bacterium	0	69.7836
Metabolism	Carbohydrate_metabolism	Glycolysis_/_Gluconeogenesis	Unassigned	0	13.5295
Metabolism	Carbohydrate_metabolism	Glycolysis_/_Gluconeogenesis	D_0__Bacteria;D_1__Chloroflexi;D_2__Anaerolineae;D_3__Anaerolineales;D_4__Anaerolineaceae;D_5__uncultured;D_6__uncultured Chloroflexi bacterium	14.1944	0
Metabolism	Carbohydrate_metabolism	Glycolysis_/_Gluconeogenesis	D_0__Bacteria;D_1__Firmicutes;D_2__Bacilli;D_3__Bacillales;D_4__Bacillaceae;D_5__Bacillus	21.9078	0
Metabolism	Carbohydrate_metabolism	Glycolysis_/_Gluconeogenesis	D_0__Bacteria;D_1__Proteobacteria;D_2__Gammaproteobacteria;D_3__Chromatiales;D_4__Chromatiaceae;D_5__Marichromatium;Ambiguous_taxa	0	2.0571
Metabolism	Carbohydrate_metabolism	Glycolysis_/_Gluconeogenesis	D_0__Bacteria;D_1__Elusimicrobia;D_2__Endomicrobia;D_3__Endomicrobiales;D_4__Endomicrobiaceae;D_5__Candidatus Endomicrobium;D_6__uncultured bacterium	0	6.6461
Metabolism	Carbohydrate_metabolism	Glycolysis_/_Gluconeogenesis	D_0__Archaea;D_1__Diapherotrites;D_2__Iainarchaeia;D_3__Iainarchaeales;D_4__uncultured archaeon;D_5__uncultured archaeon;D_6__uncultured archaeon	0	2.6307
Metabolism	Carbohydrate_metabolism	Glycolysis_/_Gluconeogenesis	D_0__Bacteria;D_1__Proteobacteria;D_2__Gammaproteobacteria;D_3__Nitrosococcales;D_4__Nitrosococcaceae;D_5__AqS1;D_6__uncultured bacterium	0	20.7689
Metabolism	Carbohydrate_metabolism	Glycolysis_/_Gluconeogenesis	D_0__Bacteria;D_1__Poribacteria;D_2__uncultured Firmicutes bacterium;D_3__uncultured Firmicutes bacterium;D_4__uncultured Firmicutes bacterium;D_5__uncultured Firmicutes bacterium;D_6__uncultured Firmicutes bacterium	0	3.8571
Metabolism	Carbohydrate_metabolism	Glycolysis_/_Gluconeogenesis	D_0__Bacteria;D_1__Bacteroidetes;D_2__Bacteroidia;D_3__Bacteroidales;D_4__Marinilabiliaceae;D_5__uncultured;D_6__uncultured organism	9.8207	0
Metabolism	Carbohydrate_metabolism	Glycolysis_/_Gluconeogenesis	D_0__Bacteria;D_1__Gemmatimonadetes;D_2__BD2-11 terrestrial group	10.1786	0
Metabolism	Carbohydrate_metabolism	Glycolysis_/_Gluconeogenesis	D_0__Bacteria;D_1__Chloroflexi;D_2__Anaerolineae;D_3__Thermoflexales;D_4__Thermoflexaceae;D_5__Thermoflexus;D_6__uncultured bacterium	0	5.934
Metabolism	Carbohydrate_metabolism	Glycolysis_/_Gluconeogenesis	D_0__Bacteria;D_1__Zixibacteria;D_2__uncultured bacterium;D_3__uncultured bacterium;D_4__uncultured bacterium;D_5__uncultured bacterium;D_6__uncultured bacterium	0	12.3427
Metabolism	Carbohydrate_metabolism	Glycolysis_/_Gluconeogenesis	D_0__Bacteria;D_1__Actinobacteria;D_2__Acidimicrobiia;D_3__IMCC26256	24.1543	0
Metabolism	Carbohydrate_metabolism	Glycolysis_/_Gluconeogenesis	D_0__Bacteria;D_1__Proteobacteria;D_2__Alphaproteobacteria;D_3__Tistrellales;D_4__Geminicoccaceae;D_5__uncultured;D_6__uncultured bacterium	59.0438	0
Metabolism	Carbohydrate_metabolism	Glycolysis_/_Gluconeogenesis	D_0__Bacteria;D_1__Gemmatimonadetes;D_2__BD2-11 terrestrial group;D_3__uncultured bacterium;D_4__uncultured bacterium;D_5__uncultured bacterium;D_6__uncultured bacterium	1.2723	0
Metabolism	Carbohydrate_metabolism	Glycolysis_/_Gluconeogenesis	D_0__Bacteria;D_1__Fibrobacteres;D_2__Fibrobacteria;D_3__Fibrobacterales;D_4__TG3;D_5__uncultured Chitinivibrionia bacterium;D_6__uncultured Chitinivibrionia bacterium	0	11.7691
Metabolism	Carbohydrate_metabolism	Glycolysis_/_Gluconeogenesis	D_0__Bacteria;D_1__Chloroflexi;D_2__Anaerolineae;D_3__SBR1031;D_4__uncultured bacterium;D_5__uncultured bacterium;D_6__uncultured bacterium	0.835	0
Metabolism	Carbohydrate_metabolism	Glycolysis_/_Gluconeogenesis	D_0__Bacteria;D_1__Latescibacteria;D_2__Latescibacteria;D_3__Latescibacterales;D_4__Latescibacteraceae;D_5__Candidatus Latescibacter;D_6__uncultured bacterium	4.473	0
Metabolism	Carbohydrate_metabolism	Glycolysis_/_Gluconeogenesis	D_0__Bacteria;D_1__Proteobacteria;D_2__Deltaproteobacteria;D_3__Desulfarculales;D_4__Desulfarculaceae;D_5__Desulfatiglans	0	13.7075
Metabolism	Carbohydrate_metabolism	Glycolysis_/_Gluconeogenesis	D_0__Bacteria;D_1__Acidobacteria;D_2__Subgroup 26;D_3__uncultured Acidobacteria bacterium;D_4__uncultured Acidobacteria bacterium;D_5__uncultured Acidobacteria bacterium;D_6__uncultured Acidobacteria bacterium	9.8207	0
Metabolism	Carbohydrate_metabolism	Glycolysis_/_Gluconeogenesis	D_0__Bacteria;D_1__Patescibacteria;D_2__Saccharimonadia;D_3__Saccharimonadales	2.2663	0
Metabolism	Carbohydrate_metabolism	Glycolysis_/_Gluconeogenesis	D_0__Bacteria;D_1__Proteobacteria;D_2__Alphaproteobacteria;D_3__Rhizobiales;D_4__Methyloligellaceae;D_5__uncultured;D_6__uncultured bacterium	0	5.6966
Metabolism	Carbohydrate_metabolism	Glycolysis_/_Gluconeogenesis	D_0__Bacteria;D_1__Proteobacteria;D_2__Gammaproteobacteria	35.2871	0
Metabolism	Carbohydrate_metabolism	Glycolysis_/_Gluconeogenesis	D_0__Bacteria;D_1__Gemmatimonadetes;D_2__PAUC43f marine benthic group;D_3__uncultured bacterium;D_4__uncultured bacterium;D_5__uncultured bacterium;D_6__uncultured bacterium	0	20.4129
Metabolism	Carbohydrate_metabolism	Glycolysis_/_Gluconeogenesis	D_0__Bacteria;D_1__Calditrichaeota;D_2__Calditrichia;D_3__Calditrichales;D_4__Calditrichaceae	0	4.4307
Metabolism	Carbohydrate_metabolism	Glycolysis_/_Gluconeogenesis	D_0__Bacteria;D_1__Nitrospirae;D_2__Nitrospira;D_3__Nitrospirales;D_4__Nitrospiraceae;D_5__Nitrospira;D_6__uncultured Nitrospira sp.	11.3316	0
Metabolism	Carbohydrate_metabolism	Glycolysis_/_Gluconeogenesis	D_0__Bacteria;D_1__Proteobacteria;D_2__Gammaproteobacteria	0	0.3758
Metabolism	Carbohydrate_metabolism	Glycolysis_/_Gluconeogenesis	D_0__Bacteria;D_1__Proteobacteria;D_2__Gammaproteobacteria;D_3__Ectothiorhodospirales;D_4__Thioalkalispiraceae;D_5__Thiohalophilus;D_6__uncultured bacterium	0	13.5295
Metabolism	Carbohydrate_metabolism	Glycolysis_/_Gluconeogenesis	D_0__Bacteria;D_1__Calditrichaeota;D_2__Calditrichia;D_3__Calditrichales;D_4__Calditrichaceae;D_5__Calorithrix;D_6__uncultured bacterium	0	7.8922
Metabolism	Carbohydrate_metabolism	Glycolysis_/_Gluconeogenesis	D_0__Bacteria	9.443	0
Metabolism	Carbohydrate_metabolism	Glycolysis_/_Gluconeogenesis	D_0__Bacteria;D_1__Firmicutes;D_2__Clostridia;D_3__Clostridiales	0	6.7647
Metabolism	Carbohydrate_metabolism	Glycolysis_/_Gluconeogenesis	D_0__Bacteria;D_1__Proteobacteria;D_2__Gammaproteobacteria	0	1.978
Metabolism	Carbohydrate_metabolism	Glycolysis_/_Gluconeogenesis	D_0__Bacteria;D_1__Gemmatimonadetes;D_2__BD2-11 terrestrial group;Ambiguous_taxa;Ambiguous_taxa;Ambiguous_taxa;Ambiguous_taxa	18.1306	0
Metabolism	Carbohydrate_metabolism	Glycolysis_/_Gluconeogenesis	D_0__Bacteria;D_1__Bacteroidetes;D_2__Bacteroidia;D_3__Chitinophagales;D_4__Saprospiraceae	6.8586	0
Metabolism	Carbohydrate_metabolism	Glycolysis_/_Gluconeogenesis	D_0__Bacteria;D_1__Planctomycetes;D_2__Planctomycetacia;D_3__Gemmatales;D_4__Gemmataceae;D_5__uncultured	7.0872	0
Metabolism	Carbohydrate_metabolism	Glycolysis_/_Gluconeogenesis	D_0__Bacteria;D_1__Chloroflexi;D_2__Dehalococcoidia;D_3__FW22;D_4__uncultured bacterium;D_5__uncultured bacterium;D_6__uncultured bacterium	0	13.6481
Metabolism	Carbohydrate_metabolism	Glycolysis_/_Gluconeogenesis	D_0__Bacteria;D_1__Proteobacteria;D_2__Alphaproteobacteria;D_3__Sneathiellales;D_4__Sneathiellaceae;D_5__AT-s3-44;D_6__uncultured bacterium	34.8299	0
Metabolism	Carbohydrate_metabolism	Glycolysis_/_Gluconeogenesis	D_0__Bacteria;D_1__Calditrichaeota;D_2__Calditrichia;D_3__Calditrichales;D_4__Calditrichaceae;D_5__Caldithrix;D_6__uncultured bacterium	3.3995	0
Metabolism	Carbohydrate_metabolism	Glycolysis_/_Gluconeogenesis	D_0__Bacteria;D_1__Chloroflexi;D_2__Anaerolineae;D_3__Ardenticatenales;D_4__Ardenticatenaceae;D_5__Ardenticatena;D_6__uncultured Chloroflexi bacterium	1.5904	0
Metabolism	Carbohydrate_metabolism	Glycolysis_/_Gluconeogenesis	D_0__Bacteria	4.2941	0
Metabolism	Carbohydrate_metabolism	Glycolysis_/_Gluconeogenesis	D_0__Bacteria;D_1__Chloroflexi;D_2__Anaerolineae;D_3__Anaerolineales;D_4__Anaerolineaceae;D_5__uncultured;D_6__uncultured Chloroflexi bacterium	45.088	38.9862
Metabolism	Carbohydrate_metabolism	Glycolysis_/_Gluconeogenesis	D_0__Bacteria;D_1__Proteobacteria;D_2__Gammaproteobacteria;D_3__1013-28-CG33;D_4__uncultured bacterium;D_5__uncultured bacterium;D_6__uncultured bacterium	11.928	0
Metabolism	Carbohydrate_metabolism	Glycolysis_/_Gluconeogenesis	D_0__Bacteria;D_1__Chloroflexi;D_2__Dehalococcoidia;D_3__SAR202 clade;Ambiguous_taxa;Ambiguous_taxa;Ambiguous_taxa	14.3136	0
Metabolism	Carbohydrate_metabolism	Glycolysis_/_Gluconeogenesis	D_0__Bacteria;D_1__Chloroflexi;D_2__Anaerolineae;D_3__SBR1031;D_4__uncultured Chloroflexi bacterium;D_5__uncultured Chloroflexi bacterium;D_6__uncultured Chloroflexi bacterium	42.5433	0
Metabolism	Carbohydrate_metabolism	Glycolysis_/_Gluconeogenesis	D_0__Bacteria;D_1__Planctomycetes;D_2__Planctomycetacia;D_3__Pirellulales;D_4__Pirellulaceae;D_5__Rhodopirellula;D_6__uncultured bacterium	26.5001	0
Metabolism	Carbohydrate_metabolism	Glycolysis_/_Gluconeogenesis	D_0__Bacteria	0	6.3691
Metabolism	Carbohydrate_metabolism	Glycolysis_/_Gluconeogenesis	D_0__Bacteria;D_1__Chloroflexi;D_2__Dehalococcoidia;D_3__SAR202 clade	23.0609	0
Metabolism	Carbohydrate_metabolism	Glycolysis_/_Gluconeogenesis	D_0__Bacteria;D_1__FCPU426;D_2__uncultured bacterium;D_3__uncultured bacterium;D_4__uncultured bacterium;D_5__uncultured bacterium;D_6__uncultured bacterium	0	2.2549
Metabolism	Carbohydrate_metabolism	Glycolysis_/_Gluconeogenesis	D_0__Bacteria;D_1__Chloroflexi;D_2__Anaerolineae;D_3__Thermoflexales;D_4__Thermoflexaceae;D_5__Thermoflexus;D_6__uncultured bacterium	0	15.4283
Metabolism	Carbohydrate_metabolism	Glycolysis_/_Gluconeogenesis	D_0__Bacteria;D_1__Gemmatimonadetes;D_2__BD2-11 terrestrial group;D_3__uncultured bacterium;D_4__uncultured bacterium;D_5__uncultured bacterium;D_6__uncultured bacterium	7.952	0
Metabolism	Carbohydrate_metabolism	Glycolysis_/_Gluconeogenesis	D_0__Archaea;D_1__Crenarchaeota;D_2__Crenarchaeota Incertae Sedis;D_3__Aigarchaeales;D_4__Geothermarchaeaceae;D_5__uncultured archaeon;D_6__uncultured archaeon	14.6715	0
Metabolism	Carbohydrate_metabolism	Glycolysis_/_Gluconeogenesis	D_0__Bacteria;D_1__Gemmatimonadetes;D_2__BD2-11 terrestrial group;D_3__uncultured bacterium;D_4__uncultured bacterium;D_5__uncultured bacterium;D_6__uncultured bacterium	16.4607	0
Metabolism	Carbohydrate_metabolism	Glycolysis_/_Gluconeogenesis	D_0__Archaea;D_1__Nanoarchaeaeota;D_2__Woesearchaeia;D_3__Candidatus Pacearchaeota archaeon RBG_19FT_COMBO_34_9;D_4__Candidatus Pacearchaeota archaeon RBG_19FT_COMBO_34_9;D_5__Candidatus Pacearchaeota archaeon RBG_19FT_COMBO_34_9;D_6__Candidatus Pacearchaeota archaeon RBG_19FT_COMBO_34_9	0	2.3499
Metabolism	Carbohydrate_metabolism	Glycolysis_/_Gluconeogenesis	D_0__Bacteria;D_1__Proteobacteria;D_2__Gammaproteobacteria;D_3__Ectothiorhodospirales;D_4__Thioalkalispiraceae	0	5.3801
Metabolism	Carbohydrate_metabolism	Glycolysis_/_Gluconeogenesis	D_0__Bacteria;D_1__Proteobacteria;D_2__Deltaproteobacteria;D_3__Desulfarculales;D_4__Desulfarculaceae;D_5__Desulfatiglans	33.8955	33.7248
Metabolism	Carbohydrate_metabolism	Glycolysis_/_Gluconeogenesis	D_0__Bacteria;D_1__Proteobacteria;D_2__Gammaproteobacteria;D_3__Nitrosococcales;D_4__Nitrosococcaceae	21.2915	0
Metabolism	Carbohydrate_metabolism	Glycolysis_/_Gluconeogenesis	D_0__Bacteria;D_1__Proteobacteria;D_2__Deltaproteobacteria;D_3__Myxococcales;D_4__bacteriap25;D_5__uncultured bacterium;D_6__uncultured bacterium	14.7013	0
Metabolism	Carbohydrate_metabolism	Glycolysis_/_Gluconeogenesis	D_0__Bacteria;D_1__Proteobacteria;D_2__Gammaproteobacteria	0	20.7689
Metabolism	Carbohydrate_metabolism	Glycolysis_/_Gluconeogenesis	D_0__Bacteria;D_1__Proteobacteria;D_2__Alphaproteobacteria;D_3__Rhodovibrionales;D_4__Kiloniellaceae;D_5__uncultured	20.7548	0
Metabolism	Carbohydrate_metabolism	Glycolysis_/_Gluconeogenesis	D_0__Bacteria;D_1__Proteobacteria;D_2__Deltaproteobacteria;D_3__Desulfarculales;D_4__Desulfarculaceae;D_5__Desulfatiglans	0	9.1977
Metabolism	Carbohydrate_metabolism	Glycolysis_/_Gluconeogenesis	D_0__Bacteria;D_1__Bacteroidetes;D_2__Bacteroidia;D_3__Cytophagales;D_4__Cyclobacteriaceae;D_5__uncultured	0	13.2921
Metabolism	Carbohydrate_metabolism	Glycolysis_/_Gluconeogenesis	D_0__Bacteria	3.3796	0
Metabolism	Carbohydrate_metabolism	Glycolysis_/_Gluconeogenesis	D_0__Bacteria;D_1__Calditrichaeota;D_2__Calditrichia;D_3__Calditrichales;D_4__Calditrichaceae;D_5__uncultured Deferribacteres bacterium;D_6__uncultured Deferribacteres bacterium	13.598	0
Metabolism	Carbohydrate_metabolism	Glycolysis_/_Gluconeogenesis	D_0__Bacteria;D_1__Proteobacteria;D_2__Gammaproteobacteria;D_3__Nitrosococcales;D_4__Nitrosococcaceae;D_5__AqS1	19.6216	0
Metabolism	Carbohydrate_metabolism	Glycolysis_/_Gluconeogenesis	D_0__Bacteria;D_1__Modulibacteria;D_2__Moduliflexia;D_3__Moduliflexales;D_4__Moduliflexaceae;D_5__uncultured bacterium;D_6__uncultured bacterium	0	3.1648
Metabolism	Carbohydrate_metabolism	Glycolysis_/_Gluconeogenesis	D_0__Bacteria;D_1__Proteobacteria;D_2__Deltaproteobacteria;D_3__SAR324 clade(Marine group B);D_4__uncultured bacterium;D_5__uncultured bacterium;D_6__uncultured bacterium	6.7592	0
Metabolism	Carbohydrate_metabolism	Glycolysis_/_Gluconeogenesis	Unassigned	0	17.7426
Metabolism	Carbohydrate_metabolism	Glycolysis_/_Gluconeogenesis	D_0__Bacteria;D_1__Spirochaetes;D_2__Spirochaetia;D_3__Spirochaetales;D_4__Spirochaetaceae;D_5__uncultured;D_6__uncultured organism	0	14.2415
Metabolism	Carbohydrate_metabolism	Glycolysis_/_Gluconeogenesis	D_0__Bacteria;D_1__Proteobacteria;D_2__Deltaproteobacteria;D_3__Syntrophobacterales;D_4__Syntrophobacteraceae;D_5__uncultured;D_6__uncultured bacterium	5.8845	0
Metabolism	Carbohydrate_metabolism	Glycolysis_/_Gluconeogenesis	D_0__Bacteria;D_1__Gemmatimonadetes;D_2__Gemmatimonadetes;D_3__Gemmatimonadales;D_4__Gemmatimonadaceae;D_5__uncultured;D_6__uncultured actinobacterium	4.1549	0
Metabolism	Carbohydrate_metabolism	Glycolysis_/_Gluconeogenesis	D_0__Bacteria;D_1__Chloroflexi;D_2__Anaerolineae;D_3__SBR1031;D_4__uncultured Chloroflexi bacterium;D_5__uncultured Chloroflexi bacterium;D_6__uncultured Chloroflexi bacterium	0	22.9447
Metabolism	Carbohydrate_metabolism	Glycolysis_/_Gluconeogenesis	D_0__Bacteria;D_1__Epsilonbacteraeota;D_2__Campylobacteria;D_3__Campylobacterales;D_4__Sulfurospirillaceae;D_5__Sulfurospirillum	0	3.0461
Metabolism	Carbohydrate_metabolism	Glycolysis_/_Gluconeogenesis	D_0__Bacteria;D_1__Proteobacteria;D_2__Gammaproteobacteria;D_3__OM182 clade	10.437	0
Metabolism	Carbohydrate_metabolism	Glycolysis_/_Gluconeogenesis	D_0__Bacteria;D_1__Chloroflexi;D_2__Dehalococcoidia	24.2338	0
Metabolism	Carbohydrate_metabolism	Glycolysis_/_Gluconeogenesis	D_0__Bacteria;D_1__Calditrichaeota;D_2__Calditrichia;D_3__Calditrichales;D_4__Calditrichaceae	0	4.5098
Metabolism	Carbohydrate_metabolism	Glycolysis_/_Gluconeogenesis	D_0__Bacteria;D_1__Spirochaetes;D_2__Spirochaetia;D_3__Spirochaetales;D_4__Spirochaetaceae;D_5__uncultured;D_6__uncultured organism	0	11.0768
Metabolism	Carbohydrate_metabolism	Glycolysis_/_Gluconeogenesis	D_0__Archaea;D_1__Nanoarchaeaeota;D_2__Woesearchaeia	0	8.0069
Metabolism	Carbohydrate_metabolism	Glycolysis_/_Gluconeogenesis	D_0__Bacteria;D_1__Fibrobacteres;D_2__Fibrobacteria;D_3__Fibrobacterales	0	3.5604
Metabolism	Carbohydrate_metabolism	Glycolysis_/_Gluconeogenesis	D_0__Bacteria;D_1__Chloroflexi;D_2__Dehalococcoidia;D_3__FW22;D_4__uncultured bacterium;D_5__uncultured bacterium;D_6__uncultured bacterium	0	21.837
Metabolism	Carbohydrate_metabolism	Glycolysis_/_Gluconeogenesis	D_0__Bacteria;D_1__Chloroflexi;D_2__Dehalococcoidia;D_3__uncultured bacterium;D_4__uncultured bacterium;D_5__uncultured bacterium;D_6__uncultured bacterium	0	10.4636
Metabolism	Carbohydrate_metabolism	Glycolysis_/_Gluconeogenesis	D_0__Bacteria;D_1__Proteobacteria;D_2__Gammaproteobacteria	0	7.1406
Metabolism	Carbohydrate_metabolism	Glycolysis_/_Gluconeogenesis	D_0__Bacteria;D_1__Gemmatimonadetes;D_2__Gemmatimonadetes;D_3__Gemmatimonadales;D_4__Gemmatimonadaceae;D_5__uncultured;D_6__uncultured actinobacterium	11.7094	0
Metabolism	Carbohydrate_metabolism	Glycolysis_/_Gluconeogenesis	D_0__Bacteria;D_1__Planctomycetes;D_2__Planctomycetacia;D_3__Pirellulales;D_4__Pirellulaceae;D_5__Pir4 lineage	11.7094	0
Metabolism	Carbohydrate_metabolism	Glycolysis_/_Gluconeogenesis	D_0__Bacteria;D_1__Chloroflexi;D_2__Anaerolineae;D_3__Anaerolineales;D_4__Anaerolineaceae;D_5__uncultured;D_6__uncultured Chloroflexi bacterium	21.2915	0
Metabolism	Carbohydrate_metabolism	Glycolysis_/_Gluconeogenesis	D_0__Bacteria;D_1__Proteobacteria;D_2__Alphaproteobacteria;D_3__Rhodovibrionales;D_4__Kiloniellaceae;D_5__uncultured;D_6__uncultured bacterium	5.4869	0
Metabolism	Carbohydrate_metabolism	Glycolysis_/_Gluconeogenesis	D_0__Bacteria	0	6.5274
Metabolism	Carbohydrate_metabolism	Glycolysis_/_Gluconeogenesis	D_0__Bacteria;D_1__Proteobacteria;D_2__Deltaproteobacteria;D_3__Desulfarculales;D_4__Desulfarculaceae;D_5__Desulfatiglans;D_6__uncultured bacterium	0	5.7362
Metabolism	Carbohydrate_metabolism	Glycolysis_/_Gluconeogenesis	D_0__Archaea;D_1__Asgardaeota;D_2__Lokiarchaeia;D_3__uncultured crenarchaeote;D_4__uncultured crenarchaeote;D_5__uncultured crenarchaeote;D_6__uncultured crenarchaeote	0	26.3864
Metabolism	Carbohydrate_metabolism	Glycolysis_/_Gluconeogenesis	D_0__Archaea;D_1__Nanoarchaeaeota;D_2__Woesearchaeia;D_3__archaeon GW2011_AR13;D_4__archaeon GW2011_AR13;D_5__archaeon GW2011_AR13;D_6__archaeon GW2011_AR13	0.7873	0
Metabolism	Carbohydrate_metabolism	Glycolysis_/_Gluconeogenesis	D_0__Bacteria;D_1__Proteobacteria;D_2__Deltaproteobacteria;D_3__Desulfarculales;D_4__Desulfarculaceae;D_5__uncultured	13.8365	0
Metabolism	Carbohydrate_metabolism	Glycolysis_/_Gluconeogenesis	D_0__Bacteria;D_1__Chloroflexi;D_2__JG30-KF-CM66;D_3__uncultured bacterium;D_4__uncultured bacterium;D_5__uncultured bacterium;D_6__uncultured bacterium	10.3774	0
Metabolism	Carbohydrate_metabolism	Glycolysis_/_Gluconeogenesis	D_0__Bacteria;D_1__Actinobacteria;D_2__WCHB1-81;D_3__uncultured bacterium;D_4__uncultured bacterium;D_5__uncultured bacterium;D_6__uncultured bacterium	0	23.9337
Metabolism	Carbohydrate_metabolism	Glycolysis_/_Gluconeogenesis	D_0__Bacteria;D_1__Chloroflexi;D_2__Anaerolineae;D_3__SBR1031;D_4__uncultured organism;D_5__uncultured organism;D_6__uncultured organism	0	18.1975
Metabolism	Carbohydrate_metabolism	Glycolysis_/_Gluconeogenesis	D_0__Bacteria	0	2.0769
Metabolism	Carbohydrate_metabolism	Glycolysis_/_Gluconeogenesis	D_0__Bacteria;D_1__Bacteroidetes;D_2__Chlorobia;D_3__Chlorobiales;D_4__Chlorobiaceae;D_5__Prosthecochloris;Ambiguous_taxa	0	2.7
Metabolism	Carbohydrate_metabolism	Glycolysis_/_Gluconeogenesis	D_0__Bacteria;D_1__Spirochaetes;D_2__Spirochaetia;D_3__Spirochaetales;D_4__Spirochaetaceae;D_5__Spirochaeta 2	0	9.3955
Metabolism	Carbohydrate_metabolism	Glycolysis_/_Gluconeogenesis	D_0__Bacteria;D_1__Proteobacteria;D_2__Deltaproteobacteria;D_3__NB1-j	10.7352	0
Metabolism	Carbohydrate_metabolism	Glycolysis_/_Gluconeogenesis	D_0__Bacteria;D_1__Chloroflexi;D_2__Anaerolineae;D_3__SBR1031	18.2897	0
Metabolism	Carbohydrate_metabolism	Glycolysis_/_Gluconeogenesis	D_0__Bacteria;D_1__Chloroflexi;D_2__Dehalococcoidia;D_3__SAR202 clade;D_4__uncultured bacterium;D_5__uncultured bacterium;D_6__uncultured bacterium	10.3376	0
Metabolism	Carbohydrate_metabolism	Glycolysis_/_Gluconeogenesis	D_0__Bacteria;D_1__Acidobacteria;D_2__Subgroup 6	16.8981	0
Metabolism	Carbohydrate_metabolism	Glycolysis_/_Gluconeogenesis	D_0__Bacteria;D_1__Spirochaetes;D_2__Spirochaetia;D_3__Spirochaetales;D_4__Spirochaetaceae;D_5__uncultured;D_6__uncultured organism	0	14.6371
Metabolism	Carbohydrate_metabolism	Glycolysis_/_Gluconeogenesis	D_0__Bacteria;D_1__Chloroflexi;D_2__JG30-KF-CM66;D_3__uncultured bacterium;D_4__uncultured bacterium;D_5__uncultured bacterium;D_6__uncultured bacterium	0	13.8855
Metabolism	Carbohydrate_metabolism	Citrate_cycle_(TCA_cycle)	D_0__Bacteria;D_1__Proteobacteria;D_2__Deltaproteobacteria;D_3__Syntrophobacterales;D_4__Syntrophobacteraceae;D_5__uncultured;D_6__uncultured bacterium	2.5648	0
Metabolism	Carbohydrate_metabolism	Citrate_cycle_(TCA_cycle)	D_0__Bacteria;D_1__Proteobacteria;D_2__Deltaproteobacteria;D_3__SAR324 clade(Marine group B);D_4__uncultured organism;D_5__uncultured organism;D_6__uncultured organism	0	28.1306
Metabolism	Carbohydrate_metabolism	Citrate_cycle_(TCA_cycle)	D_0__Bacteria;D_1__Proteobacteria;D_2__Alphaproteobacteria	9.4699	0
Metabolism	Carbohydrate_metabolism	Citrate_cycle_(TCA_cycle)	D_0__Bacteria;D_1__Planctomycetes;D_2__Planctomycetacia;D_3__Pirellulales;D_4__Pirellulaceae	19.3343	0
Metabolism	Carbohydrate_metabolism	Citrate_cycle_(TCA_cycle)	D_0__Bacteria;D_1__Nitrospirae;D_2__Thermodesulfovibrionia;D_3__uncultured;D_4__uncultured Nitrospirae bacterium;D_5__uncultured Nitrospirae bacterium;D_6__uncultured Nitrospirae bacterium	5.7871	0
Metabolism	Carbohydrate_metabolism	Citrate_cycle_(TCA_cycle)	D_0__Bacteria	0	6.7488
Metabolism	Carbohydrate_metabolism	Citrate_cycle_(TCA_cycle)	D_0__Archaea;D_1__Crenarchaeota;D_2__Bathyarchaeia	0	7.5924
Metabolism	Carbohydrate_metabolism	Citrate_cycle_(TCA_cycle)	D_0__Bacteria;D_1__WS4;D_2__uncultured bacterium;D_3__uncultured bacterium;D_4__uncultured bacterium;D_5__uncultured bacterium;D_6__uncultured bacterium	0	4.6722
Metabolism	Carbohydrate_metabolism	Citrate_cycle_(TCA_cycle)	D_0__Bacteria;D_1__Chloroflexi;D_2__Dehalococcoidia;D_3__MSBL5;D_4__uncultured organism;D_5__uncultured organism;D_6__uncultured organism	0	10.2205
Metabolism	Carbohydrate_metabolism	Citrate_cycle_(TCA_cycle)	D_0__Archaea;D_1__Nanoarchaeaeota;D_2__Woesearchaeia	0	8.1472
Metabolism	Carbohydrate_metabolism	Citrate_cycle_(TCA_cycle)	D_0__Bacteria;D_1__Planctomycetes;D_2__Planctomycetacia;D_3__Planctomycetales;D_4__Gimesiaceae;D_5__uncultured;D_6__uncultured bacterium	20.7153	0
Metabolism	Carbohydrate_metabolism	Citrate_cycle_(TCA_cycle)	D_0__Bacteria;D_1__Proteobacteria;D_2__Gammaproteobacteria	0	3.2446
Metabolism	Carbohydrate_metabolism	Citrate_cycle_(TCA_cycle)	D_0__Bacteria;D_1__Chloroflexi;D_2__Anaerolineae;D_3__Anaerolineales;D_4__Anaerolineaceae;D_5__uncultured;D_6__uncultured Chloroflexi bacterium	0	27.4493
Metabolism	Carbohydrate_metabolism	Citrate_cycle_(TCA_cycle)	D_0__Bacteria;D_1__Chloroflexi;D_2__Dehalococcoidia;D_3__SAR202 clade	20.7153	0
Metabolism	Carbohydrate_metabolism	Citrate_cycle_(TCA_cycle)	D_0__Bacteria;D_1__Gemmatimonadetes;D_2__BD2-11 terrestrial group;D_3__uncultured bacterium;D_4__uncultured bacterium;D_5__uncultured bacterium;D_6__uncultured bacterium	29.4618	0
Metabolism	Carbohydrate_metabolism	Citrate_cycle_(TCA_cycle)	D_0__Bacteria;D_1__Planctomycetes;D_2__Planctomycetacia;D_3__Pirellulales;D_4__Pirellulaceae;D_5__uncultured	7.5956	0
Metabolism	Carbohydrate_metabolism	Citrate_cycle_(TCA_cycle)	D_0__Bacteria	0	16.0932
Metabolism	Carbohydrate_metabolism	Citrate_cycle_(TCA_cycle)	D_0__Bacteria;D_1__Gemmatimonadetes;D_2__BD2-11 terrestrial group;D_3__uncultured Gemmatimonadetes bacterium;D_4__uncultured Gemmatimonadetes bacterium;D_5__uncultured Gemmatimonadetes bacterium;D_6__uncultured Gemmatimonadetes bacterium	0	26.5083
Metabolism	Carbohydrate_metabolism	Citrate_cycle_(TCA_cycle)	D_0__Bacteria;D_1__Calditrichaeota;D_2__Calditrichia;D_3__Calditrichales;D_4__Calditrichaceae;D_5__Caldithrix;D_6__uncultured organism	0	18.7538
Metabolism	Carbohydrate_metabolism	Citrate_cycle_(TCA_cycle)	D_0__Bacteria;D_1__Dependentiae;D_2__Babeliae;D_3__Babeliales;D_4__uncultured Candidatus Dependentiae bacterium;D_5__uncultured Candidatus Dependentiae bacterium;D_6__uncultured Candidatus Dependentiae bacterium	0	4.1531
Metabolism	Carbohydrate_metabolism	Citrate_cycle_(TCA_cycle)	D_0__Bacteria;D_1__Chloroflexi;D_2__Anaerolineae;D_3__Ardenticatenales;D_4__uncultured;D_5__uncultured bacterium;D_6__uncultured bacterium	0	4.9967
Metabolism	Carbohydrate_metabolism	Citrate_cycle_(TCA_cycle)	D_0__Bacteria;D_1__Chloroflexi;D_2__Anaerolineae;D_3__Anaerolineales;D_4__Anaerolineaceae;D_5__uncultured;D_6__uncultured Chloroflexi bacterium	64.908	0
Metabolism	Carbohydrate_metabolism	Citrate_cycle_(TCA_cycle)	D_0__Bacteria;D_1__Calditrichaeota;D_2__Calditrichia;D_3__Calditrichales;D_4__Calditrichaceae;D_5__Calorithrix;D_6__uncultured bacterium	19.0055	0
Metabolism	Carbohydrate_metabolism	Citrate_cycle_(TCA_cycle)	D_0__Bacteria;D_1__Proteobacteria;D_2__Gammaproteobacteria	0	8.1764
Metabolism	Carbohydrate_metabolism	Citrate_cycle_(TCA_cycle)	D_0__Bacteria;D_1__Planctomycetes;D_2__Phycisphaerae;D_3__CCM11a;D_4__uncultured bacterium;D_5__uncultured bacterium;D_6__uncultured bacterium	13.8102	0
Metabolism	Carbohydrate_metabolism	Citrate_cycle_(TCA_cycle)	D_0__Bacteria;D_1__Chloroflexi;D_2__Anaerolineae;D_3__SBR1031;D_4__uncultured bacterium;D_5__uncultured bacterium;D_6__uncultured bacterium	0	19.2729
Metabolism	Carbohydrate_metabolism	Citrate_cycle_(TCA_cycle)	D_0__Bacteria;D_1__Proteobacteria;D_2__Gammaproteobacteria;D_3__Alteromonadales;D_4__Marinobacteraceae;D_5__Marinobacter	0	13.7895
Metabolism	Carbohydrate_metabolism	Citrate_cycle_(TCA_cycle)	D_0__Bacteria;D_1__Firmicutes;D_2__Clostridia;D_3__Clostridiales;D_4__Family XII;D_5__Fusibacter;D_6__uncultured bacterium	0	6.7488
Metabolism	Carbohydrate_metabolism	Citrate_cycle_(TCA_cycle)	D_0__Bacteria;D_1__Planctomycetes;D_2__Planctomycetacia;D_3__Pirellulales;D_4__Pirellulaceae;D_5__Pir4 lineage	0	32.7055
Metabolism	Carbohydrate_metabolism	Citrate_cycle_(TCA_cycle)	D_0__Archaea;D_1__Nanoarchaeaeota;D_2__Nanohaloarchaeia;D_3__Aenigmarchaeales;D_4__uncultured archaeon;D_5__uncultured archaeon;D_6__uncultured archaeon	2.5648	0
Metabolism	Carbohydrate_metabolism	Citrate_cycle_(TCA_cycle)	D_0__Bacteria;D_1__Spirochaetes;D_2__Spirochaetia;D_3__Spirochaetales;D_4__Spirochaetaceae;D_5__Spirochaeta 2	0	6.7488
Metabolism	Carbohydrate_metabolism	Citrate_cycle_(TCA_cycle)	D_0__Bacteria;D_1__Calditrichaeota;D_2__Calditrichia;D_3__Calditrichales;D_4__Calditrichaceae;D_5__Calorithrix;D_6__uncultured bacterium	24.0364	0
Metabolism	Carbohydrate_metabolism	Citrate_cycle_(TCA_cycle)	D_0__Bacteria;D_1__Epsilonbacteraeota;D_2__Campylobacteria;D_3__Campylobacterales;D_4__Arcobacteraceae;D_5__Arcobacter;D_6__uncultured Epsilonproteobacteria bacterium	0	9.0524
Metabolism	Carbohydrate_metabolism	Citrate_cycle_(TCA_cycle)	D_0__Bacteria;D_1__Calditrichaeota;D_2__Calditrichia;D_3__Calditrichales;D_4__Calditrichaceae;D_5__Calorithrix;D_6__uncultured bacterium	43.6008	0
Metabolism	Carbohydrate_metabolism	Citrate_cycle_(TCA_cycle)	D_0__Bacteria;D_1__Patescibacteria;D_2__Parcubacteria	0	4.1531
Metabolism	Carbohydrate_metabolism	Citrate_cycle_(TCA_cycle)	D_0__Bacteria;D_1__Proteobacteria;D_2__Gammaproteobacteria;D_3__Nitrosococcales;D_4__Nitrosococcaceae	38.6686	0
Metabolism	Carbohydrate_metabolism	Citrate_cycle_(TCA_cycle)	D_0__Bacteria;D_1__Chloroflexi;D_2__Dehalococcoidia;D_3__H3.93;D_4__uncultured bacterium;D_5__uncultured bacterium;D_6__uncultured bacterium	0	20.3436
Metabolism	Carbohydrate_metabolism	Citrate_cycle_(TCA_cycle)	D_0__Bacteria;D_1__Proteobacteria;D_2__Deltaproteobacteria;D_3__Syntrophobacterales;D_4__Syntrophobacteraceae;D_5__uncultured;D_6__uncultured bacterium	0	77.1889
Metabolism	Carbohydrate_metabolism	Citrate_cycle_(TCA_cycle)	D_0__Bacteria;D_1__Proteobacteria;D_2__Gammaproteobacteria	0	3.5123
Metabolism	Carbohydrate_metabolism	Citrate_cycle_(TCA_cycle)	D_0__Bacteria;D_1__Calditrichaeota;D_2__Calditrichia;D_3__Calditrichales;D_4__Calditrichaceae;D_5__Calorithrix;D_6__uncultured bacterium	0	13.238
Metabolism	Carbohydrate_metabolism	Citrate_cycle_(TCA_cycle)	D_0__Bacteria;D_1__Chloroflexi;D_2__Dehalococcoidia	0	6.1647
Metabolism	Carbohydrate_metabolism	Citrate_cycle_(TCA_cycle)	D_0__Bacteria;D_1__Halanaerobiaeota;D_2__Halanaerobiia;D_3__Halanaerobiales;D_4__Halobacteroidaceae;D_5__Halanaerobacter;D_6__Halanaerobacter lacunarum	0	5.0616
Metabolism	Carbohydrate_metabolism	Citrate_cycle_(TCA_cycle)	D_0__Bacteria;D_1__Proteobacteria;D_2__Gammaproteobacteria;D_3__Nitrosococcales;D_4__Nitrosococcaceae;D_5__AqS1	33.1116	0
Metabolism	Carbohydrate_metabolism	Citrate_cycle_(TCA_cycle)	D_0__Archaea;D_1__Euryarchaeota;D_2__Thermococci;D_3__Methanofastidiosales;D_4__uncultured	0	28.2604
Metabolism	Carbohydrate_metabolism	Citrate_cycle_(TCA_cycle)	D_0__Bacteria;D_1__Chloroflexi;D_2__Anaerolineae;D_3__Anaerolineales;D_4__Anaerolineaceae;D_5__ADurb.Bin120;D_6__uncultured bacterium	0	22.0633
Metabolism	Carbohydrate_metabolism	Citrate_cycle_(TCA_cycle)	D_0__Bacteria;D_1__LCP-89	0	1.817
Metabolism	Carbohydrate_metabolism	Citrate_cycle_(TCA_cycle)	D_0__Bacteria;D_1__Bacteroidetes;D_2__Bacteroidia;D_3__Cytophagales;D_4__Cyclobacteriaceae;D_5__Marinoscillum;D_6__uncultured bacterium	0	7.1381
Metabolism	Carbohydrate_metabolism	Citrate_cycle_(TCA_cycle)	D_0__Bacteria;D_1__Gemmatimonadetes;D_2__MD2902-B12;D_3__uncultured bacterium;D_4__uncultured bacterium;D_5__uncultured bacterium;D_6__uncultured bacterium	15.7831	0
Metabolism	Carbohydrate_metabolism	Citrate_cycle_(TCA_cycle)	D_0__Bacteria;D_1__Spirochaetes;D_2__Spirochaetia;D_3__Spirochaetales;D_4__Spirochaetaceae;D_5__Spirochaeta 2;D_6__uncultured spirochete	1.4961	0
Metabolism	Carbohydrate_metabolism	Citrate_cycle_(TCA_cycle)	D_0__Bacteria;D_1__Halanaerobiaeota;D_2__Halanaerobiia;D_3__Halanaerobiales;D_4__Halobacteroidaceae;D_5__Orenia;D_6__uncultured bacterium	21.7018	0
Metabolism	Carbohydrate_metabolism	Citrate_cycle_(TCA_cycle)	D_0__Bacteria;D_1__Spirochaetes;D_2__Spirochaetia;D_3__Spirochaetales;D_4__Spirochaetaceae;D_5__Spirochaeta 2	0	9.2795
Metabolism	Carbohydrate_metabolism	Citrate_cycle_(TCA_cycle)	D_0__Bacteria;D_1__Gemmatimonadetes;D_2__BD2-11 terrestrial group;D_3__uncultured bacterium;D_4__uncultured bacterium;D_5__uncultured bacterium;D_6__uncultured bacterium	18.9397	0
Metabolism	Carbohydrate_metabolism	Citrate_cycle_(TCA_cycle)	D_0__Bacteria;D_1__Chloroflexi;D_2__JG30-KF-CM66;D_3__uncultured Chloroflexi bacterium;D_4__uncultured Chloroflexi bacterium;D_5__uncultured Chloroflexi bacterium;D_6__uncultured Chloroflexi bacterium	16.7695	0
Metabolism	Carbohydrate_metabolism	Citrate_cycle_(TCA_cycle)	D_0__Archaea;D_1__Nanoarchaeaeota;D_2__Woesearchaeia;D_3__archaeon GW2011_AR13;D_4__archaeon GW2011_AR13;D_5__archaeon GW2011_AR13;D_6__archaeon GW2011_AR13	0	2.1901
Metabolism	Carbohydrate_metabolism	Citrate_cycle_(TCA_cycle)	D_0__Bacteria;D_1__Proteobacteria;D_2__Gammaproteobacteria	34.5255	0
Metabolism	Carbohydrate_metabolism	Citrate_cycle_(TCA_cycle)	D_0__Bacteria;D_1__Proteobacteria;D_2__Gammaproteobacteria;D_3__HOC36;D_4__uncultured bacterium;D_5__uncultured bacterium;D_6__uncultured bacterium	13.1197	0
Metabolism	Carbohydrate_metabolism	Citrate_cycle_(TCA_cycle)	D_0__Bacteria;D_1__Calditrichaeota;D_2__Calditrichia;D_3__Calditrichales;D_4__Calditrichaceae;D_5__Caldithrix;D_6__uncultured bacterium	9.5027	0
Metabolism	Carbohydrate_metabolism	Citrate_cycle_(TCA_cycle)	D_0__Bacteria;D_1__Chloroflexi;D_2__Dehalococcoidia;D_3__vadinBA26;D_4__uncultured bacterium;D_5__uncultured bacterium;D_6__uncultured bacterium	0	34.5225
Metabolism	Carbohydrate_metabolism	Citrate_cycle_(TCA_cycle)	D_0__Bacteria;D_1__Planctomycetes;D_2__Planctomycetacia;D_3__Planctomycetales	16.5723	0
Metabolism	Carbohydrate_metabolism	Citrate_cycle_(TCA_cycle)	D_0__Bacteria;D_1__LCP-89;D_2__uncultured bacterium;D_3__uncultured bacterium;D_4__uncultured bacterium;D_5__uncultured bacterium;D_6__uncultured bacterium	0	14.5358
Metabolism	Carbohydrate_metabolism	Citrate_cycle_(TCA_cycle)	D_0__Bacteria;D_1__Proteobacteria;D_2__Gammaproteobacteria	0.6247	0
Metabolism	Carbohydrate_metabolism	Citrate_cycle_(TCA_cycle)	D_0__Bacteria;D_1__Proteobacteria;D_2__Gammaproteobacteria	0	1.3627
Metabolism	Carbohydrate_metabolism	Citrate_cycle_(TCA_cycle)	D_0__Bacteria;D_1__Chloroflexi;D_2__Anaerolineae	22.5567	24.0749
Metabolism	Carbohydrate_metabolism	Citrate_cycle_(TCA_cycle)	D_0__Bacteria;D_1__Spirochaetes;D_2__Spirochaetia;D_3__Spirochaetales;D_4__Spirochaetaceae;D_5__Sediminispirochaeta;D_6__uncultured organism	0	5.9052
Metabolism	Carbohydrate_metabolism	Citrate_cycle_(TCA_cycle)	D_0__Bacteria;D_1__Halanaerobiaeota;D_2__Halanaerobiia;D_3__Halanaerobiales;D_4__Halanaerobiaceae;D_5__Halocella;D_6__uncultured Firmicutes bacterium	0	17.7155
Metabolism	Carbohydrate_metabolism	Citrate_cycle_(TCA_cycle)	D_0__Bacteria;D_1__Proteobacteria;D_2__Deltaproteobacteria;D_3__Desulfobacterales;D_4__Desulfobacteraceae;D_5__Desulfobacter;D_6__uncultured bacterium	0	18.9809
Metabolism	Carbohydrate_metabolism	Citrate_cycle_(TCA_cycle)	D_0__Bacteria;D_1__Gemmatimonadetes;D_2__BD2-11 terrestrial group	0	14.0815
Metabolism	Carbohydrate_metabolism	Citrate_cycle_(TCA_cycle)	D_0__Bacteria;D_1__Bacteroidetes;D_2__Bacteroidia;D_3__Cytophagales;D_4__Cyclobacteriaceae;D_5__uncultured;D_6__uncultured deep-sea bacterium	9.2068	0
Metabolism	Carbohydrate_metabolism	Citrate_cycle_(TCA_cycle)	D_0__Bacteria;D_1__Verrucomicrobia;D_2__Verrucomicrobiae;D_3__Pedosphaerales;D_4__Pedosphaeraceae;D_5__uncultured Verrucomicrobia bacterium;D_6__uncultured Verrucomicrobia bacterium	0	6.4892
Metabolism	Carbohydrate_metabolism	Citrate_cycle_(TCA_cycle)	D_0__Bacteria;D_1__Proteobacteria;D_2__Deltaproteobacteria;D_3__NB1-j	22.3594	0
Metabolism	Carbohydrate_metabolism	Citrate_cycle_(TCA_cycle)	D_0__Bacteria;D_1__Proteobacteria;D_2__Alphaproteobacteria;D_3__Rhodovibrionales;D_4__Kiloniellaceae;D_5__uncultured	0	12.9459
Metabolism	Carbohydrate_metabolism	Citrate_cycle_(TCA_cycle)	D_0__Bacteria;D_1__Chloroflexi;D_2__Anaerolineae;D_3__Anaerolineales;D_4__Anaerolineaceae;D_5__uncultured;D_6__uncultured Chloroflexi bacterium	0	18.1048
Metabolism	Carbohydrate_metabolism	Citrate_cycle_(TCA_cycle)	D_0__Bacteria;D_1__Dependentiae;D_2__Babeliae;D_3__Babeliales;D_4__Babeliaceae;D_5__uncultured bacterium;D_6__uncultured bacterium	0	4.9967
Metabolism	Carbohydrate_metabolism	Citrate_cycle_(TCA_cycle)	D_0__Bacteria;D_1__Nitrospirae;D_2__Thermodesulfovibrionia;D_3__uncultured;D_4__uncultured prokaryote;D_5__uncultured prokaryote;D_6__uncultured prokaryote	22.6224	0
Metabolism	Carbohydrate_metabolism	Citrate_cycle_(TCA_cycle)	D_0__Bacteria;D_1__Proteobacteria;D_2__Gammaproteobacteria;D_3__Alteromonadales;D_4__Alteromonadaceae	0	3.4068
Metabolism	Carbohydrate_metabolism	Citrate_cycle_(TCA_cycle)	D_0__Bacteria;D_1__Chloroflexi;D_2__Anaerolineae;D_3__SBR1031	0	4.0882
Metabolism	Carbohydrate_metabolism	Citrate_cycle_(TCA_cycle)	D_0__Bacteria;D_1__Planctomycetes;D_2__Planctomycetacia;D_3__Pirellulales;D_4__Pirellulaceae;D_5__Pir4 lineage	0	10.2205
Metabolism	Carbohydrate_metabolism	Citrate_cycle_(TCA_cycle)	D_0__Bacteria;D_1__Proteobacteria;D_2__Deltaproteobacteria;D_3__Bdellovibrionales;D_4__Bacteriovoracaceae;D_5__Peredibacter;D_6__uncultured Peredibacter sp.	12.8567	0
Metabolism	Carbohydrate_metabolism	Citrate_cycle_(TCA_cycle)	D_0__Bacteria;D_1__Planctomycetes;D_2__Planctomycetacia;D_3__Pirellulales;D_4__Pirellulaceae;D_5__Blastopirellula	8.2861	0
Metabolism	Carbohydrate_metabolism	Citrate_cycle_(TCA_cycle)	D_0__Bacteria;D_1__Proteobacteria;D_2__Deltaproteobacteria;D_3__Bdellovibrionales;D_4__Bacteriovoracaceae;D_5__Peredibacter	0	7.1706
Metabolism	Carbohydrate_metabolism	Citrate_cycle_(TCA_cycle)	D_0__Bacteria;D_1__Proteobacteria;D_2__Deltaproteobacteria;D_3__Desulfobacterales;D_4__Desulfobacteraceae;D_5__Sva0081 sediment group;D_6__uncultured delta proteobacterium	19.7289	0
Metabolism	Carbohydrate_metabolism	Citrate_cycle_(TCA_cycle)	D_0__Bacteria;D_1__Chloroflexi;D_2__Dehalococcoidia;D_3__Napoli-4B-65;D_4__uncultured bacterium;D_5__uncultured bacterium;D_6__uncultured bacterium	0	36.9884
Metabolism	Carbohydrate_metabolism	Citrate_cycle_(TCA_cycle)	D_0__Bacteria;D_1__Proteobacteria;D_2__Alphaproteobacteria;D_3__Rhodospirillales;D_4__Magnetospiraceae;D_5__uncultured	0	7.8519
Metabolism	Carbohydrate_metabolism	Citrate_cycle_(TCA_cycle)	D_0__Bacteria;D_1__Proteobacteria;D_2__Deltaproteobacteria;D_3__Desulfovibrionales;D_4__Desulfovibrionaceae;D_5__Desulfovibrio;Ambiguous_taxa	0	27.2871
Metabolism	Carbohydrate_metabolism	Citrate_cycle_(TCA_cycle)	D_0__Bacteria;D_1__Entotheonellaeota;D_2__Entotheonellia;D_3__Entotheonellales;D_4__Entotheonellaceae;D_5__uncultured bacterium;D_6__uncultured bacterium	0	5.3536
Metabolism	Carbohydrate_metabolism	Citrate_cycle_(TCA_cycle)	D_0__Bacteria;D_1__Omnitrophicaeota;Ambiguous_taxa;Ambiguous_taxa;Ambiguous_taxa;Ambiguous_taxa;Ambiguous_taxa	0	4.2829
Metabolism	Carbohydrate_metabolism	Citrate_cycle_(TCA_cycle)	D_0__Bacteria;D_1__Chloroflexi;D_2__Anaerolineae;D_3__SBR1031;D_4__uncultured organism;D_5__uncultured organism;D_6__uncultured organism	25.4503	0
Metabolism	Carbohydrate_metabolism	Citrate_cycle_(TCA_cycle)	D_0__Bacteria;D_1__Proteobacteria;D_2__Deltaproteobacteria	0	2.3361
Metabolism	Carbohydrate_metabolism	Citrate_cycle_(TCA_cycle)	D_0__Bacteria;D_1__Proteobacteria;D_2__Alphaproteobacteria;D_3__Rhodospirillales;D_4__Rhodopirillaceae;D_5__Defluviicoccus;D_6__uncultured bacterium	0	6.1323
Metabolism	Carbohydrate_metabolism	Citrate_cycle_(TCA_cycle)	D_0__Bacteria;D_1__Nitrospirae;D_2__Thermodesulfovibrionia;D_3__uncultured	0	24.3994
Metabolism	Carbohydrate_metabolism	Citrate_cycle_(TCA_cycle)	D_0__Bacteria;D_1__Proteobacteria;D_2__Deltaproteobacteria	0	1.0383
Metabolism	Carbohydrate_metabolism	Citrate_cycle_(TCA_cycle)	D_0__Bacteria;D_1__Acidobacteria;D_2__Subgroup 9;D_3__uncultured bacterium;D_4__uncultured bacterium;D_5__uncultured bacterium;D_6__uncultured bacterium	39.9839	0
Metabolism	Carbohydrate_metabolism	Citrate_cycle_(TCA_cycle)	D_0__Bacteria;D_1__Bacteroidetes;D_2__Bacteroidia;D_3__Bacteroidales;D_4__Marinilabiliaceae;D_5__uncultured	0	25.9568
Metabolism	Carbohydrate_metabolism	Citrate_cycle_(TCA_cycle)	D_0__Bacteria;D_1__Epsilonbacteraeota;D_2__Campylobacteria;D_3__Campylobacterales;D_4__Thiovulaceae;D_5__Sulfurimonas	9.3219	0
Metabolism	Carbohydrate_metabolism	Citrate_cycle_(TCA_cycle)	D_0__Bacteria;D_1__Actinobacteria;D_2__Acidimicrobiia;D_3__Actinomarinales;D_4__uncultured	75.167	0
Metabolism	Carbohydrate_metabolism	Citrate_cycle_(TCA_cycle)	D_0__Bacteria;D_1__Gemmatimonadetes;D_2__S0134 terrestrial group;D_3__uncultured bacterium;D_4__uncultured bacterium;D_5__uncultured bacterium;D_6__uncultured bacterium	0	12.8486
Metabolism	Carbohydrate_metabolism	Citrate_cycle_(TCA_cycle)	D_0__Bacteria;D_1__Proteobacteria;D_2__Gammaproteobacteria	0	0.6489
Metabolism	Carbohydrate_metabolism	Citrate_cycle_(TCA_cycle)	D_0__Bacteria;D_1__Proteobacteria;D_2__Alphaproteobacteria;D_3__Rhodospirillales;D_4__Magnetospiraceae;D_5__uncultured;D_6__uncultured bacterium	24.5953	0
Metabolism	Carbohydrate_metabolism	Citrate_cycle_(TCA_cycle)	D_0__Bacteria;D_1__Proteobacteria;D_2__Gammaproteobacteria;D_3__Ectothiorhodospirales;D_4__Thioalkalispiraceae;D_5__Thiohalophilus	0	26.4759
Metabolism	Carbohydrate_metabolism	Citrate_cycle_(TCA_cycle)	D_0__Bacteria;D_1__Chloroflexi;D_2__Dehalococcoidia;D_3__GIF3;D_4__uncultured bacterium;D_5__uncultured bacterium;D_6__uncultured bacterium	0	20.9601
Metabolism	Carbohydrate_metabolism	Citrate_cycle_(TCA_cycle)	D_0__Bacteria	0	3.8935
Metabolism	Carbohydrate_metabolism	Citrate_cycle_(TCA_cycle)	D_0__Bacteria;D_1__Proteobacteria;D_2__Alphaproteobacteria;D_3__Tistrellales;D_4__Geminicoccaceae;D_5__uncultured;D_6__uncultured bacterium	0	22.1281
Metabolism	Carbohydrate_metabolism	Citrate_cycle_(TCA_cycle)	D_0__Bacteria;D_1__Chloroflexi;D_2__Dehalococcoidia;D_3__SAR202 clade;D_4__uncultured bacterium;D_5__uncultured bacterium;D_6__uncultured bacterium	17.2628	15.0874
Metabolism	Carbohydrate_metabolism	Citrate_cycle_(TCA_cycle)	D_0__Bacteria;D_1__Proteobacteria;D_2__Alphaproteobacteria;D_3__Rhodospirillales;D_4__Thalassospiraceae;D_5__Thalassospira;Ambiguous_taxa	0	5.2238
Metabolism	Carbohydrate_metabolism	Citrate_cycle_(TCA_cycle)	D_0__Bacteria;D_1__Bacteroidetes;D_2__Bacteroidia;D_3__Bacteroidales;D_4__Marinilabiliaceae;D_5__uncultured;D_6__uncultured organism	0	19.7271
Metabolism	Carbohydrate_metabolism	Citrate_cycle_(TCA_cycle)	D_0__Bacteria;D_1__Chloroflexi;D_2__Anaerolineae;D_3__Anaerolineales;D_4__Anaerolineaceae;D_5__uncultured;D_6__uncultured organism	27.4889	0
Metabolism	Carbohydrate_metabolism	Citrate_cycle_(TCA_cycle)	D_0__Bacteria;D_1__Firmicutes;D_2__Clostridia;D_3__Clostridiales;D_4__livecontrolB21;D_5__uncultured bacterium;D_6__uncultured bacterium	0	8.8253
Metabolism	Carbohydrate_metabolism	Citrate_cycle_(TCA_cycle)	D_0__Bacteria;D_1__Patescibacteria	0	6.7488
Metabolism	Carbohydrate_metabolism	Citrate_cycle_(TCA_cycle)	D_0__Bacteria;D_1__Proteobacteria;D_2__Deltaproteobacteria;D_3__Sva0485	0	16.5474
Metabolism	Carbohydrate_metabolism	Citrate_cycle_(TCA_cycle)	D_0__Bacteria;D_1__Chloroflexi;D_2__Anaerolineae;D_3__Anaerolineales;D_4__Anaerolineaceae;D_5__uncultured;D_6__uncultured Chloroflexi bacterium	10.6536	0
Metabolism	Carbohydrate_metabolism	Citrate_cycle_(TCA_cycle)	D_0__Bacteria;D_1__Gemmatimonadetes;D_2__BD2-11 terrestrial group;D_3__uncultured Gemmatimonadetes bacterium;D_4__uncultured Gemmatimonadetes bacterium;D_5__uncultured Gemmatimonadetes bacterium;D_6__uncultured Gemmatimonadetes bacterium	29.3631	0
Metabolism	Carbohydrate_metabolism	Citrate_cycle_(TCA_cycle)	D_0__Bacteria;D_1__Chloroflexi;D_2__Anaerolineae;D_3__Anaerolineales;D_4__Anaerolineaceae;D_5__uncultured;D_6__uncultured Chloroflexi bacterium	0	25.2754
Metabolism	Carbohydrate_metabolism	Citrate_cycle_(TCA_cycle)	D_0__Bacteria;D_1__Proteobacteria;D_2__Deltaproteobacteria;D_3__Desulfarculales;D_4__Desulfarculaceae;D_5__Desulfatiglans	0	26.2812
Metabolism	Carbohydrate_metabolism	Citrate_cycle_(TCA_cycle)	D_0__Bacteria;D_1__Chloroflexi;D_2__Dehalococcoidia;D_3__SAR202 clade	23.6747	0
Metabolism	Carbohydrate_metabolism	Citrate_cycle_(TCA_cycle)	D_0__Bacteria;D_1__Proteobacteria;D_2__Alphaproteobacteria	24.6611	0
Metabolism	Carbohydrate_metabolism	Citrate_cycle_(TCA_cycle)	D_0__Bacteria;D_1__Zixibacteria;D_2__uncultured bacterium;D_3__uncultured bacterium;D_4__uncultured bacterium;D_5__uncultured bacterium;D_6__uncultured bacterium	0	5.4509
Metabolism	Carbohydrate_metabolism	Citrate_cycle_(TCA_cycle)	D_0__Bacteria;D_1__Chloroflexi;D_2__Anaerolineae;D_3__SBR1031;D_4__uncultured bacterium;D_5__uncultured bacterium;D_6__uncultured bacterium	0	33.2896
Metabolism	Carbohydrate_metabolism	Citrate_cycle_(TCA_cycle)	D_0__Bacteria;D_1__Spirochaetes;D_2__Spirochaetia;D_3__Spirochaetales;D_4__Spirochaetaceae;D_5__Spirochaeta 2	4.2746	0
Metabolism	Carbohydrate_metabolism	Citrate_cycle_(TCA_cycle)	D_0__Bacteria;D_1__Chloroflexi;D_2__Dehalococcoidia	0	4.9318
Metabolism	Carbohydrate_metabolism	Citrate_cycle_(TCA_cycle)	D_0__Bacteria;D_1__Proteobacteria;D_2__Deltaproteobacteria;D_3__Desulfarculales;D_4__Desulfarculaceae;D_5__Desulfatiglans	20.4194	0
Metabolism	Carbohydrate_metabolism	Citrate_cycle_(TCA_cycle)	D_0__Bacteria;D_1__Gemmatimonadetes;D_2__BD2-11 terrestrial group	0	7.5924
Metabolism	Carbohydrate_metabolism	Citrate_cycle_(TCA_cycle)	D_0__Bacteria;D_1__Chloroflexi;D_2__Anaerolineae;D_3__Thermoflexales;D_4__Thermoflexaceae;D_5__Thermoflexus;D_6__uncultured bacterium	22.195	0
Metabolism	Carbohydrate_metabolism	Citrate_cycle_(TCA_cycle)	D_0__Bacteria;D_1__Acidobacteria;D_2__Acidobacteriia;D_3__Solibacterales;D_4__Solibacteraceae (Subgroup 3);D_5__PAUC26f;D_6__uncultured Acidobacteria bacterium	11.0482	0
Metabolism	Carbohydrate_metabolism	Citrate_cycle_(TCA_cycle)	D_0__Bacteria;D_1__Proteobacteria;D_2__Deltaproteobacteria;D_3__Syntrophobacterales;D_4__Syntrophobacteraceae;D_5__uncultured	69.2484	60.7388
Metabolism	Carbohydrate_metabolism	Citrate_cycle_(TCA_cycle)	D_0__Bacteria;D_1__Hydrogenedentes;D_2__Hydrogenedentia;D_3__Hydrogenedentiales;D_4__Hydrogenedensaceae;D_5__uncultured organism;D_6__uncultured organism	0	4.6398
Metabolism	Carbohydrate_metabolism	Citrate_cycle_(TCA_cycle)	D_0__Bacteria;D_1__Firmicutes;D_2__Bacilli;D_3__Bacillales;D_4__Bacillaceae;D_5__Bacillus	0	24.5291
Metabolism	Carbohydrate_metabolism	Citrate_cycle_(TCA_cycle)	D_0__Bacteria;D_1__Patescibacteria;D_2__ABY1;D_3__Candidatus Falkowbacteria;D_4__uncultured bacterium;D_5__uncultured bacterium;D_6__uncultured bacterium	0	5.9052
Metabolism	Carbohydrate_metabolism	Citrate_cycle_(TCA_cycle)	D_0__Bacteria;D_1__Proteobacteria;D_2__Deltaproteobacteria;D_3__Sva0485	0	12.6864
Metabolism	Carbohydrate_metabolism	Citrate_cycle_(TCA_cycle)	D_0__Bacteria;D_1__Gemmatimonadetes;D_2__BD2-11 terrestrial group;D_3__uncultured bacterium;D_4__uncultured bacterium;D_5__uncultured bacterium;D_6__uncultured bacterium	11.9689	0
Metabolism	Carbohydrate_metabolism	Citrate_cycle_(TCA_cycle)	D_0__Bacteria;D_1__Actinobacteria;D_2__Acidimicrobiia;D_3__Actinomarinales;D_4__uncultured	14.2048	0
Metabolism	Carbohydrate_metabolism	Citrate_cycle_(TCA_cycle)	D_0__Bacteria;D_1__Gemmatimonadetes;D_2__BD2-11 terrestrial group;D_3__uncultured Gemmatimonadetes bacterium;D_4__uncultured Gemmatimonadetes bacterium;D_5__uncultured Gemmatimonadetes bacterium;D_6__uncultured Gemmatimonadetes bacterium	0.6247	0
Metabolism	Carbohydrate_metabolism	Citrate_cycle_(TCA_cycle)	D_0__Bacteria;D_1__Proteobacteria;D_2__Alphaproteobacteria;D_3__uncultured	9.6672	0
Metabolism	Carbohydrate_metabolism	Citrate_cycle_(TCA_cycle)	Unassigned	13.1526	0
Metabolism	Carbohydrate_metabolism	Citrate_cycle_(TCA_cycle)	D_0__Bacteria;D_1__Spirochaetes;D_2__Spirochaetia;D_3__Spirochaetales;D_4__Spirochaetaceae;D_5__Spirochaeta 2;D_6__Spirochaeta sp. SY2	0	2.4983
Metabolism	Carbohydrate_metabolism	Citrate_cycle_(TCA_cycle)	D_0__Bacteria;D_1__Gemmatimonadetes;D_2__PAUC43f marine benthic group;D_3__uncultured bacterium;D_4__uncultured bacterium;D_5__uncultured bacterium;D_6__uncultured bacterium	18.1177	26.5083
Metabolism	Carbohydrate_metabolism	Citrate_cycle_(TCA_cycle)	D_0__Bacteria;D_1__Calditrichaeota;D_2__Calditrichia;D_3__Calditrichales;D_4__Calditrichaceae;D_5__Calorithrix;D_6__uncultured bacterium	8.9438	0
Metabolism	Carbohydrate_metabolism	Citrate_cycle_(TCA_cycle)	D_0__Bacteria;D_1__Planctomycetes;D_2__Phycisphaerae;D_3__Phycisphaerales;D_4__Phycisphaeraceae;D_5__Urania-1B-19 marine sediment group;D_6__uncultured bacterium	2.762	0
Metabolism	Carbohydrate_metabolism	Citrate_cycle_(TCA_cycle)	D_0__Bacteria;D_1__Zixibacteria;D_2__uncultured organism;D_3__uncultured organism;D_4__uncultured organism;D_5__uncultured organism;D_6__uncultured organism	0	20.1003
Metabolism	Carbohydrate_metabolism	Citrate_cycle_(TCA_cycle)	D_0__Bacteria;D_1__Planctomycetes;D_2__Pla4 lineage	0	4.9642
Metabolism	Carbohydrate_metabolism	Citrate_cycle_(TCA_cycle)	D_0__Bacteria;D_1__Cyanobacteria;D_2__Oxyphotobacteria;D_3__Chloroplast;D_4__Tetraselmis subcordiformis;D_5__Tetraselmis subcordiformis;D_6__Tetraselmis subcordiformis	0	5.9052
Metabolism	Carbohydrate_metabolism	Citrate_cycle_(TCA_cycle)	D_0__Bacteria;D_1__Spirochaetes;D_2__Spirochaetia;D_3__Spirochaetales;D_4__Spirochaetaceae;D_5__Spirochaeta 2;D_6__uncultured spirochete	0	2.7417
Metabolism	Carbohydrate_metabolism	Citrate_cycle_(TCA_cycle)	D_0__Bacteria;D_1__Gemmatimonadetes;D_2__BD2-11 terrestrial group;D_3__uncultured bacterium;D_4__uncultured bacterium;D_5__uncultured bacterium;D_6__uncultured bacterium	20.1235	0
Metabolism	Carbohydrate_metabolism	Citrate_cycle_(TCA_cycle)	D_0__Bacteria;D_1__Acidobacteria;D_2__Subgroup 17;Ambiguous_taxa;Ambiguous_taxa;Ambiguous_taxa;Ambiguous_taxa	16.8682	0
Metabolism	Carbohydrate_metabolism	Citrate_cycle_(TCA_cycle)	D_0__Bacteria;D_1__Chloroflexi;D_2__Dehalococcoidia;D_3__SAR202 clade	1.4797	0
Metabolism	Carbohydrate_metabolism	Citrate_cycle_(TCA_cycle)	D_0__Bacteria;D_1__Latescibacteria;D_2__uncultured bacterium;D_3__uncultured bacterium;D_4__uncultured bacterium;D_5__uncultured bacterium;D_6__uncultured bacterium	0	1.9468
Metabolism	Carbohydrate_metabolism	Citrate_cycle_(TCA_cycle)	D_0__Bacteria;D_1__Proteobacteria;D_2__Deltaproteobacteria;D_3__NB1-j	18.4465	0
Metabolism	Carbohydrate_metabolism	Citrate_cycle_(TCA_cycle)	D_0__Bacteria;D_1__Proteobacteria;D_2__Gammaproteobacteria;D_3__Alteromonadales;D_4__Marinobacteraceae;D_5__Marinobacter	4.998	0
Metabolism	Carbohydrate_metabolism	Citrate_cycle_(TCA_cycle)	D_0__Bacteria;D_1__Gemmatimonadetes;D_2__BD2-11 terrestrial group	17.9533	17.2937
Metabolism	Carbohydrate_metabolism	Citrate_cycle_(TCA_cycle)	D_0__Bacteria;D_1__Chloroflexi;D_2__Dehalococcoidia;D_3__GIF3;D_4__uncultured bacterium;D_5__uncultured bacterium;D_6__uncultured bacterium	0	21.5766
Metabolism	Carbohydrate_metabolism	Citrate_cycle_(TCA_cycle)	D_0__Bacteria;D_1__Calditrichaeota;D_2__Calditrichia;D_3__Calditrichales;D_4__Calditrichaceae;D_5__uncultured Caldithrix sp.;D_6__uncultured Caldithrix sp.	9.996	0
Metabolism	Carbohydrate_metabolism	Citrate_cycle_(TCA_cycle)	D_0__Bacteria;D_1__Chloroflexi;D_2__Anaerolineae;D_3__SBR1031;D_4__uncultured organism;D_5__uncultured organism;D_6__uncultured organism	0	13.6273
Metabolism	Carbohydrate_metabolism	Citrate_cycle_(TCA_cycle)	D_0__Bacteria;D_1__Proteobacteria;D_2__Gammaproteobacteria	0	15.5741
Metabolism	Carbohydrate_metabolism	Citrate_cycle_(TCA_cycle)	D_0__Bacteria;D_1__Bacteroidetes;D_2__Bacteroidia;D_3__Flavobacteriales;D_4__Crocinitomicaceae;D_5__Crocinitomix	16.4407	0
Metabolism	Carbohydrate_metabolism	Citrate_cycle_(TCA_cycle)	D_0__Bacteria;D_1__Acidobacteria;D_2__Aminicenantia;D_3__Aminicenantales	0	11.6805
Metabolism	Carbohydrate_metabolism	Citrate_cycle_(TCA_cycle)	D_0__Bacteria	0	3.8935
Metabolism	Carbohydrate_metabolism	Citrate_cycle_(TCA_cycle)	D_0__Bacteria;D_1__Chloroflexi;D_2__Anaerolineae;D_3__Caldilineales;D_4__Caldilineaceae;D_5__uncultured	25.6475	0
Metabolism	Carbohydrate_metabolism	Citrate_cycle_(TCA_cycle)	D_0__Bacteria;D_1__Proteobacteria;D_2__Gammaproteobacteria;D_3__Chromatiales;D_4__Chromatiaceae;D_5__Thiorhodococcus;Ambiguous_taxa	0	21.025
Metabolism	Carbohydrate_metabolism	Citrate_cycle_(TCA_cycle)	D_0__Bacteria;D_1__Proteobacteria;D_2__Gammaproteobacteria;D_3__Chromatiales;D_4__Chromatiaceae;D_5__Candidatus Thiobios;D_6__uncultured gamma proteobacterium	38.6686	0
Metabolism	Carbohydrate_metabolism	Citrate_cycle_(TCA_cycle)	D_0__Bacteria;D_1__Proteobacteria;D_2__Gammaproteobacteria;D_3__Ectothiorhodospirales;D_4__Thioalkalispiraceae	4.1431	0
Metabolism	Carbohydrate_metabolism	Citrate_cycle_(TCA_cycle)	D_0__Bacteria	0	4.2829
Metabolism	Carbohydrate_metabolism	Citrate_cycle_(TCA_cycle)	D_0__Bacteria;D_1__Spirochaetes;D_2__Spirochaetia;D_3__Spirochaetales;D_4__Spirochaetaceae;D_5__Sediminispirochaeta;D_6__uncultured organism	0	5.6943
Metabolism	Carbohydrate_metabolism	Citrate_cycle_(TCA_cycle)	D_0__Bacteria;D_1__Gemmatimonadetes;D_2__BD2-11 terrestrial group;D_3__uncultured bacterium;D_4__uncultured bacterium;D_5__uncultured bacterium;D_6__uncultured bacterium	0	9.3444
Metabolism	Carbohydrate_metabolism	Citrate_cycle_(TCA_cycle)	D_0__Bacteria;D_1__Actinobacteria;D_2__Acidimicrobiia;D_3__Actinomarinales;D_4__uncultured	0	14.0167
Metabolism	Carbohydrate_metabolism	Citrate_cycle_(TCA_cycle)	D_0__Bacteria	0	2.2712
Metabolism	Carbohydrate_metabolism	Citrate_cycle_(TCA_cycle)	D_0__Bacteria;D_1__Proteobacteria;D_2__Deltaproteobacteria;D_3__Oligoflexales;D_4__0319-6G20;D_5__uncultured proteobacterium;D_6__uncultured proteobacterium	5.5898	0
Metabolism	Carbohydrate_metabolism	Citrate_cycle_(TCA_cycle)	D_0__Bacteria;D_1__Verrucomicrobia;D_2__Verrucomicrobiae;D_3__Pedosphaerales;D_4__Pedosphaeraceae;D_5__uncultured Verrucomicrobia bacterium;D_6__uncultured Verrucomicrobia bacterium	0	5.1914
Metabolism	Carbohydrate_metabolism	Citrate_cycle_(TCA_cycle)	D_0__Bacteria;D_1__Proteobacteria;D_2__Gammaproteobacteria;D_3__Methylococcales;D_4__Methylohalobiaceae;D_5__Methylohalobius;D_6__uncultured bacterium	14.4678	0
Metabolism	Carbohydrate_metabolism	Citrate_cycle_(TCA_cycle)	D_0__Bacteria;D_1__Chloroflexi;D_2__Dehalococcoidia;D_3__S085;D_4__uncultured bacterium;D_5__uncultured bacterium;D_6__uncultured bacterium	29.5933	0
Metabolism	Carbohydrate_metabolism	Citrate_cycle_(TCA_cycle)	D_0__Bacteria;D_1__Proteobacteria;D_2__Deltaproteobacteria;D_3__Bradymonadales;D_4__Bradymonadaceae;D_5__uncultured bacterium;D_6__uncultured bacterium	0	10.9018
Metabolism	Carbohydrate_metabolism	Citrate_cycle_(TCA_cycle)	D_0__Bacteria;D_1__Chloroflexi;D_2__Anaerolineae;D_3__SBR1031;D_4__uncultured organism;D_5__uncultured organism;D_6__uncultured organism	0	13.1731
Metabolism	Carbohydrate_metabolism	Citrate_cycle_(TCA_cycle)	D_0__Bacteria;D_1__Gemmatimonadetes;D_2__BD2-11 terrestrial group;D_3__uncultured bacterium;D_4__uncultured bacterium;D_5__uncultured bacterium;D_6__uncultured bacterium	0	6.7488
Metabolism	Carbohydrate_metabolism	Citrate_cycle_(TCA_cycle)	D_0__Bacteria;D_1__Gemmatimonadetes;D_2__BD2-11 terrestrial group;D_3__uncultured Gemmatimonadetes bacterium;D_4__uncultured Gemmatimonadetes bacterium;D_5__uncultured Gemmatimonadetes bacterium;D_6__uncultured Gemmatimonadetes bacterium	114.329	0
Metabolism	Carbohydrate_metabolism	Citrate_cycle_(TCA_cycle)	D_0__Bacteria;D_1__Proteobacteria;D_2__Gammaproteobacteria;D_3__Ectothiorhodospirales;D_4__Ectothiorhodospiraceae;D_5__Thioalkalivibrio	17.4929	0
Metabolism	Carbohydrate_metabolism	Citrate_cycle_(TCA_cycle)	D_0__Bacteria;D_1__Calditrichaeota;D_2__Calditrichia;D_3__Calditrichales;D_4__Calditrichaceae;D_5__Calorithrix;D_6__uncultured bacterium	0	18.2022
Metabolism	Carbohydrate_metabolism	Citrate_cycle_(TCA_cycle)	D_0__Archaea;D_1__Asgardaeota;D_2__Lokiarchaeia;D_3__uncultured crenarchaeote;D_4__uncultured crenarchaeote;D_5__uncultured crenarchaeote;D_6__uncultured crenarchaeote	16.4407	0
Metabolism	Carbohydrate_metabolism	Citrate_cycle_(TCA_cycle)	D_0__Bacteria;D_1__Calditrichaeota;D_2__Calditrichia;D_3__Calditrichales;D_4__Calditrichaceae;D_5__Calorithrix;D_6__uncultured bacterium	0	24.2696
Metabolism	Carbohydrate_metabolism	Citrate_cycle_(TCA_cycle)	D_0__Bacteria;D_1__Halanaerobiaeota;D_2__Halanaerobiia;D_3__Halanaerobiales;D_4__Halanaerobiaceae;D_5__Halanaerobium;Ambiguous_taxa	0	18.1373
Metabolism	Carbohydrate_metabolism	Citrate_cycle_(TCA_cycle)	D_0__Bacteria;D_1__Proteobacteria;D_2__Gammaproteobacteria;D_3__Nitrosococcales;D_4__Nitrosococcaceae;D_5__AqS1	15.8817	0
Metabolism	Carbohydrate_metabolism	Citrate_cycle_(TCA_cycle)	D_0__Bacteria;D_1__Gemmatimonadetes;D_2__S0134 terrestrial group;D_3__uncultured bacterium;D_4__uncultured bacterium;D_5__uncultured bacterium;D_6__uncultured bacterium	0	29.7854
Metabolism	Carbohydrate_metabolism	Citrate_cycle_(TCA_cycle)	D_0__Bacteria;D_1__Chloroflexi;D_2__Dehalococcoidia;D_3__S085	35.0188	0
Metabolism	Carbohydrate_metabolism	Citrate_cycle_(TCA_cycle)	D_0__Bacteria;D_1__Calditrichaeota;D_2__Calditrichia;D_3__Calditrichales;D_4__Calditrichaceae;D_5__Caldithrix;D_6__uncultured bacterium	0	6.0674
Metabolism	Carbohydrate_metabolism	Citrate_cycle_(TCA_cycle)	D_0__Bacteria;D_1__Proteobacteria;D_2__Gammaproteobacteria;D_3__Nitrosococcales;D_4__Nitrosococcaceae;D_5__AqS1;D_6__uncultured bacterium	44.1927	0
Metabolism	Carbohydrate_metabolism	Citrate_cycle_(TCA_cycle)	D_0__Bacteria;D_1__Proteobacteria;D_2__Gammaproteobacteria;D_3__Nitrosococcales;D_4__Nitrosococcaceae;D_5__Inmirania;D_6__uncultured gamma proteobacterium	36.6957	0
Metabolism	Carbohydrate_metabolism	Citrate_cycle_(TCA_cycle)	D_0__Bacteria;D_1__Gemmatimonadetes;D_2__BD2-11 terrestrial group;D_3__uncultured Gemmatimonadetes bacterium;D_4__uncultured Gemmatimonadetes bacterium;D_5__uncultured Gemmatimonadetes bacterium;D_6__uncultured Gemmatimonadetes bacterium	0.6247	0
Metabolism	Carbohydrate_metabolism	Citrate_cycle_(TCA_cycle)	D_0__Bacteria;D_1__Chloroflexi;D_2__Dehalococcoidia;D_3__Napoli-4B-65;D_4__uncultured bacterium;D_5__uncultured bacterium;D_6__uncultured bacterium	0	12.9459
Metabolism	Carbohydrate_metabolism	Citrate_cycle_(TCA_cycle)	D_0__Bacteria;D_1__Calditrichaeota;D_2__Calditrichia;D_3__Calditrichales;D_4__Calditrichaceae;D_5__Calorithrix;D_6__uncultured bacterium	11.7387	0
Metabolism	Carbohydrate_metabolism	Citrate_cycle_(TCA_cycle)	D_0__Bacteria;D_1__Proteobacteria;D_2__Gammaproteobacteria;D_3__Ectothiorhodospirales;D_4__Thioalkalispiraceae;D_5__Thioalkalispira	0	2.0441
Metabolism	Carbohydrate_metabolism	Citrate_cycle_(TCA_cycle)	D_0__Bacteria;D_1__Bacteroidetes;D_2__Bacteroidia;D_3__Chitinophagales;D_4__Saprospiraceae;D_5__Phaeodactylibacter	4.702	0
Metabolism	Carbohydrate_metabolism	Citrate_cycle_(TCA_cycle)	D_0__Bacteria;D_1__Proteobacteria;D_2__Deltaproteobacteria;D_3__NB1-j	17.3285	0
Metabolism	Carbohydrate_metabolism	Citrate_cycle_(TCA_cycle)	D_0__Bacteria;D_1__Chloroflexi;D_2__Dehalococcoidia;D_3__S085;D_4__uncultured bacterium;D_5__uncultured bacterium;D_6__uncultured bacterium	0	16.5474
Metabolism	Carbohydrate_metabolism	Citrate_cycle_(TCA_cycle)	D_0__Bacteria;D_1__Proteobacteria;D_2__Gammaproteobacteria	0.6247	0
Metabolism	Carbohydrate_metabolism	Citrate_cycle_(TCA_cycle)	D_0__Bacteria;D_1__Proteobacteria;D_2__Deltaproteobacteria;D_3__Desulfarculales;D_4__Desulfarculaceae;D_5__Desulfatiglans;D_6__uncultured bacterium	0	45.5541
Metabolism	Carbohydrate_metabolism	Citrate_cycle_(TCA_cycle)	D_0__Bacteria;D_1__Chloroflexi;D_2__Anaerolineae;D_3__Ardenticatenales;D_4__uncultured;D_5__uncultured organism;D_6__uncultured organism	14.4678	0
Metabolism	Carbohydrate_metabolism	Citrate_cycle_(TCA_cycle)	D_0__Bacteria;D_1__Chloroflexi;D_2__Anaerolineae;D_3__Anaerolineales;D_4__Anaerolineaceae;D_5__uncultured;D_6__uncultured Chloroflexi bacterium	14.7967	0
Metabolism	Carbohydrate_metabolism	Citrate_cycle_(TCA_cycle)	D_0__Bacteria;D_1__Proteobacteria;D_2__Gammaproteobacteria;D_3__Chromatiales;D_4__Chromatiaceae;D_5__Halochromatium;D_6__uncultured organism	0	59.5708
Metabolism	Carbohydrate_metabolism	Citrate_cycle_(TCA_cycle)	D_0__Bacteria;D_1__Chloroflexi;D_2__Anaerolineae;D_3__SBR1031;D_4__uncultured organism;D_5__uncultured organism;D_6__uncultured organism	0	9.5391
Metabolism	Carbohydrate_metabolism	Citrate_cycle_(TCA_cycle)	D_0__Bacteria;D_1__Bacteroidetes;D_2__Bacteroidia;D_3__Bacteroidales;D_4__Bacteroidetes BD2-2	0	95.7156
Metabolism	Carbohydrate_metabolism	Citrate_cycle_(TCA_cycle)	D_0__Bacteria;D_1__Spirochaetes;D_2__Spirochaetia;D_3__Spirochaetales;D_4__Spirochaetaceae;D_5__Spirochaeta 2;Ambiguous_taxa	0	4.0071
Metabolism	Carbohydrate_metabolism	Citrate_cycle_(TCA_cycle)	D_0__Bacteria;D_1__Proteobacteria;D_2__Alphaproteobacteria;D_3__Rhizobiales;D_4__Methyloligellaceae;D_5__uncultured;D_6__uncultured bacterium	0	11.0965
Metabolism	Carbohydrate_metabolism	Citrate_cycle_(TCA_cycle)	D_0__Bacteria;D_1__Planctomycetes;D_2__Pla4 lineage	0	3.1797
Metabolism	Carbohydrate_metabolism	Citrate_cycle_(TCA_cycle)	D_0__Bacteria;D_1__Chloroflexi;D_2__Anaerolineae;D_3__SBR1031;D_4__uncultured bacterium;D_5__uncultured bacterium;D_6__uncultured bacterium	20.1235	0
Metabolism	Carbohydrate_metabolism	Citrate_cycle_(TCA_cycle)	D_0__Archaea;D_1__Nanoarchaeaeota;D_2__Woesearchaeia;D_3__archaeon GW2011_AR13;D_4__archaeon GW2011_AR13;D_5__archaeon GW2011_AR13;D_6__archaeon GW2011_AR13	0	1.7521
Metabolism	Carbohydrate_metabolism	Citrate_cycle_(TCA_cycle)	D_0__Bacteria;D_1__Acidobacteria;D_2__Aminicenantia;D_3__Aminicenantales	0	8.7604
Metabolism	Carbohydrate_metabolism	Citrate_cycle_(TCA_cycle)	D_0__Bacteria;D_1__Planctomycetes;D_2__Pla4 lineage	4.7349	0
Metabolism	Carbohydrate_metabolism	Citrate_cycle_(TCA_cycle)	D_0__Bacteria;D_1__Proteobacteria;D_2__Deltaproteobacteria;D_3__Desulfarculales;D_4__Desulfarculaceae;D_5__Desulfatiglans	13.6129	0
Metabolism	Carbohydrate_metabolism	Citrate_cycle_(TCA_cycle)	D_0__Bacteria;D_1__Proteobacteria;D_2__Gammaproteobacteria;D_3__HOC36;D_4__uncultured bacterium;D_5__uncultured bacterium;D_6__uncultured bacterium	0	12.9459
Metabolism	Carbohydrate_metabolism	Citrate_cycle_(TCA_cycle)	D_0__Bacteria	0	1.4601
Metabolism	Carbohydrate_metabolism	Citrate_cycle_(TCA_cycle)	D_0__Bacteria;D_1__BRC1	0	3.1148
Metabolism	Carbohydrate_metabolism	Citrate_cycle_(TCA_cycle)	D_0__Bacteria;D_1__Chloroflexi;D_2__Dehalococcoidia	9.996	0
Metabolism	Carbohydrate_metabolism	Citrate_cycle_(TCA_cycle)	D_0__Bacteria;D_1__Fibrobacteres;D_2__Fibrobacteria;D_3__Fibrobacterales	5.261	0
Metabolism	Carbohydrate_metabolism	Citrate_cycle_(TCA_cycle)	D_0__Bacteria;D_1__Gemmatimonadetes;D_2__S0134 terrestrial group;D_3__uncultured bacterium;D_4__uncultured bacterium;D_5__uncultured bacterium;D_6__uncultured bacterium	18.9397	0
Metabolism	Carbohydrate_metabolism	Citrate_cycle_(TCA_cycle)	D_0__Bacteria;D_1__Chloroflexi;D_2__Dehalococcoidia	0	14.7954
Metabolism	Carbohydrate_metabolism	Citrate_cycle_(TCA_cycle)	D_0__Bacteria;D_1__Latescibacteria;D_2__Latescibacteria;D_3__Latescibacterales;D_4__Latescibacteraceae;D_5__Candidatus Latescibacter;D_6__uncultured bacterium	0	5.0616
Metabolism	Carbohydrate_metabolism	Citrate_cycle_(TCA_cycle)	D_0__Bacteria;D_1__Proteobacteria;D_2__Alphaproteobacteria;D_3__uncultured	26.2394	0
Metabolism	Carbohydrate_metabolism	Citrate_cycle_(TCA_cycle)	D_0__Archaea;D_1__Euryarchaeota;D_2__Halobacteria;D_3__Halobacteriales;D_4__Halomicrobiaceae;D_5__uncultured;D_6__uncultured archaeon	7.2668	0
Metabolism	Carbohydrate_metabolism	Citrate_cycle_(TCA_cycle)	D_0__Bacteria;D_1__Proteobacteria;D_2__Gammaproteobacteria	0	53.1465
Metabolism	Carbohydrate_metabolism	Citrate_cycle_(TCA_cycle)	D_0__Bacteria;D_1__Proteobacteria;D_2__Gammaproteobacteria;D_3__Vibrionales;D_4__Vibrionaceae;D_5__Salinivibrio;Ambiguous_taxa	0.6313	0
Metabolism	Carbohydrate_metabolism	Citrate_cycle_(TCA_cycle)	D_0__Bacteria;D_1__Proteobacteria;D_2__Deltaproteobacteria;D_3__SAR324 clade(Marine group B);D_4__uncultured bacterium;D_5__uncultured bacterium;D_6__uncultured bacterium	26.4696	0
Metabolism	Carbohydrate_metabolism	Citrate_cycle_(TCA_cycle)	D_0__Bacteria;D_1__Proteobacteria;D_2__Deltaproteobacteria;D_3__NB1-j	10.0617	0
Metabolism	Carbohydrate_metabolism	Citrate_cycle_(TCA_cycle)	D_0__Bacteria;D_1__Planctomycetes;D_2__Phycisphaerae;D_3__Phycisphaerales;D_4__Phycisphaeraceae;D_5__Urania-1B-19 marine sediment group	5.9844	0
Metabolism	Carbohydrate_metabolism	Citrate_cycle_(TCA_cycle)	D_0__Bacteria;D_1__Latescibacteria;D_2__Latescibacteria;D_3__Latescibacterales;D_4__Latescibacteraceae;D_5__uncultured bacterium;D_6__uncultured bacterium	0	5.0616
Metabolism	Carbohydrate_metabolism	Citrate_cycle_(TCA_cycle)	D_0__Bacteria;D_1__Proteobacteria;D_2__Deltaproteobacteria;D_3__Desulfobacterales;D_4__Desulfobacteraceae	0	16.5474
Metabolism	Carbohydrate_metabolism	Citrate_cycle_(TCA_cycle)	D_0__Bacteria;D_1__Acidobacteria;D_2__Aminicenantia;D_3__Aminicenantales;Ambiguous_taxa;Ambiguous_taxa;Ambiguous_taxa	0	51.7837
Metabolism	Carbohydrate_metabolism	Citrate_cycle_(TCA_cycle)	D_0__Bacteria;D_1__Proteobacteria;D_2__Gammaproteobacteria;D_3__Nitrosococcales;D_4__Nitrosococcaceae	7.5956	0
Metabolism	Carbohydrate_metabolism	Citrate_cycle_(TCA_cycle)	D_0__Bacteria;D_1__Proteobacteria;D_2__Gammaproteobacteria	0	8.7604
Metabolism	Carbohydrate_metabolism	Citrate_cycle_(TCA_cycle)	D_0__Bacteria;D_1__Proteobacteria;D_2__Deltaproteobacteria;D_3__Bdellovibrionales;D_4__Bacteriovoracaceae;D_5__Peredibacter;D_6__uncultured Peredibacter sp.	0	7.1706
Metabolism	Carbohydrate_metabolism	Citrate_cycle_(TCA_cycle)	D_0__Bacteria;D_1__Chloroflexi;D_2__Anaerolineae;D_3__SBR1031;D_4__uncultured Chloroflexi bacterium;D_5__uncultured Chloroflexi bacterium;D_6__uncultured Chloroflexi bacterium	53.8598	0
Metabolism	Carbohydrate_metabolism	Citrate_cycle_(TCA_cycle)	D_0__Bacteria;D_1__Gemmatimonadetes;D_2__BD2-11 terrestrial group	17.8875	0
Metabolism	Carbohydrate_metabolism	Citrate_cycle_(TCA_cycle)	D_0__Bacteria;D_1__Proteobacteria;D_2__Deltaproteobacteria;D_3__Desulfarculales;D_4__Desulfarculaceae;D_5__Desulfatiglans;D_6__uncultured delta proteobacterium	0	21.6415
Metabolism	Carbohydrate_metabolism	Citrate_cycle_(TCA_cycle)	D_0__Bacteria;D_1__Firmicutes;D_2__Clostridia;D_3__Clostridiales;D_4__Family XII;D_5__Fusibacter;D_6__uncultured organism	0	14.2762
Metabolism	Carbohydrate_metabolism	Citrate_cycle_(TCA_cycle)	D_0__Bacteria;D_1__Proteobacteria;D_2__Alphaproteobacteria;D_3__Rhizobiales;D_4__Rhizobiales Incertae Sedis;D_5__Bauldia;D_6__uncultured bacterium	0	32.0242
Metabolism	Carbohydrate_metabolism	Citrate_cycle_(TCA_cycle)	D_0__Bacteria;D_1__Bacteroidetes;D_2__Bacteroidia;D_3__Flavobacteriales;D_4__Flavobacteriaceae;D_5__Psychroflexus;D_6__uncultured bacterium	0	23.6207
Metabolism	Carbohydrate_metabolism	Citrate_cycle_(TCA_cycle)	D_0__Bacteria;D_1__Chloroflexi;D_2__Dehalococcoidia;D_3__S085;D_4__uncultured bacterium;D_5__uncultured bacterium;D_6__uncultured bacterium	15.7831	0
Metabolism	Carbohydrate_metabolism	Citrate_cycle_(TCA_cycle)	D_0__Bacteria;D_1__Spirochaetes;D_2__Spirochaetia;D_3__Spirochaetales;D_4__Spirochaetaceae;D_5__uncultured;D_6__uncultured Spirochaetes bacterium	0	18.624
Metabolism	Carbohydrate_metabolism	Citrate_cycle_(TCA_cycle)	D_0__Bacteria;D_1__Halanaerobiaeota;D_2__Halanaerobiia;D_3__Halanaerobiales;D_4__Halobacteroidaceae;D_5__Halanaerobacter;D_6__Halanaerobacter lacunarum	3.5512	0
Metabolism	Carbohydrate_metabolism	Citrate_cycle_(TCA_cycle)	D_0__Bacteria;D_1__Gemmatimonadetes;D_2__BD2-11 terrestrial group;D_3__uncultured Gemmatimonadetes bacterium;D_4__uncultured Gemmatimonadetes bacterium;D_5__uncultured Gemmatimonadetes bacterium;D_6__uncultured Gemmatimonadetes bacterium	0	30.2072
Metabolism	Carbohydrate_metabolism	Citrate_cycle_(TCA_cycle)	D_0__Bacteria;D_1__Proteobacteria;D_2__Deltaproteobacteria;D_3__Desulfarculales;D_4__Desulfarculaceae;D_5__Desulfatiglans	0	9.7013
Metabolism	Carbohydrate_metabolism	Citrate_cycle_(TCA_cycle)	D_0__Bacteria;D_1__Proteobacteria;D_2__Gammaproteobacteria	0	0.6814
Metabolism	Carbohydrate_metabolism	Citrate_cycle_(TCA_cycle)	D_0__Bacteria;D_1__Actinobacteria;D_2__Acidimicrobiia;D_3__Actinomarinales;D_4__uncultured	0	11.0316
Metabolism	Carbohydrate_metabolism	Citrate_cycle_(TCA_cycle)	D_0__Bacteria;D_1__Proteobacteria;D_2__Alphaproteobacteria;D_3__Rhodobacterales;D_4__Rhodobacteraceae	0	9.7338
Metabolism	Carbohydrate_metabolism	Citrate_cycle_(TCA_cycle)	D_0__Bacteria;D_1__Proteobacteria;D_2__Gammaproteobacteria;D_3__Steroidobacterales;D_4__Woeseiaceae;D_5__Woeseia	19.5645	0
Metabolism	Carbohydrate_metabolism	Citrate_cycle_(TCA_cycle)	D_0__Bacteria;D_1__Spirochaetes;D_2__Spirochaetia;D_3__Spirochaetales;D_4__Spirochaetaceae;D_5__uncultured;D_6__uncultured organism	16.1119	0
Metabolism	Carbohydrate_metabolism	Citrate_cycle_(TCA_cycle)	D_0__Bacteria;D_1__Proteobacteria;D_2__Gammaproteobacteria	0	1.3627
Metabolism	Carbohydrate_metabolism	Citrate_cycle_(TCA_cycle)	D_0__Bacteria;D_1__Proteobacteria;D_2__Alphaproteobacteria;D_3__Rhizobiales;D_4__uncultured;D_5__uncultured bacterium;D_6__uncultured bacterium	9.3712	0
Metabolism	Carbohydrate_metabolism	Citrate_cycle_(TCA_cycle)	D_0__Bacteria;D_1__Actinobacteria;D_2__Acidimicrobiia;D_3__Actinomarinales;D_4__uncultured	1.7756	0
Metabolism	Carbohydrate_metabolism	Citrate_cycle_(TCA_cycle)	D_0__Bacteria;D_1__Epsilonbacteraeota;D_2__Campylobacteria;D_3__Campylobacterales;D_4__Thiovulaceae;D_5__Sulfurimonas	0	10.0745
Metabolism	Carbohydrate_metabolism	Citrate_cycle_(TCA_cycle)	D_0__Bacteria;D_1__Proteobacteria;D_2__Deltaproteobacteria;D_3__Desulfarculales;D_4__Desulfarculaceae;D_5__Desulfatiglans	0	9.7013
Metabolism	Carbohydrate_metabolism	Citrate_cycle_(TCA_cycle)	D_0__Bacteria;D_1__Chloroflexi;D_2__Anaerolineae;D_3__SBR1031;D_4__uncultured organism;D_5__uncultured organism;D_6__uncultured organism	0	15.8985
Metabolism	Carbohydrate_metabolism	Citrate_cycle_(TCA_cycle)	D_0__Bacteria;D_1__Proteobacteria;D_2__Alphaproteobacteria	0	36.5017
Metabolism	Carbohydrate_metabolism	Citrate_cycle_(TCA_cycle)	D_0__Bacteria;D_1__Patescibacteria;D_2__Parcubacteria;D_3__Candidatus Yanofskybacteria;D_4__uncultured bacterium;D_5__uncultured bacterium;D_6__uncultured bacterium	0	1.9468
Metabolism	Carbohydrate_metabolism	Citrate_cycle_(TCA_cycle)	D_0__Bacteria;D_1__Proteobacteria;D_2__Deltaproteobacteria;D_3__Myxococcales;D_4__Haliangiaceae;D_5__Haliangium	12.1004	0
Metabolism	Carbohydrate_metabolism	Citrate_cycle_(TCA_cycle)	D_0__Bacteria;D_1__Proteobacteria;D_2__Gammaproteobacteria	0	21.8037
Metabolism	Carbohydrate_metabolism	Citrate_cycle_(TCA_cycle)	D_0__Bacteria;D_1__Chloroflexi;D_2__Anaerolineae;D_3__SBR1031;D_4__metagenome;D_5__metagenome;D_6__metagenome	11.1797	0
Metabolism	Carbohydrate_metabolism	Citrate_cycle_(TCA_cycle)	D_0__Bacteria;D_1__Bacteroidetes;D_2__Bacteroidia;D_3__Cytophagales;D_4__Cyclobacteriaceae;D_5__uncultured	11.8373	0
Metabolism	Carbohydrate_metabolism	Citrate_cycle_(TCA_cycle)	D_0__Bacteria;D_1__TA06;D_2__uncultured organism;D_3__uncultured organism;D_4__uncultured organism;D_5__uncultured organism;D_6__uncultured organism	0	14.406
Metabolism	Carbohydrate_metabolism	Citrate_cycle_(TCA_cycle)	D_0__Bacteria;D_1__Proteobacteria;D_2__Alphaproteobacteria;D_3__Rhodobacterales;D_4__Rhodobacteraceae	41.4306	0
Metabolism	Carbohydrate_metabolism	Citrate_cycle_(TCA_cycle)	D_0__Bacteria;D_1__Bacteroidetes;D_2__Bacteroidia;D_3__Bacteroidales;D_4__Marinilabiliaceae;D_5__Anaerophaga;D_6__uncultured organism	0	20.2787
Metabolism	Carbohydrate_metabolism	Citrate_cycle_(TCA_cycle)	D_0__Bacteria;D_1__Bacteroidetes;D_2__Rhodothermia;D_3__Rhodothermales;D_4__Rhodothermaceae;D_5__uncultured;D_6__uncultured bacterium	15.9146	0
Metabolism	Carbohydrate_metabolism	Citrate_cycle_(TCA_cycle)	D_0__Bacteria;D_1__Actinobacteria;D_2__Acidimicrobiia;D_3__Actinomarinales;D_4__uncultured	52.0842	0
Metabolism	Carbohydrate_metabolism	Citrate_cycle_(TCA_cycle)	D_0__Bacteria;D_1__Entotheonellaeota;D_2__Entotheonellia;D_3__Entotheonellales;D_4__Entotheonellaceae;D_5__uncultured bacterium;D_6__uncultured bacterium	17.2628	0
Metabolism	Carbohydrate_metabolism	Citrate_cycle_(TCA_cycle)	D_0__Bacteria;D_1__Entotheonellaeota;D_2__Entotheonellia;D_3__Entotheonellales;D_4__Entotheonellaceae;D_5__uncultured bacterium;D_6__uncultured bacterium	7.8916	0
Metabolism	Carbohydrate_metabolism	Citrate_cycle_(TCA_cycle)	D_0__Bacteria;D_1__Latescibacteria;D_2__Latescibacteria;D_3__Latescibacterales;D_4__Latescibacteraceae;D_5__uncultured bacterium;D_6__uncultured bacterium	4.3404	0
Metabolism	Carbohydrate_metabolism	Citrate_cycle_(TCA_cycle)	D_0__Bacteria;D_1__Chloroflexi;D_2__Anaerolineae;D_3__Thermoflexales;D_4__Thermoflexaceae;D_5__Thermoflexus;D_6__uncultured bacterium	1.8414	0
Metabolism	Carbohydrate_metabolism	Citrate_cycle_(TCA_cycle)	D_0__Bacteria;D_1__Epsilonbacteraeota;D_2__Campylobacteria;D_3__Campylobacterales	0	18.0075
Metabolism	Carbohydrate_metabolism	Citrate_cycle_(TCA_cycle)	D_0__Bacteria;D_1__Gemmatimonadetes;D_2__MD2902-B12;D_3__uncultured bacterium;D_4__uncultured bacterium;D_5__uncultured bacterium;D_6__uncultured bacterium	0	5.8403
Metabolism	Carbohydrate_metabolism	Citrate_cycle_(TCA_cycle)	D_0__Bacteria;D_1__TA06	0	7.0083
Metabolism	Carbohydrate_metabolism	Citrate_cycle_(TCA_cycle)	D_0__Bacteria;D_1__Patescibacteria;D_2__Parcubacteria;D_3__Candidatus Spechtbacteria;D_4__uncultured bacterium;D_5__uncultured bacterium;D_6__uncultured bacterium	4.702	0
Metabolism	Carbohydrate_metabolism	Citrate_cycle_(TCA_cycle)	D_0__Bacteria;D_1__Spirochaetes;D_2__Spirochaetia;D_3__Spirochaetales;D_4__Spirochaetaceae;D_5__Spirochaeta 2	11.9689	11.8103
Metabolism	Carbohydrate_metabolism	Citrate_cycle_(TCA_cycle)	D_0__Bacteria;D_1__Proteobacteria;D_2__Deltaproteobacteria;D_3__SAR324 clade(Marine group B);D_4__uncultured organism;D_5__uncultured organism;D_6__uncultured organism	8.3848	0
Metabolism	Carbohydrate_metabolism	Citrate_cycle_(TCA_cycle)	D_0__Bacteria;D_1__Gemmatimonadetes;D_2__BD2-11 terrestrial group	0	24.886
Metabolism	Carbohydrate_metabolism	Citrate_cycle_(TCA_cycle)	D_0__Bacteria;D_1__Proteobacteria;D_2__Gammaproteobacteria;D_3__Nitrosococcales;D_4__Nitrosococcaceae;D_5__AqS1	0	34.0683
Metabolism	Carbohydrate_metabolism	Citrate_cycle_(TCA_cycle)	D_0__Bacteria;D_1__Proteobacteria;D_2__Gammaproteobacteria;D_3__Ectothiorhodospirales;D_4__Thioalkalispiraceae;D_5__Thioalkalispira;D_6__uncultured bacterium	13.1197	0
Metabolism	Carbohydrate_metabolism	Citrate_cycle_(TCA_cycle)	D_0__Archaea;D_1__Euryarchaeota;D_2__Thermoplasmata	0	14.0167
Metabolism	Carbohydrate_metabolism	Citrate_cycle_(TCA_cycle)	D_0__Bacteria;D_1__Proteobacteria;D_2__Gammaproteobacteria;D_3__Nitrosococcales;D_4__Nitrosococcaceae;D_5__AqS1	40.7401	0
Metabolism	Carbohydrate_metabolism	Citrate_cycle_(TCA_cycle)	D_0__Archaea;D_1__Euryarchaeota;D_2__Thermoplasmata;D_3__Marine Benthic Group D and DHVEG-1;D_4__uncultured archaeon;D_5__uncultured archaeon;D_6__uncultured archaeon	0	15.1847
Metabolism	Carbohydrate_metabolism	Citrate_cycle_(TCA_cycle)	D_0__Bacteria;D_1__Nitrospirae;D_2__Thermodesulfovibrionia;D_3__uncultured;D_4__uncultured prokaryote;D_5__uncultured prokaryote;D_6__uncultured prokaryote	0	10.3827
Metabolism	Carbohydrate_metabolism	Citrate_cycle_(TCA_cycle)	D_0__Bacteria;D_1__Patescibacteria;D_2__Parcubacteria;D_3__Candidatus Terrybacteria;D_4__uncultured bacterium;D_5__uncultured bacterium;D_6__uncultured bacterium	4.4719	0
Metabolism	Carbohydrate_metabolism	Citrate_cycle_(TCA_cycle)	D_0__Bacteria;D_1__Proteobacteria;D_2__Deltaproteobacteria;D_3__Desulfobacterales;D_4__Desulfobacteraceae	43.6008	0
Metabolism	Carbohydrate_metabolism	Citrate_cycle_(TCA_cycle)	D_0__Bacteria;D_1__Proteobacteria;D_2__Deltaproteobacteria;D_3__Syntrophobacterales;D_4__Syntrophobacteraceae;D_5__uncultured	1.7756	0
Metabolism	Carbohydrate_metabolism	Citrate_cycle_(TCA_cycle)	D_0__Bacteria;D_1__Chloroflexi;D_2__Dehalococcoidia;D_3__GIF3;D_4__uncultured bacterium;D_5__uncultured bacterium;D_6__uncultured bacterium	0	33.906
Metabolism	Carbohydrate_metabolism	Citrate_cycle_(TCA_cycle)	D_0__Bacteria;D_1__Chloroflexi;D_2__Anaerolineae;D_3__Anaerolineales;D_4__Anaerolineaceae;D_5__uncultured;D_6__uncultured Chloroflexi bacterium	0	53.1465
Metabolism	Carbohydrate_metabolism	Citrate_cycle_(TCA_cycle)	D_0__Bacteria;D_1__Proteobacteria;D_2__Deltaproteobacteria;D_3__Desulfarculales;D_4__Desulfarculaceae;D_5__Desulfatiglans	32.5198	0
Metabolism	Carbohydrate_metabolism	Citrate_cycle_(TCA_cycle)	D_0__Bacteria;D_1__Synergistetes;D_2__Synergistia;D_3__Synergistales;D_4__Synergistaceae;D_5__Dethiosulfovibrio	0	4.4127
Metabolism	Carbohydrate_metabolism	Citrate_cycle_(TCA_cycle)	D_0__Bacteria;D_1__Dependentiae;D_2__Babeliae;D_3__Babeliales;D_4__uncultured bacterium;D_5__uncultured bacterium;D_6__uncultured bacterium	0	7.5924
Metabolism	Carbohydrate_metabolism	Citrate_cycle_(TCA_cycle)	D_0__Bacteria	0	0.7787
Metabolism	Carbohydrate_metabolism	Citrate_cycle_(TCA_cycle)	D_0__Bacteria;D_1__Bacteroidetes;D_2__Bacteroidia;D_3__Bacteroidales;D_4__Marinilabiliaceae;D_5__uncultured;D_6__uncultured organism	0	9.6364
Metabolism	Carbohydrate_metabolism	Citrate_cycle_(TCA_cycle)	D_0__Bacteria;D_1__Proteobacteria;D_2__Gammaproteobacteria;D_3__Thiomicrospirales;D_4__Thiomicrospiraceae;D_5__Thiomicrospira;Ambiguous_taxa	0	0.73
Metabolism	Carbohydrate_metabolism	Citrate_cycle_(TCA_cycle)	D_0__Bacteria;D_1__Proteobacteria;D_2__Gammaproteobacteria	67.0782	0
Metabolism	Carbohydrate_metabolism	Citrate_cycle_(TCA_cycle)	D_0__Bacteria;D_1__Chloroflexi;D_2__Dehalococcoidia;D_3__t0.6.f;D_4__uncultured bacterium;D_5__uncultured bacterium;D_6__uncultured bacterium	0	21.025
Metabolism	Carbohydrate_metabolism	Citrate_cycle_(TCA_cycle)	D_0__Bacteria;D_1__Proteobacteria;D_2__Alphaproteobacteria;D_3__uncultured	44.3571	0
Metabolism	Carbohydrate_metabolism	Citrate_cycle_(TCA_cycle)	D_0__Bacteria;D_1__Bacteroidetes;D_2__Rhodothermia;D_3__Balneolales;D_4__Balneolaceae;D_5__uncultured;Ambiguous_taxa	0	6.8137
Metabolism	Carbohydrate_metabolism	Citrate_cycle_(TCA_cycle)	D_0__Bacteria;D_1__Acidobacteria;D_2__Thermoanaerobaculia;D_3__Thermoanaerobaculales;D_4__Thermoanaerobaculaceae;D_5__Subgroup 10	0	3.8935
Metabolism	Carbohydrate_metabolism	Citrate_cycle_(TCA_cycle)	D_0__Archaea;D_1__Nanoarchaeaeota;D_2__Woesearchaeia	0	1.9273
Metabolism	Carbohydrate_metabolism	Citrate_cycle_(TCA_cycle)	D_0__Bacteria;D_1__Spirochaetes;D_2__Spirochaetia;D_3__Spirochaetales;D_4__Spirochaetaceae;D_5__Spirochaeta 2	0	11.1776
Metabolism	Carbohydrate_metabolism	Citrate_cycle_(TCA_cycle)	D_0__Bacteria;D_1__Chloroflexi;D_2__Anaerolineae;D_3__Anaerolineales;D_4__Anaerolineaceae;D_5__uncultured;D_6__uncultured Chloroflexi bacterium	9.6672	14.3087
Metabolism	Carbohydrate_metabolism	Citrate_cycle_(TCA_cycle)	D_0__Bacteria;D_1__Calditrichaeota;D_2__Calditrichia;D_3__Calditrichales;D_4__Calditrichaceae;D_5__Calorithrix;D_6__uncultured bacterium	0	18.2022
Metabolism	Carbohydrate_metabolism	Citrate_cycle_(TCA_cycle)	D_0__Bacteria	0	9.7338
Metabolism	Carbohydrate_metabolism	Citrate_cycle_(TCA_cycle)	D_0__Bacteria;D_1__Actinobacteria;D_2__Acidimicrobiia;D_3__Actinomarinales;D_4__uncultured	8.2861	0
Metabolism	Carbohydrate_metabolism	Citrate_cycle_(TCA_cycle)	D_0__Bacteria;D_1__Gemmatimonadetes;D_2__BD2-11 terrestrial group	0	4.6398
Metabolism	Carbohydrate_metabolism	Citrate_cycle_(TCA_cycle)	D_0__Bacteria;D_1__Planctomycetes;D_2__Brocadiae;D_3__SM23-32;D_4__Planctomycetes bacterium SM23_32;D_5__Planctomycetes bacterium SM23_32;D_6__Planctomycetes bacterium SM23_32	5.5241	0
Metabolism	Carbohydrate_metabolism	Citrate_cycle_(TCA_cycle)	D_0__Bacteria;D_1__Chloroflexi;D_2__Anaerolineae;D_3__SBR1031;D_4__uncultured Chloroflexi bacterium;D_5__uncultured Chloroflexi bacterium;D_6__uncultured Chloroflexi bacterium	46.9547	0
Metabolism	Carbohydrate_metabolism	Citrate_cycle_(TCA_cycle)	D_0__Bacteria;D_1__Planctomycetes;D_2__Planctomycetacia;D_3__Pirellulales;D_4__Pirellulaceae;D_5__uncultured	10.0124	0
Metabolism	Carbohydrate_metabolism	Citrate_cycle_(TCA_cycle)	D_0__Bacteria;D_1__Patescibacteria;D_2__Parcubacteria;D_3__Candidatus Terrybacteria;D_4__uncultured bacterium;D_5__uncultured bacterium;D_6__uncultured bacterium	0	7.7221
Metabolism	Carbohydrate_metabolism	Citrate_cycle_(TCA_cycle)	D_0__Bacteria;D_1__Proteobacteria;D_2__Alphaproteobacteria;D_3__Rhodobacterales;D_4__Rhodobacteraceae;D_5__Rhodovulum;Ambiguous_taxa	0	10.8207
Metabolism	Carbohydrate_metabolism	Citrate_cycle_(TCA_cycle)	D_0__Bacteria	0	16.0283
Metabolism	Carbohydrate_metabolism	Citrate_cycle_(TCA_cycle)	D_0__Bacteria;D_1__Spirochaetes;D_2__Leptospirae;D_3__Leptospirales;D_4__Leptospiraceae;D_5__uncultured;D_6__uncultured bacterium	0	12.8486
Metabolism	Carbohydrate_metabolism	Citrate_cycle_(TCA_cycle)	D_0__Bacteria	0	10.7072
Metabolism	Carbohydrate_metabolism	Citrate_cycle_(TCA_cycle)	D_0__Bacteria;D_1__Proteobacteria;D_2__Deltaproteobacteria;D_3__Desulfarculales;D_4__Desulfarculaceae;D_5__Desulfatiglans;D_6__uncultured bacterium	0	87.3121
Metabolism	Carbohydrate_metabolism	Citrate_cycle_(TCA_cycle)	D_0__Bacteria;D_1__Planctomycetes;D_2__vadinHA49;D_3__uncultured bacterium;D_4__uncultured bacterium;D_5__uncultured bacterium;D_6__uncultured bacterium	7.3654	0
Metabolism	Carbohydrate_metabolism	Citrate_cycle_(TCA_cycle)	D_0__Bacteria;D_1__Bacteroidetes;D_2__Rhodothermia;D_3__Rhodothermales;D_4__Rhodothermaceae;D_5__uncultured;D_6__uncultured bacterium	0	12.1348
Metabolism	Carbohydrate_metabolism	Citrate_cycle_(TCA_cycle)	Unassigned	18.4136	0
Metabolism	Carbohydrate_metabolism	Citrate_cycle_(TCA_cycle)	D_0__Bacteria;D_1__Proteobacteria;D_2__Deltaproteobacteria;D_3__Desulfuromonadales;D_4__Desulfuromonadaceae;D_5__Pelobacter	0	6.0349
Metabolism	Carbohydrate_metabolism	Citrate_cycle_(TCA_cycle)	D_0__Bacteria;D_1__Chloroflexi;D_2__Dehalococcoidia;D_3__S085	0	16.0607
Metabolism	Carbohydrate_metabolism	Citrate_cycle_(TCA_cycle)	D_0__Bacteria;D_1__Chloroflexi;D_2__Anaerolineae;D_3__Anaerolineales;D_4__Anaerolineaceae;D_5__uncultured;D_6__uncultured Chloroflexi bacterium	75.7589	329.975
Metabolism	Carbohydrate_metabolism	Citrate_cycle_(TCA_cycle)	D_0__Bacteria;D_1__Chloroflexi;D_2__Dehalococcoidia	0	23.426
Metabolism	Carbohydrate_metabolism	Citrate_cycle_(TCA_cycle)	D_0__Bacteria;D_1__Proteobacteria;D_2__Gammaproteobacteria	1.1837	0
Metabolism	Carbohydrate_metabolism	Citrate_cycle_(TCA_cycle)	D_0__Bacteria;D_1__Firmicutes;D_2__Clostridia;D_3__Clostridiales;D_4__Clostridiales Incertae Sedis;D_5__Dethiosulfatibacter;D_6__uncultured organism	0	11.8103
Metabolism	Carbohydrate_metabolism	Citrate_cycle_(TCA_cycle)	D_0__Bacteria;D_1__Proteobacteria;D_2__Deltaproteobacteria;D_3__Desulfobacterales;D_4__Desulfobulbaceae;D_5__Desulforhopalus;D_6__uncultured delta proteobacterium	0.8549	0
Metabolism	Carbohydrate_metabolism	Citrate_cycle_(TCA_cycle)	D_0__Bacteria;D_1__Chloroflexi;D_2__Anaerolineae;D_3__SBR1031;D_4__uncultured Chloroflexi bacterium;D_5__uncultured Chloroflexi bacterium;D_6__uncultured Chloroflexi bacterium	42.8117	0
Metabolism	Carbohydrate_metabolism	Citrate_cycle_(TCA_cycle)	D_0__Bacteria;D_1__Gemmatimonadetes;D_2__BD2-11 terrestrial group;D_3__uncultured bacterium;D_4__uncultured bacterium;D_5__uncultured bacterium;D_6__uncultured bacterium	24.8584	0
Metabolism	Carbohydrate_metabolism	Citrate_cycle_(TCA_cycle)	D_0__Bacteria;D_1__Proteobacteria;D_2__Deltaproteobacteria;D_3__Bradymonadales;D_4__uncultured bacterium;D_5__uncultured bacterium;D_6__uncultured bacterium	20.255	0
Metabolism	Carbohydrate_metabolism	Citrate_cycle_(TCA_cycle)	D_0__Bacteria;D_1__Proteobacteria;D_2__Deltaproteobacteria;D_3__Desulfuromonadales;D_4__Desulfuromonadaceae;D_5__Desulfuromonas	0	6.0349
Metabolism	Carbohydrate_metabolism	Citrate_cycle_(TCA_cycle)	D_0__Bacteria;D_1__Calditrichaeota;D_2__Calditrichia;D_3__Calditrichales;D_4__Calditrichaceae;D_5__JdFR-76;D_6__uncultured bacterium	6.2475	0
Metabolism	Carbohydrate_metabolism	Citrate_cycle_(TCA_cycle)	D_0__Bacteria;D_1__Chloroflexi;D_2__Dehalococcoidia	0	4.9318
Metabolism	Carbohydrate_metabolism	Citrate_cycle_(TCA_cycle)	D_0__Bacteria;D_1__Tenericutes;D_2__Mollicutes;D_3__Izimaplasmatales	0	2.3361
Metabolism	Carbohydrate_metabolism	Citrate_cycle_(TCA_cycle)	Unassigned	0	2.7157
Metabolism	Carbohydrate_metabolism	Citrate_cycle_(TCA_cycle)	D_0__Bacteria;D_1__Proteobacteria;D_2__Deltaproteobacteria;D_3__Syntrophobacterales;D_4__Syntrophaceae;D_5__Desulfobacca;D_6__uncultured delta proteobacterium	0	35.0416
Metabolism	Carbohydrate_metabolism	Citrate_cycle_(TCA_cycle)	D_0__Bacteria;D_1__Chloroflexi;D_2__Anaerolineae;D_3__SBR1031;D_4__uncultured Chloroflexi bacterium;D_5__uncultured Chloroflexi bacterium;D_6__uncultured Chloroflexi bacterium	30.8428	0
Metabolism	Carbohydrate_metabolism	Citrate_cycle_(TCA_cycle)	D_0__Bacteria;D_1__Chloroflexi;D_2__Dehalococcoidia;D_3__SAR202 clade;D_4__uncultured bacterium;D_5__uncultured bacterium;D_6__uncultured bacterium	18.3807	0
Metabolism	Carbohydrate_metabolism	Citrate_cycle_(TCA_cycle)	D_0__Bacteria	15.7831	0
Metabolism	Carbohydrate_metabolism	Citrate_cycle_(TCA_cycle)	D_0__Bacteria;D_1__Gemmatimonadetes;D_2__Gemmatimonadetes;D_3__Gemmatimonadales;D_4__Gemmatimonadaceae;D_5__uncultured;D_6__uncultured actinobacterium	20.7153	0
Metabolism	Carbohydrate_metabolism	Citrate_cycle_(TCA_cycle)	D_0__Bacteria;D_1__Spirochaetes;D_2__Spirochaetia;D_3__Spirochaetales;D_4__Spirochaetaceae;D_5__Spirochaeta 2	0	3.3744
Metabolism	Carbohydrate_metabolism	Citrate_cycle_(TCA_cycle)	D_0__Bacteria;D_1__LCP-89;D_2__uncultured bacterium;D_3__uncultured bacterium;D_4__uncultured bacterium;D_5__uncultured bacterium;D_6__uncultured bacterium	0	45.1648
Metabolism	Carbohydrate_metabolism	Citrate_cycle_(TCA_cycle)	D_0__Bacteria;D_1__Patescibacteria;D_2__Parcubacteria	8.9766	0
Metabolism	Carbohydrate_metabolism	Citrate_cycle_(TCA_cycle)	D_0__Bacteria	28.015	0
Metabolism	Carbohydrate_metabolism	Citrate_cycle_(TCA_cycle)	D_0__Bacteria;D_1__Chloroflexi;D_2__Dehalococcoidia;D_3__FW22;D_4__uncultured bacterium;D_5__uncultured bacterium;D_6__uncultured bacterium	0	20.9601
Metabolism	Carbohydrate_metabolism	Citrate_cycle_(TCA_cycle)	D_0__Bacteria;D_1__Proteobacteria;D_2__Gammaproteobacteria	18.6438	0
Metabolism	Carbohydrate_metabolism	Citrate_cycle_(TCA_cycle)	D_0__Bacteria	0	4.9967
Metabolism	Carbohydrate_metabolism	Citrate_cycle_(TCA_cycle)	D_0__Bacteria;D_1__WS2;D_2__uncultured bacterium;D_3__uncultured bacterium;D_4__uncultured bacterium;D_5__uncultured bacterium;D_6__uncultured bacterium	5.7871	0
Metabolism	Carbohydrate_metabolism	Citrate_cycle_(TCA_cycle)	D_0__Bacteria;D_1__Chloroflexi;D_2__JG30-KF-CM66;D_3__uncultured bacterium;D_4__uncultured bacterium;D_5__uncultured bacterium;D_6__uncultured bacterium	25.1543	0
Metabolism	Carbohydrate_metabolism	Citrate_cycle_(TCA_cycle)	D_0__Bacteria;D_1__Cyanobacteria;D_2__Oxyphotobacteria;D_3__Chloroplast	0	8.8577
Metabolism	Carbohydrate_metabolism	Citrate_cycle_(TCA_cycle)	D_0__Bacteria;D_1__Spirochaetes;D_2__Spirochaetia;D_3__Spirochaetales;D_4__Spirochaetaceae;D_5__Spirochaeta 2;D_6__uncultured bacterium	0	19.8245
Metabolism	Carbohydrate_metabolism	Citrate_cycle_(TCA_cycle)	D_0__Archaea;D_1__Nanoarchaeaeota;D_2__Woesearchaeia	0	2.3653
Metabolism	Carbohydrate_metabolism	Citrate_cycle_(TCA_cycle)	D_0__Archaea;D_1__Nanoarchaeaeota;D_2__Woesearchaeia	0	0.9636
Metabolism	Carbohydrate_metabolism	Citrate_cycle_(TCA_cycle)	D_0__Bacteria;D_1__Planctomycetes;D_2__Phycisphaerae;D_3__MSBL9;D_4__SG8-4;D_5__uncultured bacterium;D_6__uncultured bacterium	0	10.9018
Metabolism	Carbohydrate_metabolism	Citrate_cycle_(TCA_cycle)	D_0__Bacteria;D_1__Proteobacteria;D_2__Deltaproteobacteria;D_3__NB1-j	32.9801	0
Metabolism	Carbohydrate_metabolism	Citrate_cycle_(TCA_cycle)	D_0__Bacteria;D_1__Spirochaetes;D_2__Spirochaetia;D_3__Spirochaetales;D_4__Spirochaetaceae;D_5__uncultured	0	22.7122
Metabolism	Carbohydrate_metabolism	Citrate_cycle_(TCA_cycle)	D_0__Bacteria;D_1__Proteobacteria;D_2__Gammaproteobacteria	1.1837	0
Metabolism	Carbohydrate_metabolism	Citrate_cycle_(TCA_cycle)	D_0__Bacteria;D_1__Chloroflexi;D_2__Anaerolineae;D_3__Anaerolineales;D_4__Anaerolineaceae;D_5__uncultured;D_6__uncultured Chloroflexi bacterium	53.8598	0
Metabolism	Carbohydrate_metabolism	Citrate_cycle_(TCA_cycle)	D_0__Bacteria;D_1__Chloroflexi;D_2__Dehalococcoidia;D_3__FW22;D_4__uncultured bacterium;D_5__uncultured bacterium;D_6__uncultured bacterium	39.3591	0
Metabolism	Carbohydrate_metabolism	Citrate_cycle_(TCA_cycle)	D_0__Bacteria;D_1__Gemmatimonadetes;D_2__BD2-11 terrestrial group;D_3__uncultured Gemmatimonadetes bacterium;D_4__uncultured Gemmatimonadetes bacterium;D_5__uncultured Gemmatimonadetes bacterium;D_6__uncultured Gemmatimonadetes bacterium	0	95.5533
Metabolism	Carbohydrate_metabolism	Citrate_cycle_(TCA_cycle)	D_0__Bacteria;D_1__Proteobacteria;D_2__Gammaproteobacteria;D_3__Nitrosococcales;D_4__Nitrosococcaceae;D_5__AqS1;D_6__uncultured bacterium	0	0.6165
Metabolism	Carbohydrate_metabolism	Citrate_cycle_(TCA_cycle)	D_0__Bacteria;D_1__Proteobacteria;D_2__Gammaproteobacteria;D_3__Alteromonadales;D_4__Marinobacteraceae;D_5__Marinobacter	0	34.8794
Metabolism	Carbohydrate_metabolism	Citrate_cycle_(TCA_cycle)	D_0__Bacteria;D_1__Proteobacteria;D_2__Alphaproteobacteria;D_3__Rhodobacterales;D_4__Rhodobacteraceae	0	32.7055
Metabolism	Carbohydrate_metabolism	Citrate_cycle_(TCA_cycle)	D_0__Bacteria;D_1__Epsilonbacteraeota;D_2__Campylobacteria;D_3__Campylobacterales;D_4__Rs-M59 termite group;D_5__uncultured Epsilonproteobacteria bacterium;D_6__uncultured Epsilonproteobacteria bacterium	10.1275	0
Metabolism	Carbohydrate_metabolism	Citrate_cycle_(TCA_cycle)	D_0__Archaea;D_1__Nanoarchaeaeota;D_2__Woesearchaeia	0	3.3095
Metabolism	Carbohydrate_metabolism	Citrate_cycle_(TCA_cycle)	D_0__Bacteria;D_1__Proteobacteria;D_2__Gammaproteobacteria;D_3__uncultured;Ambiguous_taxa;Ambiguous_taxa;Ambiguous_taxa	0	14.3411
Metabolism	Carbohydrate_metabolism	Citrate_cycle_(TCA_cycle)	D_0__Bacteria;D_1__Chloroflexi;D_2__Anaerolineae;D_3__SBR1031;D_4__A4b;D_5__uncultured organism;D_6__uncultured organism	0	6.8137
Metabolism	Carbohydrate_metabolism	Citrate_cycle_(TCA_cycle)	D_0__Bacteria;D_1__Actinobacteria;D_2__Acidimicrobiia;D_3__Actinomarinales;D_4__uncultured	30.2509	0
Metabolism	Carbohydrate_metabolism	Citrate_cycle_(TCA_cycle)	D_0__Bacteria;D_1__Proteobacteria;D_2__Deltaproteobacteria;D_3__MBNT15	24.8584	0
Metabolism	Carbohydrate_metabolism	Citrate_cycle_(TCA_cycle)	D_0__Bacteria;D_1__Patescibacteria;D_2__Parcubacteria;D_3__GWA2-38-13b;D_4__uncultured bacterium;D_5__uncultured bacterium;D_6__uncultured bacterium	8.2861	0
Metabolism	Carbohydrate_metabolism	Citrate_cycle_(TCA_cycle)	D_0__Bacteria;D_1__Actinobacteria;D_2__Acidimicrobiia;D_3__Actinomarinales;D_4__uncultured	0	23.9451
Metabolism	Carbohydrate_metabolism	Citrate_cycle_(TCA_cycle)	D_0__Bacteria;D_1__Spirochaetes;D_2__Spirochaetia;D_3__Spirochaetales;D_4__Spirochaetaceae;D_5__Spirochaeta 2;D_6__uncultured bacterium	0	3.5853
Metabolism	Carbohydrate_metabolism	Citrate_cycle_(TCA_cycle)	D_0__Bacteria;D_1__Cyanobacteria;D_2__Oxyphotobacteria;D_3__Nostocales;D_4__Cyanobacteriaceae;D_5__Cyanobacterium CLg1;D_6__uncultured cyanobacterium	0	2.8754
Metabolism	Carbohydrate_metabolism	Citrate_cycle_(TCA_cycle)	D_0__Bacteria;D_1__Gemmatimonadetes;D_2__BD2-11 terrestrial group;D_3__uncultured Gemmatimonadetes bacterium;D_4__uncultured Gemmatimonadetes bacterium;D_5__uncultured Gemmatimonadetes bacterium;D_6__uncultured Gemmatimonadetes bacterium	0.6247	0
Metabolism	Carbohydrate_metabolism	Citrate_cycle_(TCA_cycle)	D_0__Bacteria;D_1__Proteobacteria;D_2__Deltaproteobacteria;D_3__NB1-j	6.7078	0
Metabolism	Carbohydrate_metabolism	Citrate_cycle_(TCA_cycle)	D_0__Bacteria;D_1__Spirochaetes;D_2__Spirochaetia;D_3__Spirochaetales;D_4__Spirochaetaceae;D_5__Spirochaeta 2;D_6__uncultured bacterium	0	4.0071
Metabolism	Carbohydrate_metabolism	Citrate_cycle_(TCA_cycle)	D_0__Bacteria;D_1__Hydrogenedentes;D_2__Hydrogenedentia;D_3__Hydrogenedentiales;D_4__Hydrogenedensaceae;D_5__uncultured bacterium;D_6__uncultured bacterium	18.3807	0
Metabolism	Carbohydrate_metabolism	Citrate_cycle_(TCA_cycle)	D_0__Bacteria;D_1__Proteobacteria;D_2__Gammaproteobacteria;D_3__Nitrosococcales;D_4__Nitrosococcaceae;D_5__Inmirania;D_6__uncultured gamma proteobacterium	0	26.2812
Metabolism	Carbohydrate_metabolism	Citrate_cycle_(TCA_cycle)	D_0__Bacteria;D_1__Chloroflexi;D_2__JG30-KF-CM66;D_3__uncultured bacterium;D_4__uncultured bacterium;D_5__uncultured bacterium;D_6__uncultured bacterium	0	21.5117
Metabolism	Carbohydrate_metabolism	Citrate_cycle_(TCA_cycle)	D_0__Bacteria;D_1__Proteobacteria;D_2__Alphaproteobacteria;D_3__Micavibrionales;D_4__Micavibrionaceae;D_5__uncultured	29.9879	0
Metabolism	Carbohydrate_metabolism	Citrate_cycle_(TCA_cycle)	D_0__Bacteria;D_1__Proteobacteria;D_2__Deltaproteobacteria;D_3__Syntrophobacterales;D_4__Syntrophaceae;D_5__Desulfobacca;D_6__uncultured delta proteobacterium	9.4041	0
Metabolism	Carbohydrate_metabolism	Citrate_cycle_(TCA_cycle)	D_0__Bacteria;D_1__Proteobacteria;D_2__Gammaproteobacteria;D_3__Ectothiorhodospirales;D_4__Thioalkalispiraceae	22.7869	0
Metabolism	Carbohydrate_metabolism	Citrate_cycle_(TCA_cycle)	D_0__Bacteria;D_1__Proteobacteria;D_2__Deltaproteobacteria;D_3__Bradymonadales;D_4__uncultured bacterium;D_5__uncultured bacterium;D_6__uncultured bacterium	0	9.5391
Metabolism	Carbohydrate_metabolism	Citrate_cycle_(TCA_cycle)	D_0__Bacteria;D_1__Gemmatimonadetes;D_2__PAUC43f marine benthic group;D_3__uncultured bacterium;D_4__uncultured bacterium;D_5__uncultured bacterium;D_6__uncultured bacterium	27.2259	0
Metabolism	Carbohydrate_metabolism	Citrate_cycle_(TCA_cycle)	D_0__Bacteria;D_1__Chloroflexi;D_2__Anaerolineae;D_3__Anaerolineales;D_4__Anaerolineaceae;D_5__uncultured;D_6__uncultured Chloroflexi bacterium	0	49.7397
Metabolism	Carbohydrate_metabolism	Citrate_cycle_(TCA_cycle)	D_0__Bacteria;D_1__Acidobacteria;D_2__Aminicenantia;D_3__Aminicenantales;D_4__uncultured bacterium;D_5__uncultured bacterium;D_6__uncultured bacterium	10.259	0
Metabolism	Carbohydrate_metabolism	Citrate_cycle_(TCA_cycle)	D_0__Bacteria	8.2861	0
Metabolism	Carbohydrate_metabolism	Citrate_cycle_(TCA_cycle)	D_0__Bacteria;D_1__Proteobacteria;D_2__Gammaproteobacteria;D_3__Cellvibrionales;D_4__Microbulbiferaceae;D_5__Microbulbifer	0	4.4775
Metabolism	Carbohydrate_metabolism	Citrate_cycle_(TCA_cycle)	D_0__Bacteria;D_1__Chloroflexi;D_2__Anaerolineae;D_3__Anaerolineales;D_4__Anaerolineaceae;D_5__uncultured;D_6__uncultured organism	0	27.7413
Metabolism	Carbohydrate_metabolism	Citrate_cycle_(TCA_cycle)	D_0__Bacteria;D_1__Gemmatimonadetes;D_2__BD2-11 terrestrial group;D_3__uncultured bacterium;D_4__uncultured bacterium;D_5__uncultured bacterium;D_6__uncultured bacterium	7.6943	0
Metabolism	Carbohydrate_metabolism	Citrate_cycle_(TCA_cycle)	D_0__Bacteria	5.9844	0
Metabolism	Carbohydrate_metabolism	Citrate_cycle_(TCA_cycle)	D_0__Bacteria;D_1__Proteobacteria;D_2__Alphaproteobacteria	9.0753	0
Metabolism	Carbohydrate_metabolism	Citrate_cycle_(TCA_cycle)	D_0__Bacteria;D_1__Actinobacteria;D_2__WCHB1-81;D_3__uncultured organism;D_4__uncultured organism;D_5__uncultured organism;D_6__uncultured organism	10.6536	0
Metabolism	Carbohydrate_metabolism	Citrate_cycle_(TCA_cycle)	D_0__Bacteria;D_1__Planctomycetes;D_2__Planctomycetacia;D_3__Planctomycetales;D_4__Rubinisphaeraceae;D_5__Planctomicrobium;D_6__uncultured bacterium	17.8053	0
Metabolism	Carbohydrate_metabolism	Citrate_cycle_(TCA_cycle)	D_0__Bacteria;D_1__Chloroflexi;D_2__Anaerolineae;D_3__SBR1031	0	6.4243
Metabolism	Carbohydrate_metabolism	Citrate_cycle_(TCA_cycle)	D_0__Bacteria;D_1__Actinobacteria;D_2__Acidimicrobiia;D_3__Actinomarinales;D_4__uncultured;D_5__uncultured bacterium;D_6__uncultured bacterium	39.0632	0
Metabolism	Carbohydrate_metabolism	Citrate_cycle_(TCA_cycle)	D_0__Bacteria;D_1__Gemmatimonadetes;D_2__S0134 terrestrial group;D_3__uncultured bacterium;D_4__uncultured bacterium;D_5__uncultured bacterium;D_6__uncultured bacterium	22.4909	0
Metabolism	Carbohydrate_metabolism	Citrate_cycle_(TCA_cycle)	D_0__Bacteria;D_1__Proteobacteria;D_2__Deltaproteobacteria;D_3__Myxococcales;D_4__Sandaracinaceae;D_5__uncultured	0	4.7696
Metabolism	Carbohydrate_metabolism	Citrate_cycle_(TCA_cycle)	D_0__Bacteria;D_1__Spirochaetes;D_2__Spirochaetia;D_3__Spirochaetales;D_4__Spirochaetaceae;D_5__Spirochaeta 2;D_6__uncultured bacterium	0	1.6872
Metabolism	Carbohydrate_metabolism	Citrate_cycle_(TCA_cycle)	D_0__Bacteria;D_1__Gemmatimonadetes;D_2__PAUC43f marine benthic group;Ambiguous_taxa;Ambiguous_taxa;Ambiguous_taxa;Ambiguous_taxa	11.1139	0
Metabolism	Carbohydrate_metabolism	Citrate_cycle_(TCA_cycle)	D_0__Bacteria;D_1__Proteobacteria;D_2__Alphaproteobacteria;D_3__Rhodospirillales;D_4__Magnetospiraceae;D_5__uncultured	13.1197	0
Metabolism	Carbohydrate_metabolism	Citrate_cycle_(TCA_cycle)	D_0__Bacteria;D_1__Bacteroidetes;D_2__Bacteroidia;D_3__Cytophagales;D_4__Cyclobacteriaceae;D_5__uncultured;D_6__uncultured Bacteroidetes bacterium	17.756	0
Metabolism	Carbohydrate_metabolism	Citrate_cycle_(TCA_cycle)	D_0__Bacteria;D_1__TA06	0	5.7105
Metabolism	Carbohydrate_metabolism	Citrate_cycle_(TCA_cycle)	D_0__Bacteria;D_1__Bacteroidetes;D_2__Bacteroidia;D_3__Bacteroidales;D_4__SB-5;D_5__uncultured bacterium;D_6__uncultured bacterium	0	27.936
Metabolism	Carbohydrate_metabolism	Citrate_cycle_(TCA_cycle)	D_0__Bacteria;D_1__Proteobacteria;D_2__Gammaproteobacteria;D_3__Nitrosococcales;D_4__Nitrosococcaceae;D_5__AqS1;D_6__uncultured bacterium	0	22.485
Metabolism	Carbohydrate_metabolism	Citrate_cycle_(TCA_cycle)	D_0__Bacteria;D_1__Latescibacteria;D_2__Latescibacteria;D_3__Latescibacterales;D_4__Latescibacteraceae;D_5__uncultured bacterium;D_6__uncultured bacterium	0	8.1764
Metabolism	Carbohydrate_metabolism	Citrate_cycle_(TCA_cycle)	D_0__Bacteria;D_1__Chloroflexi;D_2__Anaerolineae;D_3__Anaerolineales;D_4__Anaerolineaceae;D_5__uncultured	20.1235	0
Metabolism	Carbohydrate_metabolism	Citrate_cycle_(TCA_cycle)	D_0__Bacteria;D_1__Spirochaetes;D_2__Spirochaetia;D_3__Spirochaetales;D_4__Spirochaetaceae;D_5__Spirochaeta 2;D_6__uncultured bacterium	0	2.3199
Metabolism	Carbohydrate_metabolism	Citrate_cycle_(TCA_cycle)	D_0__Bacteria;D_1__Proteobacteria;D_2__Alphaproteobacteria;D_3__Rhizobiales;D_4__Rhizobiales Incertae Sedis;D_5__Bauldia;D_6__uncultured bacterium	26.2394	0
Metabolism	Carbohydrate_metabolism	Citrate_cycle_(TCA_cycle)	D_0__Bacteria;D_1__Calditrichaeota;D_2__Calditrichia;D_3__Calditrichales;D_4__Calditrichaceae;D_5__uncultured Caldithrix sp.;D_6__uncultured Caldithrix sp.	0	5.7105
Metabolism	Carbohydrate_metabolism	Citrate_cycle_(TCA_cycle)	D_0__Bacteria;D_1__Nitrospirae;D_2__Thermodesulfovibrionia;D_3__uncultured	0	16.6123
Metabolism	Carbohydrate_metabolism	Citrate_cycle_(TCA_cycle)	D_0__Bacteria;D_1__Proteobacteria;D_2__Alphaproteobacteria;D_3__Rhodobacterales;D_4__Rhodobacteraceae	17.3614	0
Metabolism	Carbohydrate_metabolism	Citrate_cycle_(TCA_cycle)	D_0__Bacteria;D_1__Bacteroidetes;D_2__Bacteroidia;D_3__Bacteroidales;D_4__Bacteroidetes BD2-2;D_5__uncultured organism;D_6__uncultured organism	41.1018	0
Metabolism	Carbohydrate_metabolism	Citrate_cycle_(TCA_cycle)	D_0__Bacteria;D_1__Proteobacteria;D_2__Alphaproteobacteria;D_3__Rhizobiales;D_4__Methyloligellaceae;D_5__uncultured;D_6__uncultured bacterium	7.1024	0
Metabolism	Carbohydrate_metabolism	Citrate_cycle_(TCA_cycle)	D_0__Bacteria;D_1__Proteobacteria;D_2__Gammaproteobacteria;D_3__Chromatiales;D_4__Chromatiaceae;D_5__Halochromatium;D_6__uncultured organism	0	32.0566
Metabolism	Carbohydrate_metabolism	Citrate_cycle_(TCA_cycle)	D_0__Bacteria;D_1__CK-2C2-2;D_2__uncultured bacterium;D_3__uncultured bacterium;D_4__uncultured bacterium;D_5__uncultured bacterium;D_6__uncultured bacterium	31.5662	51.9135
Metabolism	Carbohydrate_metabolism	Citrate_cycle_(TCA_cycle)	D_0__Bacteria;D_1__Gemmatimonadetes;D_2__BD2-11 terrestrial group;D_3__uncultured Gemmatimonadetes bacterium;D_4__uncultured Gemmatimonadetes bacterium;D_5__uncultured Gemmatimonadetes bacterium;D_6__uncultured Gemmatimonadetes bacterium	28.7384	0
Metabolism	Carbohydrate_metabolism	Citrate_cycle_(TCA_cycle)	D_0__Bacteria;D_1__Cyanobacteria;D_2__Oxyphotobacteria;D_3__Synechococcales;D_4__Cyanobiaceae;D_5__Cyanobium PCC-6307	0	9.7338
Metabolism	Carbohydrate_metabolism	Citrate_cycle_(TCA_cycle)	D_0__Bacteria;D_1__Epsilonbacteraeota;D_2__Campylobacteria;D_3__Campylobacterales;D_4__Sulfurovaceae;D_5__Sulfurovum	21.8004	0
Metabolism	Carbohydrate_metabolism	Citrate_cycle_(TCA_cycle)	D_0__Bacteria;D_1__Bacteroidetes;D_2__Bacteroidia;D_3__Bacteroidales;D_4__Bacteroidetes BD2-2	0	41.3686
Metabolism	Carbohydrate_metabolism	Citrate_cycle_(TCA_cycle)	D_0__Bacteria;D_1__Proteobacteria;D_2__Gammaproteobacteria;D_3__Nitrosococcales;D_4__Nitrosococcaceae;D_5__Nitrosococcus;Ambiguous_taxa	33.835	0
Metabolism	Carbohydrate_metabolism	Citrate_cycle_(TCA_cycle)	D_0__Bacteria;D_1__Proteobacteria;D_2__Alphaproteobacteria;D_3__Rhodovibrionales;D_4__Kiloniellaceae;D_5__uncultured	6.2146	0
Metabolism	Carbohydrate_metabolism	Citrate_cycle_(TCA_cycle)	D_0__Bacteria;D_1__Proteobacteria;D_2__Gammaproteobacteria	3.4526	0
Metabolism	Carbohydrate_metabolism	Citrate_cycle_(TCA_cycle)	D_0__Bacteria;D_1__Spirochaetes;D_2__Spirochaetia;D_3__Spirochaetales;D_4__Spirochaetaceae;D_5__Spirochaeta 2;D_6__uncultured bacterium	0	5.0616
Metabolism	Carbohydrate_metabolism	Citrate_cycle_(TCA_cycle)	D_0__Bacteria;D_1__Proteobacteria;D_2__Gammaproteobacteria	27.2259	0
Metabolism	Carbohydrate_metabolism	Citrate_cycle_(TCA_cycle)	D_0__Bacteria;D_1__Chloroflexi;D_2__Dehalococcoidia	0	8.7604
Metabolism	Carbohydrate_metabolism	Citrate_cycle_(TCA_cycle)	Unassigned	0	5.8403
Metabolism	Carbohydrate_metabolism	Citrate_cycle_(TCA_cycle)	D_0__Bacteria;D_1__Chloroflexi;D_2__Anaerolineae;D_3__SBR1031;D_4__uncultured organism;D_5__uncultured organism;D_6__uncultured organism	27.1601	0
Metabolism	Carbohydrate_metabolism	Citrate_cycle_(TCA_cycle)	D_0__Bacteria;D_1__Proteobacteria;D_2__Deltaproteobacteria;D_3__Desulfobacterales;D_4__Desulfobacteraceae	0	16.4501
Metabolism	Carbohydrate_metabolism	Citrate_cycle_(TCA_cycle)	D_0__Bacteria;D_1__Cyanobacteria;D_2__Oxyphotobacteria;D_3__Phormidesmiales;D_4__Nodosilineaceae;D_5__uncultured;D_6__uncultured organism	0	12.0212
Metabolism	Carbohydrate_metabolism	Citrate_cycle_(TCA_cycle)	D_0__Bacteria;D_1__Chloroflexi;D_2__Dehalococcoidia;D_3__GIF9;D_4__AB-539-J10;D_5__SCGC-AB-539-J10;D_6__uncultured bacterium	0	25.8919
Metabolism	Carbohydrate_metabolism	Citrate_cycle_(TCA_cycle)	D_0__Bacteria;D_1__Calditrichaeota;D_2__Calditrichia;D_3__Calditrichales;D_4__Calditrichaceae;D_5__Calorithrix;D_6__uncultured bacterium	28.5082	0
Metabolism	Carbohydrate_metabolism	Citrate_cycle_(TCA_cycle)	D_0__Bacteria;D_1__Chloroflexi;D_2__Anaerolineae;D_3__Anaerolineales;D_4__Anaerolineaceae;D_5__uncultured;D_6__uncultured organism	30.6126	0
Metabolism	Carbohydrate_metabolism	Citrate_cycle_(TCA_cycle)	D_0__Bacteria;D_1__Chloroflexi;D_2__Anaerolineae;D_3__MSB-5B2;D_4__uncultured bacterium;D_5__uncultured bacterium;D_6__uncultured bacterium	0	5.4509
Metabolism	Carbohydrate_metabolism	Citrate_cycle_(TCA_cycle)	D_0__Bacteria;D_1__Acetothermia;D_2__Acetothermiia;D_3__uncultured organism;D_4__uncultured organism;D_5__uncultured organism;D_6__uncultured organism	0	12.1672
Metabolism	Carbohydrate_metabolism	Citrate_cycle_(TCA_cycle)	D_0__Bacteria;D_1__Gemmatimonadetes;D_2__BD2-11 terrestrial group	0	24.6589
Metabolism	Carbohydrate_metabolism	Citrate_cycle_(TCA_cycle)	D_0__Bacteria;D_1__Nitrospirae;D_2__Nitrospira;D_3__Nitrospirales;D_4__Nitrospiraceae;D_5__Nitrospira	32.2238	0
Metabolism	Carbohydrate_metabolism	Citrate_cycle_(TCA_cycle)	D_0__Bacteria;D_1__Spirochaetes;D_2__Spirochaetia;D_3__Spirochaetales;D_4__Spirochaetaceae;D_5__uncultured;D_6__uncultured organism	0	16.3528
Metabolism	Carbohydrate_metabolism	Citrate_cycle_(TCA_cycle)	D_0__Bacteria;D_1__Proteobacteria;D_2__Gammaproteobacteria;D_3__Chromatiales;D_4__Chromatiaceae;D_5__Halochromatium;D_6__uncultured organism	47.9412	0
Metabolism	Carbohydrate_metabolism	Citrate_cycle_(TCA_cycle)	D_0__Bacteria;D_1__Gemmatimonadetes;D_2__BD2-11 terrestrial group;D_3__uncultured Gemmatimonadetes bacterium;D_4__uncultured Gemmatimonadetes bacterium;D_5__uncultured Gemmatimonadetes bacterium;D_6__uncultured Gemmatimonadetes bacterium	4.998	0
Metabolism	Carbohydrate_metabolism	Citrate_cycle_(TCA_cycle)	D_0__Bacteria;D_1__Cyanobacteria;D_2__Oxyphotobacteria;D_3__Nostocales;D_4__Phormidiaceae;D_5__Arthrospira PCC-7345;D_6__uncultured cyanobacterium	0	12.6539
Metabolism	Carbohydrate_metabolism	Citrate_cycle_(TCA_cycle)	D_0__Bacteria;D_1__Epsilonbacteraeota;D_2__Campylobacteria;D_3__Campylobacterales;D_4__Sulfurovaceae;D_5__Sulfurovum	0	25.3727
Metabolism	Carbohydrate_metabolism	Citrate_cycle_(TCA_cycle)	D_0__Bacteria;D_1__Chloroflexi;D_2__Dehalococcoidia;D_3__vadinBA26;D_4__uncultured bacterium;D_5__uncultured bacterium;D_6__uncultured bacterium	29.3631	0
Metabolism	Carbohydrate_metabolism	Citrate_cycle_(TCA_cycle)	D_0__Bacteria;D_1__Proteobacteria;D_2__Gammaproteobacteria	0	40.8819
Metabolism	Carbohydrate_metabolism	Citrate_cycle_(TCA_cycle)	D_0__Bacteria;D_1__Chloroflexi;D_2__Dehalococcoidia;D_3__661239;D_4__uncultured bacterium;D_5__uncultured bacterium;D_6__uncultured bacterium	6.2475	0
Metabolism	Carbohydrate_metabolism	Citrate_cycle_(TCA_cycle)	D_0__Archaea;D_1__Crenarchaeota;D_2__Crenarchaeota Incertae Sedis;D_3__Aigarchaeales;D_4__Geothermarchaeaceae;D_5__uncultured archaeon;D_6__uncultured archaeon	0	19.8569
Metabolism	Carbohydrate_metabolism	Citrate_cycle_(TCA_cycle)	D_0__Bacteria;D_1__Actinobacteria;D_2__WCHB1-81;D_3__uncultured bacterium;D_4__uncultured bacterium;D_5__uncultured bacterium;D_6__uncultured bacterium	0	33.2896
Metabolism	Carbohydrate_metabolism	Citrate_cycle_(TCA_cycle)	D_0__Bacteria;D_1__Chloroflexi;D_2__Dehalococcoidia;D_3__vadinBA26;D_4__uncultured bacterium;D_5__uncultured bacterium;D_6__uncultured bacterium	0	28.3578
Metabolism	Carbohydrate_metabolism	Citrate_cycle_(TCA_cycle)	D_0__Archaea;D_1__Nanoarchaeaeota;D_2__Woesearchaeia	0	0.7008
Metabolism	Carbohydrate_metabolism	Citrate_cycle_(TCA_cycle)	D_0__Bacteria;D_1__Chloroflexi;D_2__Anaerolineae;D_3__SBR1031	0	5.4509
Metabolism	Carbohydrate_metabolism	Citrate_cycle_(TCA_cycle)	D_0__Bacteria;D_1__Chlamydiae;D_2__Chlamydiae;D_3__Chlamydiales;D_4__Simkaniaceae;D_5__uncultured	0	6.4243
Metabolism	Carbohydrate_metabolism	Citrate_cycle_(TCA_cycle)	D_0__Bacteria;D_1__WS2;D_2__uncultured bacterium;D_3__uncultured bacterium;D_4__uncultured bacterium;D_5__uncultured bacterium;D_6__uncultured bacterium	0	6.0674
Metabolism	Carbohydrate_metabolism	Citrate_cycle_(TCA_cycle)	D_0__Bacteria;D_1__Actinobacteria;D_2__Acidimicrobiia;D_3__Actinomarinales;D_4__uncultured	24.2665	0
Metabolism	Carbohydrate_metabolism	Citrate_cycle_(TCA_cycle)	D_0__Bacteria;D_1__Chloroflexi;D_2__Anaerolineae;D_3__Anaerolineales;D_4__Anaerolineaceae;D_5__uncultured;D_6__uncultured Chloroflexi bacterium	30.1852	0
Metabolism	Carbohydrate_metabolism	Citrate_cycle_(TCA_cycle)	D_0__Bacteria;D_1__Spirochaetes;D_2__Spirochaetia;D_3__Spirochaetales;D_4__Spirochaetaceae;D_5__Sediminispirochaeta;D_6__uncultured organism	4.9158	0
Metabolism	Carbohydrate_metabolism	Citrate_cycle_(TCA_cycle)	D_0__Bacteria;D_1__Proteobacteria;D_2__Deltaproteobacteria;D_3__NB1-j	0	4.0882
Metabolism	Carbohydrate_metabolism	Citrate_cycle_(TCA_cycle)	D_0__Bacteria;D_1__Proteobacteria;D_2__Gammaproteobacteria;D_3__1013-28-CG33;D_4__uncultured bacterium;D_5__uncultured bacterium;D_6__uncultured bacterium	5.5241	0
Metabolism	Carbohydrate_metabolism	Citrate_cycle_(TCA_cycle)	D_0__Bacteria;D_1__Bacteroidetes;D_2__Bacteroidia;D_3__Chitinophagales;D_4__Saprospiraceae	0	16.223
Metabolism	Carbohydrate_metabolism	Citrate_cycle_(TCA_cycle)	D_0__Bacteria;D_1__Chloroflexi;D_2__Dehalococcoidia;D_3__661239;D_4__uncultured bacterium;D_5__uncultured bacterium;D_6__uncultured bacterium	0	12.3295
Metabolism	Carbohydrate_metabolism	Citrate_cycle_(TCA_cycle)	D_0__Bacteria;D_1__Chloroflexi;D_2__Dehalococcoidia;D_3__vadinBA26;D_4__uncultured bacterium;D_5__uncultured bacterium;D_6__uncultured bacterium	33.1116	0
Metabolism	Carbohydrate_metabolism	Citrate_cycle_(TCA_cycle)	D_0__Bacteria;D_1__Proteobacteria;D_2__Gammaproteobacteria;D_3__Ectothiorhodospirales;D_4__Ectothiorhodospiraceae;D_5__Halofilum;D_6__uncultured bacterium	12.4292	0
Metabolism	Carbohydrate_metabolism	Citrate_cycle_(TCA_cycle)	D_0__Bacteria;D_1__Planctomycetes;D_2__OM190;D_3__metagenome;D_4__metagenome;D_5__metagenome;D_6__metagenome	2.3017	0
Metabolism	Carbohydrate_metabolism	Citrate_cycle_(TCA_cycle)	D_0__Bacteria;D_1__Firmicutes;D_2__Bacilli;D_3__Bacillales;D_4__Paenibacillaceae;D_5__Paenibacillus;D_6__Paenibacillus polymyxa	0	12.2646
Metabolism	Carbohydrate_metabolism	Citrate_cycle_(TCA_cycle)	D_0__Bacteria;D_1__Chloroflexi;D_2__Dehalococcoidia;D_3__SAR202 clade;D_4__uncultured bacterium;D_5__uncultured bacterium;D_6__uncultured bacterium	39.4578	0
Metabolism	Carbohydrate_metabolism	Citrate_cycle_(TCA_cycle)	D_0__Bacteria;D_1__Planctomycetes;D_2__Planctomycetacia;D_3__Planctomycetales;D_4__uncultured	15.7831	0
Metabolism	Carbohydrate_metabolism	Citrate_cycle_(TCA_cycle)	D_0__Bacteria;D_1__Proteobacteria;D_2__Gammaproteobacteria;D_3__Nitrosococcales;D_4__Nitrosococcaceae;D_5__AqS1	0	64.7297
Metabolism	Carbohydrate_metabolism	Citrate_cycle_(TCA_cycle)	D_0__Bacteria;D_1__Actinobacteria;D_2__Acidimicrobiia;D_3__Actinomarinales;D_4__uncultured	8.2861	0
Metabolism	Carbohydrate_metabolism	Citrate_cycle_(TCA_cycle)	D_0__Bacteria;D_1__Proteobacteria;D_2__Alphaproteobacteria;D_3__Tistrellales;D_4__Geminicoccaceae;D_5__uncultured;D_6__uncultured bacterium	43.4035	20.7005
Metabolism	Carbohydrate_metabolism	Citrate_cycle_(TCA_cycle)	D_0__Bacteria;D_1__Proteobacteria;D_2__Gammaproteobacteria;D_3__Nitrosococcales;D_4__Nitrosococcaceae;D_5__Nitrosococcus;D_6__Nitrosococcus oceani	13.1197	0
Metabolism	Carbohydrate_metabolism	Citrate_cycle_(TCA_cycle)	D_0__Bacteria;D_1__Dadabacteria;D_2__Dadabacteriia;D_3__Dadabacteriales;D_4__uncultured bacterium;D_5__uncultured bacterium;D_6__uncultured bacterium	0	5.9052
Metabolism	Carbohydrate_metabolism	Citrate_cycle_(TCA_cycle)	D_0__Bacteria;D_1__Bacteroidetes;D_2__Bacteroidia;D_3__Bacteroidales	0	40.8819
Metabolism	Carbohydrate_metabolism	Citrate_cycle_(TCA_cycle)	D_0__Bacteria;D_1__Gemmatimonadetes;D_2__BD2-11 terrestrial group;D_3__uncultured bacterium;D_4__uncultured bacterium;D_5__uncultured bacterium;D_6__uncultured bacterium	7.3654	0
Metabolism	Carbohydrate_metabolism	Citrate_cycle_(TCA_cycle)	D_0__Bacteria;D_1__Proteobacteria;D_2__Alphaproteobacteria	21.4058	0
Metabolism	Carbohydrate_metabolism	Citrate_cycle_(TCA_cycle)	D_0__Bacteria	0	13.6273
Metabolism	Carbohydrate_metabolism	Citrate_cycle_(TCA_cycle)	D_0__Bacteria	0	5.0616
Metabolism	Carbohydrate_metabolism	Citrate_cycle_(TCA_cycle)	D_0__Bacteria;D_1__Proteobacteria;D_2__Alphaproteobacteria;D_3__Rhodobacterales;D_4__Rhodobacteraceae	0	17.7155
Metabolism	Carbohydrate_metabolism	Citrate_cycle_(TCA_cycle)	D_0__Bacteria;D_1__Epsilonbacteraeota;D_2__Campylobacteria;D_3__Campylobacterales;D_4__Rs-M59 termite group;D_5__uncultured Epsilonproteobacteria bacterium;D_6__uncultured Epsilonproteobacteria bacterium	13.8102	0
Metabolism	Carbohydrate_metabolism	Citrate_cycle_(TCA_cycle)	D_0__Bacteria;D_1__Proteobacteria;D_2__Gammaproteobacteria	0.559	0
Metabolism	Carbohydrate_metabolism	Citrate_cycle_(TCA_cycle)	D_0__Bacteria;D_1__Proteobacteria;D_2__Alphaproteobacteria;D_3__Tistrellales;D_4__Geminicoccaceae;D_5__uncultured;D_6__uncultured bacterium	0	76.3778
Metabolism	Carbohydrate_metabolism	Citrate_cycle_(TCA_cycle)	D_0__Bacteria;D_1__Chloroflexi;D_2__Anaerolineae;D_3__SBR1031;D_4__A4b;D_5__uncultured organism;D_6__uncultured organism	8.2861	0
Metabolism	Carbohydrate_metabolism	Citrate_cycle_(TCA_cycle)	D_0__Bacteria;D_1__Proteobacteria;D_2__Deltaproteobacteria;D_3__NB1-j	12.8567	0
Metabolism	Carbohydrate_metabolism	Citrate_cycle_(TCA_cycle)	D_0__Bacteria;D_1__Patescibacteria;D_2__Gracilibacteria;D_3__Candidatus Peribacteria;D_4__uncultured bacterium;D_5__uncultured bacterium;D_6__uncultured bacterium	1.7098	0
Metabolism	Carbohydrate_metabolism	Citrate_cycle_(TCA_cycle)	D_0__Archaea;D_1__Euryarchaeota;D_2__Thermoplasmata	5.9187	0
Metabolism	Carbohydrate_metabolism	Citrate_cycle_(TCA_cycle)	D_0__Bacteria;D_1__Chloroflexi;D_2__Anaerolineae;D_3__Thermoflexales;D_4__Thermoflexaceae;D_5__Thermoflexus;D_6__uncultured bacterium	20.7153	0
Metabolism	Carbohydrate_metabolism	Citrate_cycle_(TCA_cycle)	D_0__Bacteria;D_1__Chloroflexi;D_2__Dehalococcoidia;D_3__FW22	0	19.7271
Metabolism	Carbohydrate_metabolism	Citrate_cycle_(TCA_cycle)	D_0__Bacteria;D_1__Proteobacteria;D_2__Deltaproteobacteria;D_3__Bdellovibrionales;D_4__Bacteriovoracaceae	23.4774	0
Metabolism	Carbohydrate_metabolism	Citrate_cycle_(TCA_cycle)	D_0__Bacteria;D_1__Gemmatimonadetes;D_2__BD2-11 terrestrial group;D_3__uncultured Gemmatimonadetes bacterium;D_4__uncultured Gemmatimonadetes bacterium;D_5__uncultured Gemmatimonadetes bacterium;D_6__uncultured Gemmatimonadetes bacterium	13.1197	0
Metabolism	Carbohydrate_metabolism	Citrate_cycle_(TCA_cycle)	D_0__Bacteria;D_1__Proteobacteria;D_2__Deltaproteobacteria;D_3__Desulfobacterales;D_4__Desulfobacteraceae;D_5__SEEP-SRB1;D_6__uncultured delta proteobacterium	0	36.015
Metabolism	Carbohydrate_metabolism	Citrate_cycle_(TCA_cycle)	Unassigned	0	5.9052
Metabolism	Carbohydrate_metabolism	Citrate_cycle_(TCA_cycle)	D_0__Archaea;D_1__Nanoarchaeaeota;D_2__Woesearchaeia	0	3.9422
Metabolism	Carbohydrate_metabolism	Citrate_cycle_(TCA_cycle)	D_0__Bacteria;D_1__Proteobacteria;D_2__Deltaproteobacteria;D_3__Desulfobacterales;D_4__Desulfobacteraceae;D_5__uncultured;Ambiguous_taxa	0	40.4926
Metabolism	Carbohydrate_metabolism	Citrate_cycle_(TCA_cycle)	D_0__Bacteria;D_1__Acidobacteria;D_2__Subgroup 21;D_3__uncultured Acidobacteria bacterium;D_4__uncultured Acidobacteria bacterium;D_5__uncultured Acidobacteria bacterium;D_6__uncultured Acidobacteria bacterium	0	8.0142
Metabolism	Carbohydrate_metabolism	Citrate_cycle_(TCA_cycle)	D_0__Bacteria;D_1__Gemmatimonadetes;D_2__BD2-11 terrestrial group;D_3__uncultured bacterium;D_4__uncultured bacterium;D_5__uncultured bacterium;D_6__uncultured bacterium	5.5241	0
Metabolism	Carbohydrate_metabolism	Citrate_cycle_(TCA_cycle)	D_0__Bacteria;D_1__Proteobacteria;D_2__Deltaproteobacteria;D_3__DTB120;D_4__uncultured bacterium;D_5__uncultured bacterium;D_6__uncultured bacterium	4.3732	0
Metabolism	Carbohydrate_metabolism	Citrate_cycle_(TCA_cycle)	D_0__Bacteria;D_1__Spirochaetes;D_2__Spirochaetia;D_3__Spirochaetales;D_4__Spirochaetaceae;D_5__uncultured	0	9.9934
Metabolism	Carbohydrate_metabolism	Citrate_cycle_(TCA_cycle)	D_0__Bacteria;D_1__Bacteroidetes;D_2__Bacteroidia;D_3__Bacteroidales;D_4__Bacteroidetes BD2-2;D_5__uncultured Bacteroidetes bacterium;D_6__uncultured Bacteroidetes bacterium	0	12.9459
Metabolism	Carbohydrate_metabolism	Citrate_cycle_(TCA_cycle)	D_0__Bacteria;D_1__Gemmatimonadetes;D_2__Gemmatimonadetes;D_3__Gemmatimonadales;D_4__Gemmatimonadaceae;D_5__uncultured;D_6__uncultured actinobacterium	0	11.6805
Metabolism	Carbohydrate_metabolism	Citrate_cycle_(TCA_cycle)	D_0__Bacteria	0	4.6722
Metabolism	Carbohydrate_metabolism	Citrate_cycle_(TCA_cycle)	D_0__Bacteria;D_1__Calditrichaeota;D_2__Calditrichia;D_3__Calditrichales;D_4__Calditrichaceae;D_5__Calorithrix;D_6__uncultured bacterium	0	23.1664
Metabolism	Carbohydrate_metabolism	Citrate_cycle_(TCA_cycle)	D_0__Bacteria;D_1__Spirochaetes;D_2__Spirochaetia;D_3__Spirochaetales;D_4__Spirochaetaceae;D_5__Spirochaeta 2	2.5648	0
Metabolism	Carbohydrate_metabolism	Citrate_cycle_(TCA_cycle)	D_0__Bacteria;D_1__Proteobacteria;D_2__Alphaproteobacteria;D_3__Rhodovibrionales;D_4__Kiloniellaceae;D_5__uncultured	37.2876	0
Metabolism	Carbohydrate_metabolism	Citrate_cycle_(TCA_cycle)	D_0__Bacteria;D_1__Chloroflexi;D_2__Chloroflexia;D_3__Chloroflexales;D_4__Chloroflexaceae	0	2.5957
Metabolism	Carbohydrate_metabolism	Citrate_cycle_(TCA_cycle)	D_0__Bacteria;D_1__Proteobacteria;D_2__Gammaproteobacteria;D_3__1013-28-CG33;D_4__uncultured bacterium;D_5__uncultured bacterium;D_6__uncultured bacterium	17.2628	0
Metabolism	Carbohydrate_metabolism	Citrate_cycle_(TCA_cycle)	D_0__Bacteria;D_1__Proteobacteria;D_2__Deltaproteobacteria	3.9129	0
Metabolism	Carbohydrate_metabolism	Citrate_cycle_(TCA_cycle)	D_0__Bacteria;D_1__Proteobacteria;D_2__Deltaproteobacteria;D_3__Sva0485	0	30.337
Metabolism	Carbohydrate_metabolism	Citrate_cycle_(TCA_cycle)	D_0__Bacteria;D_1__Proteobacteria;D_2__Gammaproteobacteria;D_3__Methylococcales;D_4__Methylohalobiaceae;D_5__Methylohalobius;D_6__uncultured bacterium	10.8509	0
Metabolism	Carbohydrate_metabolism	Citrate_cycle_(TCA_cycle)	D_0__Bacteria;D_1__Proteobacteria;D_2__Gammaproteobacteria	0	7.1706
Metabolism	Carbohydrate_metabolism	Citrate_cycle_(TCA_cycle)	D_0__Bacteria;D_1__Proteobacteria;D_2__Gammaproteobacteria;D_3__Chromatiales;D_4__Chromatiaceae	29.2974	0
Metabolism	Carbohydrate_metabolism	Citrate_cycle_(TCA_cycle)	D_0__Bacteria;D_1__Atribacteria;D_2__JS1;D_3__uncultured organism;D_4__uncultured organism;D_5__uncultured organism;D_6__uncultured organism	0	11.2912
Metabolism	Carbohydrate_metabolism	Citrate_cycle_(TCA_cycle)	D_0__Bacteria;D_1__Bacteroidetes;D_2__Bacteroidia;D_3__Flavobacteriales	11.0482	0
Metabolism	Carbohydrate_metabolism	Citrate_cycle_(TCA_cycle)	D_0__Bacteria;D_1__Proteobacteria;D_2__Deltaproteobacteria;D_3__NB1-j	12.8567	0
Metabolism	Carbohydrate_metabolism	Citrate_cycle_(TCA_cycle)	D_0__Bacteria;D_1__Chloroflexi;D_2__Anaerolineae;D_3__RBG-13-54-9;D_4__uncultured bacterium;D_5__uncultured bacterium;D_6__uncultured bacterium	0	6.3594
Metabolism	Carbohydrate_metabolism	Citrate_cycle_(TCA_cycle)	D_0__Bacteria	4.3404	0
Metabolism	Carbohydrate_metabolism	Citrate_cycle_(TCA_cycle)	D_0__Bacteria;D_1__Epsilonbacteraeota;D_2__Campylobacteria;D_3__Campylobacterales;D_4__Rs-M59 termite group;D_5__uncultured Epsilonproteobacteria bacterium;D_6__uncultured Epsilonproteobacteria bacterium	0	10.9018
Metabolism	Carbohydrate_metabolism	Citrate_cycle_(TCA_cycle)	D_0__Bacteria;D_1__Zixibacteria;D_2__uncultured bacterium;D_3__uncultured bacterium;D_4__uncultured bacterium;D_5__uncultured bacterium;D_6__uncultured bacterium	3.1566	0
Metabolism	Carbohydrate_metabolism	Citrate_cycle_(TCA_cycle)	D_0__Bacteria;D_1__Actinobacteria;D_2__Actinobacteria;D_3__Micromonosporales;D_4__Micromonosporaceae;D_5__Longispora;D_6__uncultured bacterium	0	10.0582
Metabolism	Carbohydrate_metabolism	Citrate_cycle_(TCA_cycle)	D_0__Bacteria;D_1__Gemmatimonadetes;D_2__BD2-11 terrestrial group;D_3__uncultured bacterium;D_4__uncultured bacterium;D_5__uncultured bacterium;D_6__uncultured bacterium	0	45.4243
Metabolism	Carbohydrate_metabolism	Citrate_cycle_(TCA_cycle)	D_0__Bacteria;D_1__Dadabacteria;D_2__Dadabacteriia;D_3__Dadabacteriales;D_4__uncultured bacterium;D_5__uncultured bacterium;D_6__uncultured bacterium	13.6787	0
Metabolism	Carbohydrate_metabolism	Citrate_cycle_(TCA_cycle)	D_0__Bacteria;D_1__Proteobacteria;D_2__Deltaproteobacteria;D_3__Desulfobacterales;D_4__Desulfobacteraceae	0	14.6007
Metabolism	Carbohydrate_metabolism	Citrate_cycle_(TCA_cycle)	D_0__Bacteria;D_1__Calditrichaeota;D_2__Calditrichia;D_3__Calditrichales;D_4__Calditrichaceae;D_5__Calorithrix;D_6__uncultured bacterium	7.8258	0
Metabolism	Carbohydrate_metabolism	Citrate_cycle_(TCA_cycle)	D_0__Bacteria;D_1__Proteobacteria;D_2__Deltaproteobacteria;D_3__Desulfovibrionales;D_4__Desulfomicrobiaceae;D_5__Desulfomicrobium;Ambiguous_taxa	0	18.5591
Metabolism	Carbohydrate_metabolism	Citrate_cycle_(TCA_cycle)	D_0__Archaea;D_1__Nanoarchaeaeota;D_2__Woesearchaeia	1.7756	0
Metabolism	Carbohydrate_metabolism	Citrate_cycle_(TCA_cycle)	D_0__Bacteria;D_1__Chloroflexi;D_2__Dehalococcoidia;D_3__SAR202 clade	48.829	0
Metabolism	Carbohydrate_metabolism	Citrate_cycle_(TCA_cycle)	D_0__Bacteria;D_1__Fusobacteria;D_2__Fusobacteriia;D_3__Fusobacteriales;D_4__Leptotrichiaceae;D_5__Hypnocyclicus	0	0.9734
Metabolism	Carbohydrate_metabolism	Citrate_cycle_(TCA_cycle)	D_0__Bacteria;D_1__Proteobacteria;D_2__Deltaproteobacteria;D_3__NB1-j	16.2106	0
Metabolism	Carbohydrate_metabolism	Citrate_cycle_(TCA_cycle)	D_0__Bacteria;D_1__Proteobacteria;D_2__Gammaproteobacteria	1.1837	0
Metabolism	Carbohydrate_metabolism	Citrate_cycle_(TCA_cycle)	D_0__Bacteria;D_1__Chloroflexi;D_2__Anaerolineae;D_3__Anaerolineales;D_4__Anaerolineaceae;D_5__uncultured;D_6__uncultured Chloroflexi bacterium	52.0842	0
Metabolism	Carbohydrate_metabolism	Citrate_cycle_(TCA_cycle)	D_0__Bacteria;D_1__Proteobacteria;D_2__Gammaproteobacteria;D_3__Competibacterales;D_4__Competibacteraceae;D_5__Candidatus Competibacter;D_6__uncultured bacterium	0	3.8611
Metabolism	Carbohydrate_metabolism	Citrate_cycle_(TCA_cycle)	D_0__Bacteria;D_1__Cyanobacteria;D_2__Oxyphotobacteria;D_3__Chloroplast;D_4__Citrus maxima;D_5__Citrus maxima;D_6__Citrus maxima	0	5.4834
Metabolism	Carbohydrate_metabolism	Citrate_cycle_(TCA_cycle)	D_0__Bacteria;D_1__Spirochaetes;D_2__Spirochaetia;D_3__Spirochaetales;D_4__Spirochaetaceae;D_5__Spirochaeta 2;Ambiguous_taxa	7.2668	0
Metabolism	Carbohydrate_metabolism	Citrate_cycle_(TCA_cycle)	D_0__Bacteria;D_1__Proteobacteria;D_2__Alphaproteobacteria;D_3__uncultured	0	21.5766
Metabolism	Carbohydrate_metabolism	Citrate_cycle_(TCA_cycle)	D_0__Bacteria;D_1__Proteobacteria;D_2__Alphaproteobacteria;D_3__Rhizobiales;D_4__Methyloligellaceae;D_5__uncultured;D_6__uncultured bacterium	27.2259	0
Metabolism	Carbohydrate_metabolism	Citrate_cycle_(TCA_cycle)	D_0__Bacteria;D_1__Thermotogae;D_2__Thermotogae;D_3__Petrotogales;D_4__Petrotogaceae;D_5__Geotoga;D_6__uncultured organism	0	2.9201
Metabolism	Carbohydrate_metabolism	Citrate_cycle_(TCA_cycle)	D_0__Bacteria;D_1__Halanaerobiaeota;D_2__Halanaerobiia;D_3__Halanaerobiales;D_4__Halobacteroidaceae;D_5__Orenia;D_6__uncultured bacterium	0	17.5208
Metabolism	Carbohydrate_metabolism	Citrate_cycle_(TCA_cycle)	D_0__Bacteria;D_1__Proteobacteria;D_2__Gammaproteobacteria;D_3__HOC36;D_4__uncultured bacterium;D_5__uncultured bacterium;D_6__uncultured bacterium	12.4292	0
Metabolism	Carbohydrate_metabolism	Citrate_cycle_(TCA_cycle)	D_0__Bacteria;D_1__Chloroflexi;D_2__Anaerolineae;D_3__SBR1031;D_4__uncultured Chloroflexi bacterium;D_5__uncultured Chloroflexi bacterium;D_6__uncultured Chloroflexi bacterium	5.5241	0
Metabolism	Carbohydrate_metabolism	Citrate_cycle_(TCA_cycle)	D_0__Bacteria;D_1__Chloroflexi;D_2__Anaerolineae;D_3__SBR1031;D_4__uncultured Chloroflexi bacterium;D_5__uncultured Chloroflexi bacterium;D_6__uncultured Chloroflexi bacterium	0	46.7871
Metabolism	Carbohydrate_metabolism	Citrate_cycle_(TCA_cycle)	D_0__Bacteria;D_1__Chloroflexi;D_2__Dehalococcoidia	7.3983	0
Metabolism	Carbohydrate_metabolism	Citrate_cycle_(TCA_cycle)	D_0__Bacteria;D_1__Proteobacteria;D_2__Gammaproteobacteria;D_3__Oceanospirillales;D_4__Halomonadaceae;D_5__Halomonas	0	15.5741
Metabolism	Carbohydrate_metabolism	Citrate_cycle_(TCA_cycle)	D_0__Bacteria;D_1__Proteobacteria;D_2__Gammaproteobacteria;D_3__Cellvibrionales;D_4__Microbulbiferaceae;D_5__Microbulbifer;Ambiguous_taxa	24.957	0
Metabolism	Carbohydrate_metabolism	Citrate_cycle_(TCA_cycle)	D_0__Bacteria;D_1__Proteobacteria;D_2__Gammaproteobacteria	11.7387	0
Metabolism	Carbohydrate_metabolism	Citrate_cycle_(TCA_cycle)	D_0__Bacteria;D_1__Proteobacteria;D_2__Gammaproteobacteria;D_3__Nitrosococcales;D_4__Nitrosococcaceae;D_5__Inmirania;D_6__uncultured gamma proteobacterium	2.0715	0
Metabolism	Carbohydrate_metabolism	Citrate_cycle_(TCA_cycle)	D_0__Bacteria;D_1__Proteobacteria;D_2__Alphaproteobacteria;D_3__uncultured	40.0496	0
Metabolism	Carbohydrate_metabolism	Citrate_cycle_(TCA_cycle)	D_0__Bacteria;D_1__Chloroflexi;D_2__Anaerolineae;D_3__Anaerolineales;D_4__Anaerolineaceae;D_5__uncultured;D_6__uncultured Chloroflexi bacterium	0	98.1166
Metabolism	Carbohydrate_metabolism	Citrate_cycle_(TCA_cycle)	Unassigned	0	19.8569
Metabolism	Carbohydrate_metabolism	Citrate_cycle_(TCA_cycle)	D_0__Bacteria;D_1__Chloroflexi;D_2__Anaerolineae;D_3__Anaerolineales;D_4__Anaerolineaceae;D_5__uncultured;D_6__uncultured Chloroflexi bacterium	20.1235	0
Metabolism	Carbohydrate_metabolism	Citrate_cycle_(TCA_cycle)	D_0__Bacteria;D_1__Firmicutes;D_2__Bacilli;D_3__Bacillales;D_4__Bacillaceae;D_5__Bacillus	25.7462	0
Metabolism	Carbohydrate_metabolism	Citrate_cycle_(TCA_cycle)	D_0__Bacteria;D_1__Proteobacteria;D_2__Gammaproteobacteria;D_3__Chromatiales;D_4__Chromatiaceae;D_5__Marichromatium;Ambiguous_taxa	0	3.5042
Metabolism	Carbohydrate_metabolism	Citrate_cycle_(TCA_cycle)	D_0__Bacteria;D_1__Elusimicrobia;D_2__Endomicrobia;D_3__Endomicrobiales;D_4__Endomicrobiaceae;D_5__Candidatus Endomicrobium;D_6__uncultured bacterium	0	6.1323
Metabolism	Carbohydrate_metabolism	Citrate_cycle_(TCA_cycle)	D_0__Archaea;D_1__Diapherotrites;D_2__Iainarchaeia;D_3__Iainarchaeales;D_4__uncultured archaeon;D_5__uncultured archaeon;D_6__uncultured archaeon	0	3.8611
Metabolism	Carbohydrate_metabolism	Citrate_cycle_(TCA_cycle)	D_0__Bacteria;D_1__Proteobacteria;D_2__Gammaproteobacteria;D_3__Nitrosococcales;D_4__Nitrosococcaceae;D_5__AqS1;D_6__uncultured bacterium	0	34.0683
Metabolism	Carbohydrate_metabolism	Citrate_cycle_(TCA_cycle)	D_0__Bacteria;D_1__Poribacteria;D_2__uncultured Firmicutes bacterium;D_3__uncultured Firmicutes bacterium;D_4__uncultured Firmicutes bacterium;D_5__uncultured Firmicutes bacterium;D_6__uncultured Firmicutes bacterium	0	5.0616
Metabolism	Carbohydrate_metabolism	Citrate_cycle_(TCA_cycle)	D_0__Bacteria;D_1__Bacteroidetes;D_2__Bacteroidia;D_3__Bacteroidales;D_4__Marinilabiliaceae;D_5__uncultured;D_6__uncultured organism	12.495	0
Metabolism	Carbohydrate_metabolism	Citrate_cycle_(TCA_cycle)	D_0__Bacteria;D_1__Gemmatimonadetes;D_2__BD2-11 terrestrial group	14.7309	0
Metabolism	Carbohydrate_metabolism	Citrate_cycle_(TCA_cycle)	D_0__Bacteria;D_1__Chloroflexi;D_2__Anaerolineae;D_3__Thermoflexales;D_4__Thermoflexaceae;D_5__Thermoflexus;D_6__uncultured bacterium	0	6.8137
Metabolism	Carbohydrate_metabolism	Citrate_cycle_(TCA_cycle)	D_0__Bacteria;D_1__Zixibacteria;D_2__uncultured bacterium;D_3__uncultured bacterium;D_4__uncultured bacterium;D_5__uncultured bacterium;D_6__uncultured bacterium	0	20.2463
Metabolism	Carbohydrate_metabolism	Citrate_cycle_(TCA_cycle)	D_0__Bacteria;D_1__Actinobacteria;D_2__Acidimicrobiia;D_3__IMCC26256	32.5526	0
Metabolism	Carbohydrate_metabolism	Citrate_cycle_(TCA_cycle)	D_0__Bacteria;D_1__Proteobacteria;D_2__Alphaproteobacteria;D_3__Tistrellales;D_4__Geminicoccaceae;D_5__uncultured;D_6__uncultured bacterium	65.1053	0
Metabolism	Carbohydrate_metabolism	Citrate_cycle_(TCA_cycle)	D_0__Bacteria;D_1__Gemmatimonadetes;D_2__BD2-11 terrestrial group;D_3__uncultured bacterium;D_4__uncultured bacterium;D_5__uncultured bacterium;D_6__uncultured bacterium	1.8414	0
Metabolism	Carbohydrate_metabolism	Citrate_cycle_(TCA_cycle)	D_0__Bacteria;D_1__Fibrobacteres;D_2__Fibrobacteria;D_3__Fibrobacterales;D_4__TG3;D_5__uncultured Chitinivibrionia bacterium;D_6__uncultured Chitinivibrionia bacterium	0	11.3561
Metabolism	Carbohydrate_metabolism	Citrate_cycle_(TCA_cycle)	D_0__Bacteria;D_1__Chloroflexi;D_2__Anaerolineae;D_3__SBR1031;D_4__uncultured bacterium;D_5__uncultured bacterium;D_6__uncultured bacterium	1.1837	0
Metabolism	Carbohydrate_metabolism	Citrate_cycle_(TCA_cycle)	D_0__Bacteria;D_1__Latescibacteria;D_2__Latescibacteria;D_3__Latescibacterales;D_4__Latescibacteraceae;D_5__Candidatus Latescibacter;D_6__uncultured bacterium	5.9187	0
Metabolism	Carbohydrate_metabolism	Citrate_cycle_(TCA_cycle)	D_0__Bacteria;D_1__Proteobacteria;D_2__Deltaproteobacteria;D_3__Desulfarculales;D_4__Desulfarculaceae;D_5__Desulfatiglans	0	21.1223
Metabolism	Carbohydrate_metabolism	Citrate_cycle_(TCA_cycle)	D_0__Bacteria;D_1__Acidobacteria;D_2__Subgroup 26;D_3__uncultured Acidobacteria bacterium;D_4__uncultured Acidobacteria bacterium;D_5__uncultured Acidobacteria bacterium;D_6__uncultured Acidobacteria bacterium	13.6787	0
Metabolism	Carbohydrate_metabolism	Citrate_cycle_(TCA_cycle)	D_0__Bacteria;D_1__Patescibacteria;D_2__Saccharimonadia;D_3__Saccharimonadales	3.1566	0
Metabolism	Carbohydrate_metabolism	Citrate_cycle_(TCA_cycle)	D_0__Bacteria;D_1__Proteobacteria;D_2__Alphaproteobacteria;D_3__Rhizobiales;D_4__Methyloligellaceae;D_5__uncultured;D_6__uncultured bacterium	0	7.3977
Metabolism	Carbohydrate_metabolism	Citrate_cycle_(TCA_cycle)	D_0__Bacteria;D_1__Proteobacteria;D_2__Gammaproteobacteria	49.0263	0
Metabolism	Carbohydrate_metabolism	Citrate_cycle_(TCA_cycle)	D_0__Bacteria;D_1__Gemmatimonadetes;D_2__PAUC43f marine benthic group;D_3__uncultured bacterium;D_4__uncultured bacterium;D_5__uncultured bacterium;D_6__uncultured bacterium	0	25.1132
Metabolism	Carbohydrate_metabolism	Citrate_cycle_(TCA_cycle)	D_0__Bacteria;D_1__Calditrichaeota;D_2__Calditrichia;D_3__Calditrichales;D_4__Calditrichaceae	0	7.2679
Metabolism	Carbohydrate_metabolism	Citrate_cycle_(TCA_cycle)	D_0__Bacteria;D_1__Nitrospirae;D_2__Nitrospira;D_3__Nitrospirales;D_4__Nitrospiraceae;D_5__Nitrospira;D_6__uncultured Nitrospira sp.	15.6187	0
Metabolism	Carbohydrate_metabolism	Citrate_cycle_(TCA_cycle)	D_0__Bacteria;D_1__Proteobacteria;D_2__Gammaproteobacteria	0	0.584
Metabolism	Carbohydrate_metabolism	Citrate_cycle_(TCA_cycle)	D_0__Bacteria;D_1__Proteobacteria;D_2__Gammaproteobacteria;D_3__Ectothiorhodospirales;D_4__Thioalkalispiraceae;D_5__Thiohalophilus;D_6__uncultured bacterium	0	22.193
Metabolism	Carbohydrate_metabolism	Citrate_cycle_(TCA_cycle)	D_0__Bacteria;D_1__Calditrichaeota;D_2__Calditrichia;D_3__Calditrichales;D_4__Calditrichaceae;D_5__Calorithrix;D_6__uncultured bacterium	0	11.5832
Metabolism	Carbohydrate_metabolism	Citrate_cycle_(TCA_cycle)	D_0__Bacteria	13.1526	0
Metabolism	Carbohydrate_metabolism	Citrate_cycle_(TCA_cycle)	D_0__Bacteria;D_1__Firmicutes;D_2__Clostridia;D_3__Clostridiales	0	4.9318
Metabolism	Carbohydrate_metabolism	Citrate_cycle_(TCA_cycle)	D_0__Bacteria;D_1__Proteobacteria;D_2__Gammaproteobacteria	0	3.2446
Metabolism	Carbohydrate_metabolism	Citrate_cycle_(TCA_cycle)	D_0__Bacteria;D_1__Gemmatimonadetes;D_2__BD2-11 terrestrial group;Ambiguous_taxa;Ambiguous_taxa;Ambiguous_taxa;Ambiguous_taxa	26.2394	0
Metabolism	Carbohydrate_metabolism	Citrate_cycle_(TCA_cycle)	D_0__Bacteria;D_1__Bacteroidetes;D_2__Bacteroidia;D_3__Chitinophagales;D_4__Saprospiraceae	8.319	0
Metabolism	Carbohydrate_metabolism	Citrate_cycle_(TCA_cycle)	D_0__Bacteria;D_1__Planctomycetes;D_2__Planctomycetacia;D_3__Gemmatales;D_4__Gemmataceae;D_5__uncultured	7.9409	0
Metabolism	Carbohydrate_metabolism	Citrate_cycle_(TCA_cycle)	D_0__Bacteria;D_1__Chloroflexi;D_2__Dehalococcoidia;D_3__FW22;D_4__uncultured bacterium;D_5__uncultured bacterium;D_6__uncultured bacterium	0	18.4942
Metabolism	Carbohydrate_metabolism	Citrate_cycle_(TCA_cycle)	D_0__Bacteria;D_1__Proteobacteria;D_2__Alphaproteobacteria;D_3__Sneathiellales;D_4__Sneathiellaceae;D_5__AT-s3-44;D_6__uncultured bacterium	45.6066	0
Metabolism	Carbohydrate_metabolism	Citrate_cycle_(TCA_cycle)	D_0__Bacteria;D_1__Calditrichaeota;D_2__Calditrichia;D_3__Calditrichales;D_4__Calditrichaceae;D_5__Caldithrix;D_6__uncultured bacterium	5.0309	0
Metabolism	Carbohydrate_metabolism	Citrate_cycle_(TCA_cycle)	D_0__Bacteria;D_1__Chloroflexi;D_2__Anaerolineae;D_3__Ardenticatenales;D_4__Ardenticatenaceae;D_5__Ardenticatena;D_6__uncultured Chloroflexi bacterium	1.8414	0
Metabolism	Carbohydrate_metabolism	Citrate_cycle_(TCA_cycle)	D_0__Bacteria	5.1295	0
Metabolism	Carbohydrate_metabolism	Citrate_cycle_(TCA_cycle)	D_0__Bacteria;D_1__Chloroflexi;D_2__Anaerolineae;D_3__Anaerolineales;D_4__Anaerolineaceae;D_5__uncultured;D_6__uncultured Chloroflexi bacterium	58.0029	49.7397
Metabolism	Carbohydrate_metabolism	Citrate_cycle_(TCA_cycle)	D_0__Bacteria;D_1__Proteobacteria;D_2__Gammaproteobacteria;D_3__1013-28-CG33;D_4__uncultured bacterium;D_5__uncultured bacterium;D_6__uncultured bacterium	16.5723	0
Metabolism	Carbohydrate_metabolism	Citrate_cycle_(TCA_cycle)	D_0__Bacteria;D_1__Chloroflexi;D_2__Dehalococcoidia;D_3__SAR202 clade;Ambiguous_taxa;Ambiguous_taxa;Ambiguous_taxa	17.756	0
Metabolism	Carbohydrate_metabolism	Citrate_cycle_(TCA_cycle)	D_0__Bacteria;D_1__Chloroflexi;D_2__Anaerolineae;D_3__SBR1031;D_4__uncultured Chloroflexi bacterium;D_5__uncultured Chloroflexi bacterium;D_6__uncultured Chloroflexi bacterium	49.2564	0
Metabolism	Carbohydrate_metabolism	Citrate_cycle_(TCA_cycle)	D_0__Bacteria;D_1__Planctomycetes;D_2__Planctomycetacia;D_3__Pirellulales;D_4__Pirellulaceae;D_5__Rhodopirellula;D_6__uncultured bacterium	29.692	0
Metabolism	Carbohydrate_metabolism	Citrate_cycle_(TCA_cycle)	D_0__Bacteria	0	9.0849
Metabolism	Carbohydrate_metabolism	Citrate_cycle_(TCA_cycle)	D_0__Bacteria;D_1__Chloroflexi;D_2__Dehalococcoidia;D_3__SAR202 clade	28.6069	0
Metabolism	Carbohydrate_metabolism	Citrate_cycle_(TCA_cycle)	D_0__Bacteria;D_1__FCPU426;D_2__uncultured bacterium;D_3__uncultured bacterium;D_4__uncultured bacterium;D_5__uncultured bacterium;D_6__uncultured bacterium	0	3.1148
Metabolism	Carbohydrate_metabolism	Citrate_cycle_(TCA_cycle)	D_0__Bacteria;D_1__Chloroflexi;D_2__Anaerolineae;D_3__Thermoflexales;D_4__Thermoflexaceae;D_5__Thermoflexus;D_6__uncultured bacterium	0	17.7155
Metabolism	Carbohydrate_metabolism	Citrate_cycle_(TCA_cycle)	D_0__Bacteria;D_1__Gemmatimonadetes;D_2__BD2-11 terrestrial group;D_3__uncultured bacterium;D_4__uncultured bacterium;D_5__uncultured bacterium;D_6__uncultured bacterium	11.5085	0
Metabolism	Carbohydrate_metabolism	Citrate_cycle_(TCA_cycle)	D_0__Archaea;D_1__Crenarchaeota;D_2__Crenarchaeota Incertae Sedis;D_3__Aigarchaeales;D_4__Geothermarchaeaceae;D_5__uncultured archaeon;D_6__uncultured archaeon	22.9184	0
Metabolism	Carbohydrate_metabolism	Citrate_cycle_(TCA_cycle)	D_0__Bacteria;D_1__Gemmatimonadetes;D_2__BD2-11 terrestrial group;D_3__uncultured bacterium;D_4__uncultured bacterium;D_5__uncultured bacterium;D_6__uncultured bacterium	24.2008	0
Metabolism	Carbohydrate_metabolism	Citrate_cycle_(TCA_cycle)	D_0__Archaea;D_1__Nanoarchaeaeota;D_2__Woesearchaeia;D_3__Candidatus Pacearchaeota archaeon RBG_19FT_COMBO_34_9;D_4__Candidatus Pacearchaeota archaeon RBG_19FT_COMBO_34_9;D_5__Candidatus Pacearchaeota archaeon RBG_19FT_COMBO_34_9;D_6__Candidatus Pacearchaeota archaeon RBG_19FT_COMBO_34_9	0	2.3653
Metabolism	Carbohydrate_metabolism	Citrate_cycle_(TCA_cycle)	D_0__Bacteria;D_1__Proteobacteria;D_2__Gammaproteobacteria;D_3__Ectothiorhodospirales;D_4__Thioalkalispiraceae	0	8.8253
Metabolism	Carbohydrate_metabolism	Citrate_cycle_(TCA_cycle)	D_0__Bacteria;D_1__Proteobacteria;D_2__Deltaproteobacteria;D_3__Desulfarculales;D_4__Desulfarculaceae;D_5__Desulfatiglans	41.5951	41.0441
Metabolism	Carbohydrate_metabolism	Citrate_cycle_(TCA_cycle)	D_0__Bacteria;D_1__Proteobacteria;D_2__Gammaproteobacteria;D_3__Nitrosococcales;D_4__Nitrosococcaceae	35.216	0
Metabolism	Carbohydrate_metabolism	Citrate_cycle_(TCA_cycle)	D_0__Bacteria;D_1__Proteobacteria;D_2__Deltaproteobacteria;D_3__Myxococcales;D_4__bacteriap25;D_5__uncultured bacterium;D_6__uncultured bacterium	21.8004	0
Metabolism	Carbohydrate_metabolism	Citrate_cycle_(TCA_cycle)	D_0__Bacteria;D_1__Proteobacteria;D_2__Gammaproteobacteria	0	28.6173
Metabolism	Carbohydrate_metabolism	Citrate_cycle_(TCA_cycle)	D_0__Bacteria;D_1__Proteobacteria;D_2__Alphaproteobacteria;D_3__Rhodovibrionales;D_4__Kiloniellaceae;D_5__uncultured	24.8584	0
Metabolism	Carbohydrate_metabolism	Citrate_cycle_(TCA_cycle)	D_0__Bacteria;D_1__Proteobacteria;D_2__Deltaproteobacteria;D_3__Desulfarculales;D_4__Desulfarculaceae;D_5__Desulfatiglans	0	11.1939
Metabolism	Carbohydrate_metabolism	Citrate_cycle_(TCA_cycle)	D_0__Bacteria;D_1__Bacteroidetes;D_2__Bacteroidia;D_3__Cytophagales;D_4__Cyclobacteriaceae;D_5__uncultured	0	18.1697
Metabolism	Carbohydrate_metabolism	Citrate_cycle_(TCA_cycle)	D_0__Bacteria	3.9458	0
Metabolism	Carbohydrate_metabolism	Citrate_cycle_(TCA_cycle)	D_0__Bacteria;D_1__Calditrichaeota;D_2__Calditrichia;D_3__Calditrichales;D_4__Calditrichaceae;D_5__uncultured Deferribacteres bacterium;D_6__uncultured Deferribacteres bacterium	20.1235	0
Metabolism	Carbohydrate_metabolism	Citrate_cycle_(TCA_cycle)	D_0__Bacteria;D_1__Proteobacteria;D_2__Gammaproteobacteria;D_3__Nitrosococcales;D_4__Nitrosococcaceae;D_5__AqS1	32.454	0
Metabolism	Carbohydrate_metabolism	Citrate_cycle_(TCA_cycle)	D_0__Bacteria;D_1__Modulibacteria;D_2__Moduliflexia;D_3__Moduliflexales;D_4__Moduliflexaceae;D_5__uncultured bacterium;D_6__uncultured bacterium	0	4.9318
Metabolism	Carbohydrate_metabolism	Citrate_cycle_(TCA_cycle)	D_0__Bacteria;D_1__Proteobacteria;D_2__Deltaproteobacteria;D_3__SAR324 clade(Marine group B);D_4__uncultured bacterium;D_5__uncultured bacterium;D_6__uncultured bacterium	9.5027	0
Metabolism	Carbohydrate_metabolism	Citrate_cycle_(TCA_cycle)	Unassigned	0	25.3078
Metabolism	Carbohydrate_metabolism	Citrate_cycle_(TCA_cycle)	D_0__Bacteria;D_1__Spirochaetes;D_2__Spirochaetia;D_3__Spirochaetales;D_4__Spirochaetaceae;D_5__uncultured;D_6__uncultured organism	0	16.3528
Metabolism	Carbohydrate_metabolism	Citrate_cycle_(TCA_cycle)	D_0__Bacteria;D_1__Proteobacteria;D_2__Deltaproteobacteria;D_3__Syntrophobacterales;D_4__Syntrophobacteraceae;D_5__uncultured;D_6__uncultured bacterium	10.259	0
Metabolism	Carbohydrate_metabolism	Citrate_cycle_(TCA_cycle)	D_0__Bacteria;D_1__Gemmatimonadetes;D_2__Gemmatimonadetes;D_3__Gemmatimonadales;D_4__Gemmatimonadaceae;D_5__uncultured;D_6__uncultured actinobacterium	6.5105	0
Metabolism	Carbohydrate_metabolism	Citrate_cycle_(TCA_cycle)	D_0__Bacteria;D_1__Chloroflexi;D_2__Anaerolineae;D_3__SBR1031;D_4__uncultured Chloroflexi bacterium;D_5__uncultured Chloroflexi bacterium;D_6__uncultured Chloroflexi bacterium	0	26.3461
Metabolism	Carbohydrate_metabolism	Citrate_cycle_(TCA_cycle)	D_0__Bacteria;D_1__Epsilonbacteraeota;D_2__Campylobacteria;D_3__Campylobacterales;D_4__Sulfurospirillaceae;D_5__Sulfurospirillum	0	7.495
Metabolism	Carbohydrate_metabolism	Citrate_cycle_(TCA_cycle)	D_0__Bacteria;D_1__Proteobacteria;D_2__Gammaproteobacteria;D_3__OM182 clade	16.4407	0
Metabolism	Carbohydrate_metabolism	Citrate_cycle_(TCA_cycle)	D_0__Bacteria;D_1__Chloroflexi;D_2__Dehalococcoidia	33.1116	0
Metabolism	Carbohydrate_metabolism	Citrate_cycle_(TCA_cycle)	D_0__Bacteria;D_1__Calditrichaeota;D_2__Calditrichia;D_3__Calditrichales;D_4__Calditrichaceae	0	6.619
Metabolism	Carbohydrate_metabolism	Citrate_cycle_(TCA_cycle)	D_0__Bacteria;D_1__Spirochaetes;D_2__Spirochaetia;D_3__Spirochaetales;D_4__Spirochaetaceae;D_5__uncultured;D_6__uncultured organism	0	12.7188
Metabolism	Carbohydrate_metabolism	Citrate_cycle_(TCA_cycle)	D_0__Archaea;D_1__Nanoarchaeaeota;D_2__Woesearchaeia	0	8.0596
Metabolism	Carbohydrate_metabolism	Citrate_cycle_(TCA_cycle)	D_0__Bacteria;D_1__Fibrobacteres;D_2__Fibrobacteria;D_3__Fibrobacterales	0	5.5158
Metabolism	Carbohydrate_metabolism	Citrate_cycle_(TCA_cycle)	D_0__Bacteria;D_1__Chloroflexi;D_2__Dehalococcoidia;D_3__FW22;D_4__uncultured bacterium;D_5__uncultured bacterium;D_6__uncultured bacterium	0	29.5907
Metabolism	Carbohydrate_metabolism	Citrate_cycle_(TCA_cycle)	D_0__Bacteria;D_1__Chloroflexi;D_2__Dehalococcoidia;D_3__uncultured bacterium;D_4__uncultured bacterium;D_5__uncultured bacterium;D_6__uncultured bacterium	0	14.1789
Metabolism	Carbohydrate_metabolism	Citrate_cycle_(TCA_cycle)	D_0__Bacteria;D_1__Proteobacteria;D_2__Gammaproteobacteria	0	10.48
Metabolism	Carbohydrate_metabolism	Citrate_cycle_(TCA_cycle)	D_0__Bacteria;D_1__Gemmatimonadetes;D_2__Gemmatimonadetes;D_3__Gemmatimonadales;D_4__Gemmatimonadaceae;D_5__uncultured;D_6__uncultured actinobacterium	18.3479	0
Metabolism	Carbohydrate_metabolism	Citrate_cycle_(TCA_cycle)	D_0__Bacteria;D_1__Planctomycetes;D_2__Planctomycetacia;D_3__Pirellulales;D_4__Pirellulaceae;D_5__Pir4 lineage	13.1197	0
Metabolism	Carbohydrate_metabolism	Citrate_cycle_(TCA_cycle)	D_0__Bacteria;D_1__Chloroflexi;D_2__Anaerolineae;D_3__Anaerolineales;D_4__Anaerolineaceae;D_5__uncultured;D_6__uncultured Chloroflexi bacterium	30.1852	0
Metabolism	Carbohydrate_metabolism	Citrate_cycle_(TCA_cycle)	D_0__Bacteria;D_1__Proteobacteria;D_2__Alphaproteobacteria;D_3__Rhodovibrionales;D_4__Kiloniellaceae;D_5__uncultured;D_6__uncultured bacterium	8.6807	0
Metabolism	Carbohydrate_metabolism	Citrate_cycle_(TCA_cycle)	D_0__Bacteria	0	8.5657
Metabolism	Carbohydrate_metabolism	Citrate_cycle_(TCA_cycle)	D_0__Bacteria;D_1__Proteobacteria;D_2__Deltaproteobacteria;D_3__Desulfarculales;D_4__Desulfarculaceae;D_5__Desulfatiglans;D_6__uncultured bacterium	0	8.7604
Metabolism	Carbohydrate_metabolism	Citrate_cycle_(TCA_cycle)	D_0__Archaea;D_1__Asgardaeota;D_2__Lokiarchaeia;D_3__uncultured crenarchaeote;D_4__uncultured crenarchaeote;D_5__uncultured crenarchaeote;D_6__uncultured crenarchaeote	0	37.6373
Metabolism	Carbohydrate_metabolism	Citrate_cycle_(TCA_cycle)	D_0__Archaea;D_1__Nanoarchaeaeota;D_2__Woesearchaeia;D_3__archaeon GW2011_AR13;D_4__archaeon GW2011_AR13;D_5__archaeon GW2011_AR13;D_6__archaeon GW2011_AR13	0.799	0
Metabolism	Carbohydrate_metabolism	Citrate_cycle_(TCA_cycle)	D_0__Bacteria;D_1__Proteobacteria;D_2__Deltaproteobacteria;D_3__Desulfarculales;D_4__Desulfarculaceae;D_5__uncultured	21.3072	0
Metabolism	Carbohydrate_metabolism	Citrate_cycle_(TCA_cycle)	D_0__Bacteria;D_1__Chloroflexi;D_2__JG30-KF-CM66;D_3__uncultured bacterium;D_4__uncultured bacterium;D_5__uncultured bacterium;D_6__uncultured bacterium	16.2106	0
Metabolism	Carbohydrate_metabolism	Citrate_cycle_(TCA_cycle)	D_0__Bacteria;D_1__Actinobacteria;D_2__WCHB1-81;D_3__uncultured bacterium;D_4__uncultured bacterium;D_5__uncultured bacterium;D_6__uncultured bacterium	0	32.1215
Metabolism	Carbohydrate_metabolism	Citrate_cycle_(TCA_cycle)	D_0__Bacteria;D_1__Chloroflexi;D_2__Anaerolineae;D_3__SBR1031;D_4__uncultured organism;D_5__uncultured organism;D_6__uncultured organism	0	20.8952
Metabolism	Carbohydrate_metabolism	Citrate_cycle_(TCA_cycle)	D_0__Bacteria	0	2.7255
Metabolism	Carbohydrate_metabolism	Citrate_cycle_(TCA_cycle)	D_0__Bacteria;D_1__Bacteroidetes;D_2__Chlorobia;D_3__Chlorobiales;D_4__Chlorobiaceae;D_5__Prosthecochloris;Ambiguous_taxa	0	5.2725
Metabolism	Carbohydrate_metabolism	Citrate_cycle_(TCA_cycle)	D_0__Bacteria;D_1__Spirochaetes;D_2__Spirochaetia;D_3__Spirochaetales;D_4__Spirochaetaceae;D_5__Spirochaeta 2	0	8.0142
Metabolism	Carbohydrate_metabolism	Citrate_cycle_(TCA_cycle)	D_0__Bacteria;D_1__Proteobacteria;D_2__Deltaproteobacteria;D_3__NB1-j	15.0926	0
Metabolism	Carbohydrate_metabolism	Citrate_cycle_(TCA_cycle)	D_0__Bacteria;D_1__Chloroflexi;D_2__Anaerolineae;D_3__SBR1031	21.1757	0
Metabolism	Carbohydrate_metabolism	Citrate_cycle_(TCA_cycle)	D_0__Bacteria;D_1__Chloroflexi;D_2__Dehalococcoidia;D_3__SAR202 clade;D_4__uncultured bacterium;D_5__uncultured bacterium;D_6__uncultured bacterium	12.8238	0
Metabolism	Carbohydrate_metabolism	Citrate_cycle_(TCA_cycle)	D_0__Bacteria;D_1__Acidobacteria;D_2__Subgroup 6	24.5953	0
Metabolism	Carbohydrate_metabolism	Citrate_cycle_(TCA_cycle)	D_0__Bacteria;D_1__Spirochaetes;D_2__Spirochaetia;D_3__Spirochaetales;D_4__Spirochaetaceae;D_5__uncultured;D_6__uncultured organism	0	16.807
Metabolism	Carbohydrate_metabolism	Citrate_cycle_(TCA_cycle)	D_0__Bacteria;D_1__Chloroflexi;D_2__JG30-KF-CM66;D_3__uncultured bacterium;D_4__uncultured bacterium;D_5__uncultured bacterium;D_6__uncultured bacterium	0	21.5117
Metabolism	Carbohydrate_metabolism	Pentose_phosphate_pathway	D_0__Bacteria;D_1__Proteobacteria;D_2__Deltaproteobacteria;D_3__Syntrophobacterales;D_4__Syntrophobacteraceae;D_5__uncultured;D_6__uncultured bacterium	0.5984	0
Metabolism	Carbohydrate_metabolism	Pentose_phosphate_pathway	D_0__Bacteria;D_1__Proteobacteria;D_2__Deltaproteobacteria;D_3__SAR324 clade(Marine group B);D_4__uncultured organism;D_5__uncultured organism;D_6__uncultured organism	0	13.9674
Metabolism	Carbohydrate_metabolism	Pentose_phosphate_pathway	D_0__Bacteria;D_1__Proteobacteria;D_2__Alphaproteobacteria	5.5846	0
Metabolism	Carbohydrate_metabolism	Pentose_phosphate_pathway	D_0__Bacteria;D_1__Planctomycetes;D_2__Planctomycetacia;D_3__Pirellulales;D_4__Pirellulaceae	13.2635	0
Metabolism	Carbohydrate_metabolism	Pentose_phosphate_pathway	D_0__Bacteria;D_1__Nitrospirae;D_2__Thermodesulfovibrionia;D_3__uncultured;D_4__uncultured Nitrospirae bacterium;D_5__uncultured Nitrospirae bacterium;D_6__uncultured Nitrospirae bacterium	2.194	0
Metabolism	Carbohydrate_metabolism	Pentose_phosphate_pathway	D_0__Bacteria	0	3.2366
Metabolism	Carbohydrate_metabolism	Pentose_phosphate_pathway	D_0__Archaea;D_1__Crenarchaeota;D_2__Bathyarchaeia	0	5.3778
Metabolism	Carbohydrate_metabolism	Pentose_phosphate_pathway	D_0__Bacteria;D_1__WS4;D_2__uncultured bacterium;D_3__uncultured bacterium;D_4__uncultured bacterium;D_5__uncultured bacterium;D_6__uncultured bacterium	0	2.191
Metabolism	Carbohydrate_metabolism	Pentose_phosphate_pathway	D_0__Bacteria;D_1__Chloroflexi;D_2__Dehalococcoidia;D_3__MSBL5;D_4__uncultured organism;D_5__uncultured organism;D_6__uncultured organism	0	7.8426
Metabolism	Carbohydrate_metabolism	Pentose_phosphate_pathway	D_0__Archaea;D_1__Nanoarchaeaeota;D_2__Woesearchaeia	0	6.9463
Metabolism	Carbohydrate_metabolism	Pentose_phosphate_pathway	D_0__Bacteria;D_1__Planctomycetes;D_2__Planctomycetacia;D_3__Planctomycetales;D_4__Gimesiaceae;D_5__uncultured;D_6__uncultured bacterium	20.1944	0
Metabolism	Carbohydrate_metabolism	Pentose_phosphate_pathway	D_0__Bacteria;D_1__Proteobacteria;D_2__Gammaproteobacteria	0	1.7428
Metabolism	Carbohydrate_metabolism	Pentose_phosphate_pathway	D_0__Bacteria;D_1__Chloroflexi;D_2__Anaerolineae;D_3__Anaerolineales;D_4__Anaerolineaceae;D_5__uncultured;D_6__uncultured Chloroflexi bacterium	0	17.5526
Metabolism	Carbohydrate_metabolism	Pentose_phosphate_pathway	D_0__Bacteria;D_1__Chloroflexi;D_2__Dehalococcoidia;D_3__SAR202 clade	15.7068	0
Metabolism	Carbohydrate_metabolism	Pentose_phosphate_pathway	D_0__Bacteria;D_1__Gemmatimonadetes;D_2__BD2-11 terrestrial group;D_3__uncultured bacterium;D_4__uncultured bacterium;D_5__uncultured bacterium;D_6__uncultured bacterium	12.5654	0
Metabolism	Carbohydrate_metabolism	Pentose_phosphate_pathway	D_0__Bacteria;D_1__Planctomycetes;D_2__Planctomycetacia;D_3__Pirellulales;D_4__Pirellulaceae;D_5__uncultured	5.2107	0
Metabolism	Carbohydrate_metabolism	Pentose_phosphate_pathway	D_0__Bacteria	0	6.9463
Metabolism	Carbohydrate_metabolism	Pentose_phosphate_pathway	D_0__Bacteria;D_1__Gemmatimonadetes;D_2__BD2-11 terrestrial group;D_3__uncultured Gemmatimonadetes bacterium;D_4__uncultured Gemmatimonadetes bacterium;D_5__uncultured Gemmatimonadetes bacterium;D_6__uncultured Gemmatimonadetes bacterium	0	11.7764
Metabolism	Carbohydrate_metabolism	Pentose_phosphate_pathway	D_0__Bacteria;D_1__Calditrichaeota;D_2__Calditrichia;D_3__Calditrichales;D_4__Calditrichaceae;D_5__Caldithrix;D_6__uncultured organism	0	9.3116
Metabolism	Carbohydrate_metabolism	Pentose_phosphate_pathway	D_0__Bacteria;D_1__Dependentiae;D_2__Babeliae;D_3__Babeliales;D_4__uncultured Candidatus Dependentiae bacterium;D_5__uncultured Candidatus Dependentiae bacterium;D_6__uncultured Candidatus Dependentiae bacterium	0	2.9877
Metabolism	Carbohydrate_metabolism	Pentose_phosphate_pathway	D_0__Bacteria;D_1__Chloroflexi;D_2__Anaerolineae;D_3__Ardenticatenales;D_4__uncultured;D_5__uncultured bacterium;D_6__uncultured bacterium	0	3.8342
Metabolism	Carbohydrate_metabolism	Pentose_phosphate_pathway	D_0__Bacteria;D_1__Chloroflexi;D_2__Anaerolineae;D_3__Anaerolineales;D_4__Anaerolineaceae;D_5__uncultured;D_6__uncultured Chloroflexi bacterium	51.5581	0
Metabolism	Carbohydrate_metabolism	Pentose_phosphate_pathway	D_0__Bacteria;D_1__Calditrichaeota;D_2__Calditrichia;D_3__Calditrichales;D_4__Calditrichaceae;D_5__Calorithrix;D_6__uncultured bacterium	9.3243	0
Metabolism	Carbohydrate_metabolism	Pentose_phosphate_pathway	D_0__Bacteria;D_1__Proteobacteria;D_2__Gammaproteobacteria	0	4.8799
Metabolism	Carbohydrate_metabolism	Pentose_phosphate_pathway	D_0__Bacteria;D_1__Planctomycetes;D_2__Phycisphaerae;D_3__CCM11a;D_4__uncultured bacterium;D_5__uncultured bacterium;D_6__uncultured bacterium	10.4712	0
Metabolism	Carbohydrate_metabolism	Pentose_phosphate_pathway	D_0__Bacteria;D_1__Chloroflexi;D_2__Anaerolineae;D_3__SBR1031;D_4__uncultured bacterium;D_5__uncultured bacterium;D_6__uncultured bacterium	0	12.3242
Metabolism	Carbohydrate_metabolism	Pentose_phosphate_pathway	D_0__Bacteria;D_1__Proteobacteria;D_2__Gammaproteobacteria;D_3__Alteromonadales;D_4__Marinobacteraceae;D_5__Marinobacter	0	6.3488
Metabolism	Carbohydrate_metabolism	Pentose_phosphate_pathway	D_0__Bacteria;D_1__Firmicutes;D_2__Clostridia;D_3__Clostridiales;D_4__Family XII;D_5__Fusibacter;D_6__uncultured bacterium	0	4.5313
Metabolism	Carbohydrate_metabolism	Pentose_phosphate_pathway	D_0__Bacteria;D_1__Planctomycetes;D_2__Planctomycetacia;D_3__Pirellulales;D_4__Pirellulaceae;D_5__Pir4 lineage	0	22.7063
Metabolism	Carbohydrate_metabolism	Pentose_phosphate_pathway	D_0__Archaea;D_1__Nanoarchaeaeota;D_2__Nanohaloarchaeia;D_3__Aenigmarchaeales;D_4__uncultured archaeon;D_5__uncultured archaeon;D_6__uncultured archaeon	1.1967	0
Metabolism	Carbohydrate_metabolism	Pentose_phosphate_pathway	D_0__Bacteria;D_1__Spirochaetes;D_2__Spirochaetia;D_3__Spirochaetales;D_4__Spirochaetaceae;D_5__Spirochaeta 2	0	7.5688
Metabolism	Carbohydrate_metabolism	Pentose_phosphate_pathway	D_0__Bacteria;D_1__Calditrichaeota;D_2__Calditrichia;D_3__Calditrichales;D_4__Calditrichaceae;D_5__Calorithrix;D_6__uncultured bacterium	11.7925	0
Metabolism	Carbohydrate_metabolism	Pentose_phosphate_pathway	D_0__Bacteria;D_1__Epsilonbacteraeota;D_2__Campylobacteria;D_3__Campylobacterales;D_4__Arcobacteraceae;D_5__Arcobacter;D_6__uncultured Epsilonproteobacteria bacterium	0	2.2408
Metabolism	Carbohydrate_metabolism	Pentose_phosphate_pathway	D_0__Bacteria;D_1__Calditrichaeota;D_2__Calditrichia;D_3__Calditrichales;D_4__Calditrichaceae;D_5__Calorithrix;D_6__uncultured bacterium	21.3911	0
Metabolism	Carbohydrate_metabolism	Pentose_phosphate_pathway	D_0__Bacteria;D_1__Patescibacteria;D_2__Parcubacteria	0	2.7885
Metabolism	Carbohydrate_metabolism	Pentose_phosphate_pathway	D_0__Bacteria;D_1__Proteobacteria;D_2__Gammaproteobacteria;D_3__Nitrosococcales;D_4__Nitrosococcaceae	19.5462	0
Metabolism	Carbohydrate_metabolism	Pentose_phosphate_pathway	D_0__Bacteria;D_1__Chloroflexi;D_2__Dehalococcoidia;D_3__H3.93;D_4__uncultured bacterium;D_5__uncultured bacterium;D_6__uncultured bacterium	0	9.8593
Metabolism	Carbohydrate_metabolism	Pentose_phosphate_pathway	D_0__Bacteria;D_1__Proteobacteria;D_2__Deltaproteobacteria;D_3__Syntrophobacterales;D_4__Syntrophobacteraceae;D_5__uncultured;D_6__uncultured bacterium	0	18.2248
Metabolism	Carbohydrate_metabolism	Pentose_phosphate_pathway	D_0__Bacteria;D_1__Proteobacteria;D_2__Gammaproteobacteria	0	1.6171
Metabolism	Carbohydrate_metabolism	Pentose_phosphate_pathway	D_0__Bacteria;D_1__Calditrichaeota;D_2__Calditrichia;D_3__Calditrichales;D_4__Calditrichaceae;D_5__Calorithrix;D_6__uncultured bacterium	0	6.5729
Metabolism	Carbohydrate_metabolism	Pentose_phosphate_pathway	D_0__Bacteria;D_1__Chloroflexi;D_2__Dehalococcoidia	0	2.9877
Metabolism	Carbohydrate_metabolism	Pentose_phosphate_pathway	D_0__Bacteria;D_1__Halanaerobiaeota;D_2__Halanaerobiia;D_3__Halanaerobiales;D_4__Halobacteroidaceae;D_5__Halanaerobacter;D_6__Halanaerobacter lacunarum	0	5.1786
Metabolism	Carbohydrate_metabolism	Pentose_phosphate_pathway	D_0__Bacteria;D_1__Proteobacteria;D_2__Gammaproteobacteria;D_3__Nitrosococcales;D_4__Nitrosococcaceae;D_5__AqS1	18.4991	0
Metabolism	Carbohydrate_metabolism	Pentose_phosphate_pathway	D_0__Archaea;D_1__Euryarchaeota;D_2__Thermococci;D_3__Methanofastidiosales;D_4__uncultured	0	13.3449
Metabolism	Carbohydrate_metabolism	Pentose_phosphate_pathway	D_0__Bacteria;D_1__Chloroflexi;D_2__Anaerolineae;D_3__Anaerolineales;D_4__Anaerolineaceae;D_5__ADurb.Bin120;D_6__uncultured bacterium	0	12.6976
Metabolism	Carbohydrate_metabolism	Pentose_phosphate_pathway	D_0__Bacteria;D_1__LCP-89	0	0.9959
Metabolism	Carbohydrate_metabolism	Pentose_phosphate_pathway	D_0__Bacteria;D_1__Bacteroidetes;D_2__Bacteroidia;D_3__Cytophagales;D_4__Cyclobacteriaceae;D_5__Marinoscillum;D_6__uncultured bacterium	0	3.9836
Metabolism	Carbohydrate_metabolism	Pentose_phosphate_pathway	D_0__Bacteria;D_1__Gemmatimonadetes;D_2__MD2902-B12;D_3__uncultured bacterium;D_4__uncultured bacterium;D_5__uncultured bacterium;D_6__uncultured bacterium	6.3824	0
Metabolism	Carbohydrate_metabolism	Pentose_phosphate_pathway	D_0__Bacteria;D_1__Spirochaetes;D_2__Spirochaetia;D_3__Spirochaetales;D_4__Spirochaetaceae;D_5__Spirochaeta 2;D_6__uncultured spirochete	1.6579	0
Metabolism	Carbohydrate_metabolism	Pentose_phosphate_pathway	D_0__Bacteria;D_1__Halanaerobiaeota;D_2__Halanaerobiia;D_3__Halanaerobiales;D_4__Halobacteroidaceae;D_5__Orenia;D_6__uncultured bacterium	31.5382	0
Metabolism	Carbohydrate_metabolism	Pentose_phosphate_pathway	D_0__Bacteria;D_1__Spirochaetes;D_2__Spirochaetia;D_3__Spirochaetales;D_4__Spirochaetaceae;D_5__Spirochaeta 2	0	10.4071
Metabolism	Carbohydrate_metabolism	Pentose_phosphate_pathway	D_0__Bacteria;D_1__Gemmatimonadetes;D_2__BD2-11 terrestrial group;D_3__uncultured bacterium;D_4__uncultured bacterium;D_5__uncultured bacterium;D_6__uncultured bacterium	8.0778	0
Metabolism	Carbohydrate_metabolism	Pentose_phosphate_pathway	D_0__Bacteria;D_1__Chloroflexi;D_2__JG30-KF-CM66;D_3__uncultured Chloroflexi bacterium;D_4__uncultured Chloroflexi bacterium;D_5__uncultured Chloroflexi bacterium;D_6__uncultured Chloroflexi bacterium	7.4794	0
Metabolism	Carbohydrate_metabolism	Pentose_phosphate_pathway	D_0__Archaea;D_1__Nanoarchaeaeota;D_2__Woesearchaeia;D_3__archaeon GW2011_AR13;D_4__archaeon GW2011_AR13;D_5__archaeon GW2011_AR13;D_6__archaeon GW2011_AR13	0	1.8673
Metabolism	Carbohydrate_metabolism	Pentose_phosphate_pathway	D_0__Bacteria;D_1__Proteobacteria;D_2__Gammaproteobacteria	22.4382	0
Metabolism	Carbohydrate_metabolism	Pentose_phosphate_pathway	D_0__Bacteria;D_1__Proteobacteria;D_2__Gammaproteobacteria;D_3__HOC36;D_4__uncultured bacterium;D_5__uncultured bacterium;D_6__uncultured bacterium	5.2107	0
Metabolism	Carbohydrate_metabolism	Pentose_phosphate_pathway	D_0__Bacteria;D_1__Calditrichaeota;D_2__Calditrichia;D_3__Calditrichales;D_4__Calditrichaceae;D_5__Caldithrix;D_6__uncultured bacterium	4.6622	0
Metabolism	Carbohydrate_metabolism	Pentose_phosphate_pathway	D_0__Bacteria;D_1__Chloroflexi;D_2__Dehalococcoidia;D_3__vadinBA26;D_4__uncultured bacterium;D_5__uncultured bacterium;D_6__uncultured bacterium	0	16.731
Metabolism	Carbohydrate_metabolism	Pentose_phosphate_pathway	D_0__Bacteria;D_1__Planctomycetes;D_2__Planctomycetacia;D_3__Planctomycetales	16.1555	0
Metabolism	Carbohydrate_metabolism	Pentose_phosphate_pathway	D_0__Bacteria;D_1__LCP-89;D_2__uncultured bacterium;D_3__uncultured bacterium;D_4__uncultured bacterium;D_5__uncultured bacterium;D_6__uncultured bacterium	0	6.9712
Metabolism	Carbohydrate_metabolism	Pentose_phosphate_pathway	D_0__Bacteria;D_1__Proteobacteria;D_2__Gammaproteobacteria	0.349	0
Metabolism	Carbohydrate_metabolism	Pentose_phosphate_pathway	D_0__Bacteria;D_1__Proteobacteria;D_2__Gammaproteobacteria	0	0.8963
Metabolism	Carbohydrate_metabolism	Pentose_phosphate_pathway	D_0__Bacteria;D_1__Chloroflexi;D_2__Anaerolineae	17.1029	18.4738
Metabolism	Carbohydrate_metabolism	Pentose_phosphate_pathway	D_0__Bacteria;D_1__Spirochaetes;D_2__Spirochaetia;D_3__Spirochaetales;D_4__Spirochaetaceae;D_5__Sediminispirochaeta;D_6__uncultured organism	0	8.714
Metabolism	Carbohydrate_metabolism	Pentose_phosphate_pathway	D_0__Bacteria;D_1__Halanaerobiaeota;D_2__Halanaerobiia;D_3__Halanaerobiales;D_4__Halanaerobiaceae;D_5__Halocella;D_6__uncultured Firmicutes bacterium	0	13.5939
Metabolism	Carbohydrate_metabolism	Pentose_phosphate_pathway	D_0__Bacteria;D_1__Proteobacteria;D_2__Deltaproteobacteria;D_3__Desulfobacterales;D_4__Desulfobacteraceae;D_5__Desulfobacter;D_6__uncultured bacterium	0	7.0957
Metabolism	Carbohydrate_metabolism	Pentose_phosphate_pathway	D_0__Bacteria;D_1__Gemmatimonadetes;D_2__BD2-11 terrestrial group	0	7.7182
Metabolism	Carbohydrate_metabolism	Pentose_phosphate_pathway	D_0__Bacteria;D_1__Bacteroidetes;D_2__Bacteroidia;D_3__Cytophagales;D_4__Cyclobacteriaceae;D_5__uncultured;D_6__uncultured deep-sea bacterium	5.5846	0
Metabolism	Carbohydrate_metabolism	Pentose_phosphate_pathway	D_0__Bacteria;D_1__Verrucomicrobia;D_2__Verrucomicrobiae;D_3__Pedosphaerales;D_4__Pedosphaeraceae;D_5__uncultured Verrucomicrobia bacterium;D_6__uncultured Verrucomicrobia bacterium	0	4.9795
Metabolism	Carbohydrate_metabolism	Pentose_phosphate_pathway	D_0__Bacteria;D_1__Proteobacteria;D_2__Deltaproteobacteria;D_3__NB1-j	8.9753	0
Metabolism	Carbohydrate_metabolism	Pentose_phosphate_pathway	D_0__Bacteria;D_1__Proteobacteria;D_2__Alphaproteobacteria;D_3__Rhodovibrionales;D_4__Kiloniellaceae;D_5__uncultured	0	6.6227
Metabolism	Carbohydrate_metabolism	Pentose_phosphate_pathway	D_0__Bacteria;D_1__Chloroflexi;D_2__Anaerolineae;D_3__Anaerolineales;D_4__Anaerolineaceae;D_5__uncultured;D_6__uncultured Chloroflexi bacterium	0	11.5772
Metabolism	Carbohydrate_metabolism	Pentose_phosphate_pathway	D_0__Bacteria;D_1__Dependentiae;D_2__Babeliae;D_3__Babeliales;D_4__Babeliaceae;D_5__uncultured bacterium;D_6__uncultured bacterium	0	2.7387
Metabolism	Carbohydrate_metabolism	Pentose_phosphate_pathway	D_0__Bacteria;D_1__Nitrospirae;D_2__Thermodesulfovibrionia;D_3__uncultured;D_4__uncultured prokaryote;D_5__uncultured prokaryote;D_6__uncultured prokaryote	8.5764	0
Metabolism	Carbohydrate_metabolism	Pentose_phosphate_pathway	D_0__Bacteria;D_1__Proteobacteria;D_2__Gammaproteobacteria;D_3__Alteromonadales;D_4__Alteromonadaceae	0	2.3652
Metabolism	Carbohydrate_metabolism	Pentose_phosphate_pathway	D_0__Bacteria;D_1__Chloroflexi;D_2__Anaerolineae;D_3__SBR1031	0	3.1371
Metabolism	Carbohydrate_metabolism	Pentose_phosphate_pathway	D_0__Bacteria;D_1__Planctomycetes;D_2__Planctomycetacia;D_3__Pirellulales;D_4__Pirellulaceae;D_5__Pir4 lineage	0	7.0957
Metabolism	Carbohydrate_metabolism	Pentose_phosphate_pathway	D_0__Bacteria;D_1__Proteobacteria;D_2__Deltaproteobacteria;D_3__Bdellovibrionales;D_4__Bacteriovoracaceae;D_5__Peredibacter;D_6__uncultured Peredibacter sp.	6.3076	0
Metabolism	Carbohydrate_metabolism	Pentose_phosphate_pathway	D_0__Bacteria;D_1__Planctomycetes;D_2__Planctomycetacia;D_3__Pirellulales;D_4__Pirellulaceae;D_5__Blastopirellula	5.6844	0
Metabolism	Carbohydrate_metabolism	Pentose_phosphate_pathway	D_0__Bacteria;D_1__Proteobacteria;D_2__Deltaproteobacteria;D_3__Bdellovibrionales;D_4__Bacteriovoracaceae;D_5__Peredibacter	0	3.5603
Metabolism	Carbohydrate_metabolism	Pentose_phosphate_pathway	D_0__Bacteria;D_1__Proteobacteria;D_2__Deltaproteobacteria;D_3__Desulfobacterales;D_4__Desulfobacteraceae;D_5__Sva0081 sediment group;D_6__uncultured delta proteobacterium	8.4767	0
Metabolism	Carbohydrate_metabolism	Pentose_phosphate_pathway	D_0__Bacteria;D_1__Chloroflexi;D_2__Dehalococcoidia;D_3__Napoli-4B-65;D_4__uncultured bacterium;D_5__uncultured bacterium;D_6__uncultured bacterium	0	17.926
Metabolism	Carbohydrate_metabolism	Pentose_phosphate_pathway	D_0__Bacteria;D_1__Proteobacteria;D_2__Alphaproteobacteria;D_3__Rhodospirillales;D_4__Magnetospiraceae;D_5__uncultured	0	3.0126
Metabolism	Carbohydrate_metabolism	Pentose_phosphate_pathway	D_0__Bacteria;D_1__Proteobacteria;D_2__Deltaproteobacteria;D_3__Desulfovibrionales;D_4__Desulfovibrionaceae;D_5__Desulfovibrio;Ambiguous_taxa	0	12.9964
Metabolism	Carbohydrate_metabolism	Pentose_phosphate_pathway	D_0__Bacteria;D_1__Entotheonellaeota;D_2__Entotheonellia;D_3__Entotheonellales;D_4__Entotheonellaceae;D_5__uncultured bacterium;D_6__uncultured bacterium	0	2.191
Metabolism	Carbohydrate_metabolism	Pentose_phosphate_pathway	D_0__Bacteria;D_1__Omnitrophicaeota;Ambiguous_taxa;Ambiguous_taxa;Ambiguous_taxa;Ambiguous_taxa;Ambiguous_taxa	0	2.4648
Metabolism	Carbohydrate_metabolism	Pentose_phosphate_pathway	D_0__Bacteria;D_1__Chloroflexi;D_2__Anaerolineae;D_3__SBR1031;D_4__uncultured organism;D_5__uncultured organism;D_6__uncultured organism	16.0807	0
Metabolism	Carbohydrate_metabolism	Pentose_phosphate_pathway	D_0__Bacteria;D_1__Proteobacteria;D_2__Deltaproteobacteria	0	1.0955
Metabolism	Carbohydrate_metabolism	Pentose_phosphate_pathway	D_0__Bacteria;D_1__Proteobacteria;D_2__Alphaproteobacteria;D_3__Rhodospirillales;D_4__Rhodopirillaceae;D_5__Defluviicoccus;D_6__uncultured bacterium	0	3.1371
Metabolism	Carbohydrate_metabolism	Pentose_phosphate_pathway	D_0__Bacteria;D_1__Nitrospirae;D_2__Thermodesulfovibrionia;D_3__uncultured	0	9.3614
Metabolism	Carbohydrate_metabolism	Pentose_phosphate_pathway	D_0__Bacteria;D_1__Proteobacteria;D_2__Deltaproteobacteria	0	0.4482
Metabolism	Carbohydrate_metabolism	Pentose_phosphate_pathway	D_0__Bacteria;D_1__Acidobacteria;D_2__Subgroup 9;D_3__uncultured bacterium;D_4__uncultured bacterium;D_5__uncultured bacterium;D_6__uncultured bacterium	22.3385	0
Metabolism	Carbohydrate_metabolism	Pentose_phosphate_pathway	D_0__Bacteria;D_1__Bacteroidetes;D_2__Bacteroidia;D_3__Bacteroidales;D_4__Marinilabiliaceae;D_5__uncultured	0	13.5441
Metabolism	Carbohydrate_metabolism	Pentose_phosphate_pathway	D_0__Bacteria;D_1__Epsilonbacteraeota;D_2__Campylobacteria;D_3__Campylobacterales;D_4__Thiovulaceae;D_5__Sulfurimonas	3.1414	0
Metabolism	Carbohydrate_metabolism	Pentose_phosphate_pathway	D_0__Bacteria;D_1__Actinobacteria;D_2__Acidimicrobiia;D_3__Actinomarinales;D_4__uncultured	47.4943	0
Metabolism	Carbohydrate_metabolism	Pentose_phosphate_pathway	D_0__Bacteria;D_1__Gemmatimonadetes;D_2__S0134 terrestrial group;D_3__uncultured bacterium;D_4__uncultured bacterium;D_5__uncultured bacterium;D_6__uncultured bacterium	0	6.0251
Metabolism	Carbohydrate_metabolism	Pentose_phosphate_pathway	D_0__Bacteria;D_1__Proteobacteria;D_2__Gammaproteobacteria	0	0.3486
Metabolism	Carbohydrate_metabolism	Pentose_phosphate_pathway	D_0__Bacteria;D_1__Proteobacteria;D_2__Alphaproteobacteria;D_3__Rhodospirillales;D_4__Magnetospiraceae;D_5__uncultured;D_6__uncultured bacterium	9.3243	0
Metabolism	Carbohydrate_metabolism	Pentose_phosphate_pathway	D_0__Bacteria;D_1__Proteobacteria;D_2__Gammaproteobacteria;D_3__Ectothiorhodospirales;D_4__Thioalkalispiraceae;D_5__Thiohalophilus	0	13.1458
Metabolism	Carbohydrate_metabolism	Pentose_phosphate_pathway	D_0__Bacteria;D_1__Chloroflexi;D_2__Dehalococcoidia;D_3__GIF3;D_4__uncultured bacterium;D_5__uncultured bacterium;D_6__uncultured bacterium	0	10.1581
Metabolism	Carbohydrate_metabolism	Pentose_phosphate_pathway	D_0__Bacteria	0	2.7387
Metabolism	Carbohydrate_metabolism	Pentose_phosphate_pathway	D_0__Bacteria;D_1__Proteobacteria;D_2__Alphaproteobacteria;D_3__Tistrellales;D_4__Geminicoccaceae;D_5__uncultured;D_6__uncultured bacterium	0	21.6108
Metabolism	Carbohydrate_metabolism	Pentose_phosphate_pathway	D_0__Bacteria;D_1__Chloroflexi;D_2__Dehalococcoidia;D_3__SAR202 clade;D_4__uncultured bacterium;D_5__uncultured bacterium;D_6__uncultured bacterium	13.089	11.5772
Metabolism	Carbohydrate_metabolism	Pentose_phosphate_pathway	D_0__Bacteria;D_1__Proteobacteria;D_2__Alphaproteobacteria;D_3__Rhodospirillales;D_4__Thalassospiraceae;D_5__Thalassospira;Ambiguous_taxa	0	3.8342
Metabolism	Carbohydrate_metabolism	Pentose_phosphate_pathway	D_0__Bacteria;D_1__Bacteroidetes;D_2__Bacteroidia;D_3__Bacteroidales;D_4__Marinilabiliaceae;D_5__uncultured;D_6__uncultured organism	0	12.7474
Metabolism	Carbohydrate_metabolism	Pentose_phosphate_pathway	D_0__Bacteria;D_1__Chloroflexi;D_2__Anaerolineae;D_3__Anaerolineales;D_4__Anaerolineaceae;D_5__uncultured;D_6__uncultured organism	20.8426	0
Metabolism	Carbohydrate_metabolism	Pentose_phosphate_pathway	D_0__Bacteria;D_1__Firmicutes;D_2__Clostridia;D_3__Clostridiales;D_4__livecontrolB21;D_5__uncultured bacterium;D_6__uncultured bacterium	0	5.9256
Metabolism	Carbohydrate_metabolism	Pentose_phosphate_pathway	D_0__Bacteria;D_1__Patescibacteria	0	4.5313
Metabolism	Carbohydrate_metabolism	Pentose_phosphate_pathway	D_0__Bacteria;D_1__Proteobacteria;D_2__Deltaproteobacteria;D_3__Sva0485	0	8.2161
Metabolism	Carbohydrate_metabolism	Pentose_phosphate_pathway	D_0__Bacteria;D_1__Chloroflexi;D_2__Anaerolineae;D_3__Anaerolineales;D_4__Anaerolineaceae;D_5__uncultured;D_6__uncultured Chloroflexi bacterium	6.7315	0
Metabolism	Carbohydrate_metabolism	Pentose_phosphate_pathway	D_0__Bacteria;D_1__Gemmatimonadetes;D_2__BD2-11 terrestrial group;D_3__uncultured Gemmatimonadetes bacterium;D_4__uncultured Gemmatimonadetes bacterium;D_5__uncultured Gemmatimonadetes bacterium;D_6__uncultured Gemmatimonadetes bacterium	12.8895	0
Metabolism	Carbohydrate_metabolism	Pentose_phosphate_pathway	D_0__Bacteria;D_1__Chloroflexi;D_2__Anaerolineae;D_3__Anaerolineales;D_4__Anaerolineaceae;D_5__uncultured;D_6__uncultured Chloroflexi bacterium	0	19.395
Metabolism	Carbohydrate_metabolism	Pentose_phosphate_pathway	D_0__Bacteria;D_1__Proteobacteria;D_2__Deltaproteobacteria;D_3__Desulfarculales;D_4__Desulfarculaceae;D_5__Desulfatiglans	0	10.4569
Metabolism	Carbohydrate_metabolism	Pentose_phosphate_pathway	D_0__Bacteria;D_1__Chloroflexi;D_2__Dehalococcoidia;D_3__SAR202 clade	17.9506	0
Metabolism	Carbohydrate_metabolism	Pentose_phosphate_pathway	D_0__Bacteria;D_1__Proteobacteria;D_2__Alphaproteobacteria	11.9671	0
Metabolism	Carbohydrate_metabolism	Pentose_phosphate_pathway	D_0__Bacteria;D_1__Zixibacteria;D_2__uncultured bacterium;D_3__uncultured bacterium;D_4__uncultured bacterium;D_5__uncultured bacterium;D_6__uncultured bacterium	0	2.7885
Metabolism	Carbohydrate_metabolism	Pentose_phosphate_pathway	D_0__Bacteria;D_1__Chloroflexi;D_2__Anaerolineae;D_3__SBR1031;D_4__uncultured bacterium;D_5__uncultured bacterium;D_6__uncultured bacterium	0	21.2872
Metabolism	Carbohydrate_metabolism	Pentose_phosphate_pathway	D_0__Bacteria;D_1__Spirochaetes;D_2__Spirochaetia;D_3__Spirochaetales;D_4__Spirochaetaceae;D_5__Spirochaeta 2	4.737	0
Metabolism	Carbohydrate_metabolism	Pentose_phosphate_pathway	D_0__Bacteria;D_1__Chloroflexi;D_2__Dehalococcoidia	0	2.3901
Metabolism	Carbohydrate_metabolism	Pentose_phosphate_pathway	D_0__Bacteria;D_1__Proteobacteria;D_2__Deltaproteobacteria;D_3__Desulfarculales;D_4__Desulfarculaceae;D_5__Desulfatiglans	8.0279	0
Metabolism	Carbohydrate_metabolism	Pentose_phosphate_pathway	D_0__Bacteria;D_1__Gemmatimonadetes;D_2__BD2-11 terrestrial group	0	4.0334
Metabolism	Carbohydrate_metabolism	Pentose_phosphate_pathway	D_0__Bacteria;D_1__Chloroflexi;D_2__Anaerolineae;D_3__Thermoflexales;D_4__Thermoflexaceae;D_5__Thermoflexus;D_6__uncultured bacterium	13.4629	0
Metabolism	Carbohydrate_metabolism	Pentose_phosphate_pathway	D_0__Bacteria;D_1__Acidobacteria;D_2__Acidobacteriia;D_3__Solibacterales;D_4__Solibacteraceae (Subgroup 3);D_5__PAUC26f;D_6__uncultured Acidobacteria bacterium	8.3769	0
Metabolism	Carbohydrate_metabolism	Pentose_phosphate_pathway	D_0__Bacteria;D_1__Proteobacteria;D_2__Deltaproteobacteria;D_3__Syntrophobacterales;D_4__Syntrophobacteraceae;D_5__uncultured	16.1555	14.3408
Metabolism	Carbohydrate_metabolism	Pentose_phosphate_pathway	D_0__Bacteria;D_1__Hydrogenedentes;D_2__Hydrogenedentia;D_3__Hydrogenedentiales;D_4__Hydrogenedensaceae;D_5__uncultured organism;D_6__uncultured organism	0	2.4648
Metabolism	Carbohydrate_metabolism	Pentose_phosphate_pathway	D_0__Bacteria;D_1__Firmicutes;D_2__Bacilli;D_3__Bacillales;D_4__Bacillaceae;D_5__Bacillus	0	13.2454
Metabolism	Carbohydrate_metabolism	Pentose_phosphate_pathway	D_0__Bacteria;D_1__Patescibacteria;D_2__ABY1;D_3__Candidatus Falkowbacteria;D_4__uncultured bacterium;D_5__uncultured bacterium;D_6__uncultured bacterium	0	3.4856
Metabolism	Carbohydrate_metabolism	Pentose_phosphate_pathway	D_0__Bacteria;D_1__Proteobacteria;D_2__Deltaproteobacteria;D_3__Sva0485	0	6.299
Metabolism	Carbohydrate_metabolism	Pentose_phosphate_pathway	D_0__Bacteria;D_1__Gemmatimonadetes;D_2__BD2-11 terrestrial group;D_3__uncultured bacterium;D_4__uncultured bacterium;D_5__uncultured bacterium;D_6__uncultured bacterium	6.4822	0
Metabolism	Carbohydrate_metabolism	Pentose_phosphate_pathway	D_0__Bacteria;D_1__Actinobacteria;D_2__Acidimicrobiia;D_3__Actinomarinales;D_4__uncultured	8.9753	0
Metabolism	Carbohydrate_metabolism	Pentose_phosphate_pathway	D_0__Bacteria;D_1__Gemmatimonadetes;D_2__BD2-11 terrestrial group;D_3__uncultured Gemmatimonadetes bacterium;D_4__uncultured Gemmatimonadetes bacterium;D_5__uncultured Gemmatimonadetes bacterium;D_6__uncultured Gemmatimonadetes bacterium	0.2742	0
Metabolism	Carbohydrate_metabolism	Pentose_phosphate_pathway	D_0__Bacteria;D_1__Proteobacteria;D_2__Alphaproteobacteria;D_3__uncultured	4.8866	0
Metabolism	Carbohydrate_metabolism	Pentose_phosphate_pathway	Unassigned	6.4822	0
Metabolism	Carbohydrate_metabolism	Pentose_phosphate_pathway	D_0__Bacteria;D_1__Spirochaetes;D_2__Spirochaetia;D_3__Spirochaetales;D_4__Spirochaetaceae;D_5__Spirochaeta 2;D_6__Spirochaeta sp. SY2	0	2.7387
Metabolism	Carbohydrate_metabolism	Pentose_phosphate_pathway	D_0__Bacteria;D_1__Gemmatimonadetes;D_2__PAUC43f marine benthic group;D_3__uncultured bacterium;D_4__uncultured bacterium;D_5__uncultured bacterium;D_6__uncultured bacterium	7.9531	11.7764
Metabolism	Carbohydrate_metabolism	Pentose_phosphate_pathway	D_0__Bacteria;D_1__Calditrichaeota;D_2__Calditrichia;D_3__Calditrichales;D_4__Calditrichaceae;D_5__Calorithrix;D_6__uncultured bacterium	4.3879	0
Metabolism	Carbohydrate_metabolism	Pentose_phosphate_pathway	D_0__Bacteria;D_1__Planctomycetes;D_2__Phycisphaerae;D_3__Phycisphaerales;D_4__Phycisphaeraceae;D_5__Urania-1B-19 marine sediment group;D_6__uncultured bacterium	2.0942	0
Metabolism	Carbohydrate_metabolism	Pentose_phosphate_pathway	D_0__Bacteria;D_1__Zixibacteria;D_2__uncultured organism;D_3__uncultured organism;D_4__uncultured organism;D_5__uncultured organism;D_6__uncultured organism	0	7.3447
Metabolism	Carbohydrate_metabolism	Pentose_phosphate_pathway	D_0__Bacteria;D_1__Planctomycetes;D_2__Pla4 lineage	0	2.6889
Metabolism	Carbohydrate_metabolism	Pentose_phosphate_pathway	D_0__Bacteria;D_1__Cyanobacteria;D_2__Oxyphotobacteria;D_3__Chloroplast;D_4__Tetraselmis subcordiformis;D_5__Tetraselmis subcordiformis;D_6__Tetraselmis subcordiformis	0	5.9256
Metabolism	Carbohydrate_metabolism	Pentose_phosphate_pathway	D_0__Bacteria;D_1__Spirochaetes;D_2__Spirochaetia;D_3__Spirochaetales;D_4__Spirochaetaceae;D_5__Spirochaeta 2;D_6__uncultured spirochete	0	3.0748
Metabolism	Carbohydrate_metabolism	Pentose_phosphate_pathway	D_0__Bacteria;D_1__Gemmatimonadetes;D_2__BD2-11 terrestrial group;D_3__uncultured bacterium;D_4__uncultured bacterium;D_5__uncultured bacterium;D_6__uncultured bacterium	9.3243	0
Metabolism	Carbohydrate_metabolism	Pentose_phosphate_pathway	D_0__Bacteria;D_1__Acidobacteria;D_2__Subgroup 17;Ambiguous_taxa;Ambiguous_taxa;Ambiguous_taxa;Ambiguous_taxa	9.4241	0
Metabolism	Carbohydrate_metabolism	Pentose_phosphate_pathway	D_0__Bacteria;D_1__Chloroflexi;D_2__Dehalococcoidia;D_3__SAR202 clade	1.1219	0
Metabolism	Carbohydrate_metabolism	Pentose_phosphate_pathway	D_0__Bacteria;D_1__Latescibacteria;D_2__uncultured bacterium;D_3__uncultured bacterium;D_4__uncultured bacterium;D_5__uncultured bacterium;D_6__uncultured bacterium	0	0.9959
Metabolism	Carbohydrate_metabolism	Pentose_phosphate_pathway	D_0__Bacteria;D_1__Proteobacteria;D_2__Deltaproteobacteria;D_3__NB1-j	7.4046	0
Metabolism	Carbohydrate_metabolism	Pentose_phosphate_pathway	D_0__Bacteria;D_1__Proteobacteria;D_2__Gammaproteobacteria;D_3__Alteromonadales;D_4__Marinobacteraceae;D_5__Marinobacter	2.5929	0
Metabolism	Carbohydrate_metabolism	Pentose_phosphate_pathway	D_0__Bacteria;D_1__Gemmatimonadetes;D_2__BD2-11 terrestrial group	9.4241	9.1871
Metabolism	Carbohydrate_metabolism	Pentose_phosphate_pathway	D_0__Bacteria;D_1__Chloroflexi;D_2__Dehalococcoidia;D_3__GIF3;D_4__uncultured bacterium;D_5__uncultured bacterium;D_6__uncultured bacterium	0	10.4569
Metabolism	Carbohydrate_metabolism	Pentose_phosphate_pathway	D_0__Bacteria;D_1__Calditrichaeota;D_2__Calditrichia;D_3__Calditrichales;D_4__Calditrichaceae;D_5__uncultured Caldithrix sp.;D_6__uncultured Caldithrix sp.	4.2633	0
Metabolism	Carbohydrate_metabolism	Pentose_phosphate_pathway	D_0__Bacteria;D_1__Chloroflexi;D_2__Anaerolineae;D_3__SBR1031;D_4__uncultured organism;D_5__uncultured organism;D_6__uncultured organism	0	10.4569
Metabolism	Carbohydrate_metabolism	Pentose_phosphate_pathway	D_0__Bacteria;D_1__Proteobacteria;D_2__Gammaproteobacteria	0	8.3655
Metabolism	Carbohydrate_metabolism	Pentose_phosphate_pathway	D_0__Bacteria;D_1__Bacteroidetes;D_2__Bacteroidia;D_3__Flavobacteriales;D_4__Crocinitomicaceae;D_5__Crocinitomix	8.726	0
Metabolism	Carbohydrate_metabolism	Pentose_phosphate_pathway	D_0__Bacteria;D_1__Acidobacteria;D_2__Aminicenantia;D_3__Aminicenantales	0	9.7099
Metabolism	Carbohydrate_metabolism	Pentose_phosphate_pathway	D_0__Bacteria	0	2.2408
Metabolism	Carbohydrate_metabolism	Pentose_phosphate_pathway	D_0__Bacteria;D_1__Chloroflexi;D_2__Anaerolineae;D_3__Caldilineales;D_4__Caldilineaceae;D_5__uncultured	17.5018	0
Metabolism	Carbohydrate_metabolism	Pentose_phosphate_pathway	D_0__Bacteria;D_1__Proteobacteria;D_2__Gammaproteobacteria;D_3__Chromatiales;D_4__Chromatiaceae;D_5__Thiorhodococcus;Ambiguous_taxa	0	9.5606
Metabolism	Carbohydrate_metabolism	Pentose_phosphate_pathway	D_0__Bacteria;D_1__Proteobacteria;D_2__Gammaproteobacteria;D_3__Chromatiales;D_4__Chromatiaceae;D_5__Candidatus Thiobios;D_6__uncultured gamma proteobacterium	18.15	0
Metabolism	Carbohydrate_metabolism	Pentose_phosphate_pathway	D_0__Bacteria;D_1__Proteobacteria;D_2__Gammaproteobacteria;D_3__Ectothiorhodospirales;D_4__Thioalkalispiraceae	1.9446	0
Metabolism	Carbohydrate_metabolism	Pentose_phosphate_pathway	D_0__Bacteria	0	2.7387
Metabolism	Carbohydrate_metabolism	Pentose_phosphate_pathway	D_0__Bacteria;D_1__Spirochaetes;D_2__Spirochaetia;D_3__Spirochaetales;D_4__Spirochaetaceae;D_5__Sediminispirochaeta;D_6__uncultured organism	0	8.4028
Metabolism	Carbohydrate_metabolism	Pentose_phosphate_pathway	D_0__Bacteria;D_1__Gemmatimonadetes;D_2__BD2-11 terrestrial group;D_3__uncultured bacterium;D_4__uncultured bacterium;D_5__uncultured bacterium;D_6__uncultured bacterium	0	4.0334
Metabolism	Carbohydrate_metabolism	Pentose_phosphate_pathway	D_0__Bacteria;D_1__Actinobacteria;D_2__Acidimicrobiia;D_3__Actinomarinales;D_4__uncultured	0	8.963
Metabolism	Carbohydrate_metabolism	Pentose_phosphate_pathway	D_0__Bacteria	0	1.2449
Metabolism	Carbohydrate_metabolism	Pentose_phosphate_pathway	D_0__Bacteria;D_1__Proteobacteria;D_2__Deltaproteobacteria;D_3__Oligoflexales;D_4__0319-6G20;D_5__uncultured proteobacterium;D_6__uncultured proteobacterium	2.7425	0
Metabolism	Carbohydrate_metabolism	Pentose_phosphate_pathway	D_0__Bacteria;D_1__Verrucomicrobia;D_2__Verrucomicrobiae;D_3__Pedosphaerales;D_4__Pedosphaeraceae;D_5__uncultured Verrucomicrobia bacterium;D_6__uncultured Verrucomicrobia bacterium	0	3.9836
Metabolism	Carbohydrate_metabolism	Pentose_phosphate_pathway	D_0__Bacteria;D_1__Proteobacteria;D_2__Gammaproteobacteria;D_3__Methylococcales;D_4__Methylohalobiaceae;D_5__Methylohalobius;D_6__uncultured bacterium	11.9671	0
Metabolism	Carbohydrate_metabolism	Pentose_phosphate_pathway	D_0__Bacteria;D_1__Chloroflexi;D_2__Dehalococcoidia;D_3__S085;D_4__uncultured bacterium;D_5__uncultured bacterium;D_6__uncultured bacterium	22.4382	0
Metabolism	Carbohydrate_metabolism	Pentose_phosphate_pathway	D_0__Bacteria;D_1__Proteobacteria;D_2__Deltaproteobacteria;D_3__Bradymonadales;D_4__Bradymonadaceae;D_5__uncultured bacterium;D_6__uncultured bacterium	0	6.5729
Metabolism	Carbohydrate_metabolism	Pentose_phosphate_pathway	D_0__Bacteria;D_1__Chloroflexi;D_2__Anaerolineae;D_3__SBR1031;D_4__uncultured organism;D_5__uncultured organism;D_6__uncultured organism	0	10.1083
Metabolism	Carbohydrate_metabolism	Pentose_phosphate_pathway	D_0__Bacteria;D_1__Gemmatimonadetes;D_2__BD2-11 terrestrial group;D_3__uncultured bacterium;D_4__uncultured bacterium;D_5__uncultured bacterium;D_6__uncultured bacterium	0	2.913
Metabolism	Carbohydrate_metabolism	Pentose_phosphate_pathway	D_0__Bacteria;D_1__Gemmatimonadetes;D_2__BD2-11 terrestrial group;D_3__uncultured Gemmatimonadetes bacterium;D_4__uncultured Gemmatimonadetes bacterium;D_5__uncultured Gemmatimonadetes bacterium;D_6__uncultured Gemmatimonadetes bacterium	50.1869	0
Metabolism	Carbohydrate_metabolism	Pentose_phosphate_pathway	D_0__Bacteria;D_1__Proteobacteria;D_2__Gammaproteobacteria;D_3__Ectothiorhodospirales;D_4__Ectothiorhodospiraceae;D_5__Thioalkalivibrio	9.7731	0
Metabolism	Carbohydrate_metabolism	Pentose_phosphate_pathway	D_0__Bacteria;D_1__Calditrichaeota;D_2__Calditrichia;D_3__Calditrichales;D_4__Calditrichaceae;D_5__Calorithrix;D_6__uncultured bacterium	0	9.0377
Metabolism	Carbohydrate_metabolism	Pentose_phosphate_pathway	D_0__Archaea;D_1__Asgardaeota;D_2__Lokiarchaeia;D_3__uncultured crenarchaeote;D_4__uncultured crenarchaeote;D_5__uncultured crenarchaeote;D_6__uncultured crenarchaeote	8.1027	0
Metabolism	Carbohydrate_metabolism	Pentose_phosphate_pathway	D_0__Bacteria;D_1__Calditrichaeota;D_2__Calditrichia;D_3__Calditrichales;D_4__Calditrichaceae;D_5__Calorithrix;D_6__uncultured bacterium	0	12.0503
Metabolism	Carbohydrate_metabolism	Pentose_phosphate_pathway	D_0__Bacteria;D_1__Halanaerobiaeota;D_2__Halanaerobiia;D_3__Halanaerobiales;D_4__Halanaerobiaceae;D_5__Halanaerobium;Ambiguous_taxa	0	25.694
Metabolism	Carbohydrate_metabolism	Pentose_phosphate_pathway	D_0__Bacteria;D_1__Proteobacteria;D_2__Gammaproteobacteria;D_3__Nitrosococcales;D_4__Nitrosococcaceae;D_5__AqS1	8.0279	0
Metabolism	Carbohydrate_metabolism	Pentose_phosphate_pathway	D_0__Bacteria;D_1__Gemmatimonadetes;D_2__S0134 terrestrial group;D_3__uncultured bacterium;D_4__uncultured bacterium;D_5__uncultured bacterium;D_6__uncultured bacterium	0	13.9674
Metabolism	Carbohydrate_metabolism	Pentose_phosphate_pathway	D_0__Bacteria;D_1__Chloroflexi;D_2__Dehalococcoidia;D_3__S085	26.5519	0
Metabolism	Carbohydrate_metabolism	Pentose_phosphate_pathway	D_0__Bacteria;D_1__Calditrichaeota;D_2__Calditrichia;D_3__Calditrichales;D_4__Calditrichaceae;D_5__Caldithrix;D_6__uncultured bacterium	0	3.0126
Metabolism	Carbohydrate_metabolism	Pentose_phosphate_pathway	D_0__Bacteria;D_1__Proteobacteria;D_2__Gammaproteobacteria;D_3__Nitrosococcales;D_4__Nitrosococcaceae;D_5__AqS1;D_6__uncultured bacterium	22.3385	0
Metabolism	Carbohydrate_metabolism	Pentose_phosphate_pathway	D_0__Bacteria;D_1__Proteobacteria;D_2__Gammaproteobacteria;D_3__Nitrosococcales;D_4__Nitrosococcaceae;D_5__Inmirania;D_6__uncultured gamma proteobacterium	21.6404	0
Metabolism	Carbohydrate_metabolism	Pentose_phosphate_pathway	D_0__Bacteria;D_1__Gemmatimonadetes;D_2__BD2-11 terrestrial group;D_3__uncultured Gemmatimonadetes bacterium;D_4__uncultured Gemmatimonadetes bacterium;D_5__uncultured Gemmatimonadetes bacterium;D_6__uncultured Gemmatimonadetes bacterium	0.2742	0
Metabolism	Carbohydrate_metabolism	Pentose_phosphate_pathway	D_0__Bacteria;D_1__Chloroflexi;D_2__Dehalococcoidia;D_3__Napoli-4B-65;D_4__uncultured bacterium;D_5__uncultured bacterium;D_6__uncultured bacterium	0	6.2741
Metabolism	Carbohydrate_metabolism	Pentose_phosphate_pathway	D_0__Bacteria;D_1__Calditrichaeota;D_2__Calditrichia;D_3__Calditrichales;D_4__Calditrichaceae;D_5__Calorithrix;D_6__uncultured bacterium	5.7591	0
Metabolism	Carbohydrate_metabolism	Pentose_phosphate_pathway	D_0__Bacteria;D_1__Proteobacteria;D_2__Gammaproteobacteria;D_3__Ectothiorhodospirales;D_4__Thioalkalispiraceae;D_5__Thioalkalispira	0	0.971
Metabolism	Carbohydrate_metabolism	Pentose_phosphate_pathway	D_0__Bacteria;D_1__Bacteroidetes;D_2__Bacteroidia;D_3__Chitinophagales;D_4__Saprospiraceae;D_5__Phaeodactylibacter	3.4031	0
Metabolism	Carbohydrate_metabolism	Pentose_phosphate_pathway	D_0__Bacteria;D_1__Proteobacteria;D_2__Deltaproteobacteria;D_3__NB1-j	6.9559	0
Metabolism	Carbohydrate_metabolism	Pentose_phosphate_pathway	D_0__Bacteria;D_1__Chloroflexi;D_2__Dehalococcoidia;D_3__S085;D_4__uncultured bacterium;D_5__uncultured bacterium;D_6__uncultured bacterium	0	12.6976
Metabolism	Carbohydrate_metabolism	Pentose_phosphate_pathway	D_0__Bacteria;D_1__Proteobacteria;D_2__Gammaproteobacteria	0.349	0
Metabolism	Carbohydrate_metabolism	Pentose_phosphate_pathway	D_0__Bacteria;D_1__Proteobacteria;D_2__Deltaproteobacteria;D_3__Desulfarculales;D_4__Desulfarculaceae;D_5__Desulfatiglans;D_6__uncultured bacterium	0	16.8306
Metabolism	Carbohydrate_metabolism	Pentose_phosphate_pathway	D_0__Bacteria;D_1__Chloroflexi;D_2__Anaerolineae;D_3__Ardenticatenales;D_4__uncultured;D_5__uncultured organism;D_6__uncultured organism	9.8728	0
Metabolism	Carbohydrate_metabolism	Pentose_phosphate_pathway	D_0__Bacteria;D_1__Chloroflexi;D_2__Anaerolineae;D_3__Anaerolineales;D_4__Anaerolineaceae;D_5__uncultured;D_6__uncultured Chloroflexi bacterium	9.3493	0
Metabolism	Carbohydrate_metabolism	Pentose_phosphate_pathway	D_0__Bacteria;D_1__Proteobacteria;D_2__Gammaproteobacteria;D_3__Chromatiales;D_4__Chromatiaceae;D_5__Halochromatium;D_6__uncultured organism	0	27.0882
Metabolism	Carbohydrate_metabolism	Pentose_phosphate_pathway	D_0__Bacteria;D_1__Chloroflexi;D_2__Anaerolineae;D_3__SBR1031;D_4__uncultured organism;D_5__uncultured organism;D_6__uncultured organism	0	7.3198
Metabolism	Carbohydrate_metabolism	Pentose_phosphate_pathway	D_0__Bacteria;D_1__Bacteroidetes;D_2__Bacteroidia;D_3__Bacteroidales;D_4__Bacteroidetes BD2-2	0	47.0061
Metabolism	Carbohydrate_metabolism	Pentose_phosphate_pathway	D_0__Bacteria;D_1__Spirochaetes;D_2__Spirochaetia;D_3__Spirochaetales;D_4__Spirochaetaceae;D_5__Spirochaeta 2;Ambiguous_taxa	0	4.494
Metabolism	Carbohydrate_metabolism	Pentose_phosphate_pathway	D_0__Bacteria;D_1__Proteobacteria;D_2__Alphaproteobacteria;D_3__Rhizobiales;D_4__Methyloligellaceae;D_5__uncultured;D_6__uncultured bacterium	0	6.6227
Metabolism	Carbohydrate_metabolism	Pentose_phosphate_pathway	D_0__Bacteria;D_1__Planctomycetes;D_2__Pla4 lineage	0	2.2657
Metabolism	Carbohydrate_metabolism	Pentose_phosphate_pathway	D_0__Bacteria;D_1__Chloroflexi;D_2__Anaerolineae;D_3__SBR1031;D_4__uncultured bacterium;D_5__uncultured bacterium;D_6__uncultured bacterium	12.715	0
Metabolism	Carbohydrate_metabolism	Pentose_phosphate_pathway	D_0__Archaea;D_1__Nanoarchaeaeota;D_2__Woesearchaeia;D_3__archaeon GW2011_AR13;D_4__archaeon GW2011_AR13;D_5__archaeon GW2011_AR13;D_6__archaeon GW2011_AR13	0	1.4938
Metabolism	Carbohydrate_metabolism	Pentose_phosphate_pathway	D_0__Bacteria;D_1__Acidobacteria;D_2__Aminicenantia;D_3__Aminicenantales	0	3.5852
Metabolism	Carbohydrate_metabolism	Pentose_phosphate_pathway	D_0__Bacteria;D_1__Planctomycetes;D_2__Pla4 lineage	3.2909	0
Metabolism	Carbohydrate_metabolism	Pentose_phosphate_pathway	D_0__Bacteria;D_1__Proteobacteria;D_2__Deltaproteobacteria;D_3__Desulfarculales;D_4__Desulfarculaceae;D_5__Desulfatiglans	8.5265	0
Metabolism	Carbohydrate_metabolism	Pentose_phosphate_pathway	D_0__Bacteria;D_1__Proteobacteria;D_2__Gammaproteobacteria;D_3__HOC36;D_4__uncultured bacterium;D_5__uncultured bacterium;D_6__uncultured bacterium	0	5.2035
Metabolism	Carbohydrate_metabolism	Pentose_phosphate_pathway	D_0__Bacteria	0	1.6183
Metabolism	Carbohydrate_metabolism	Pentose_phosphate_pathway	D_0__Bacteria;D_1__BRC1	0	2.0914
Metabolism	Carbohydrate_metabolism	Pentose_phosphate_pathway	D_0__Bacteria;D_1__Chloroflexi;D_2__Dehalococcoidia	4.7868	0
Metabolism	Carbohydrate_metabolism	Pentose_phosphate_pathway	D_0__Bacteria;D_1__Fibrobacteres;D_2__Fibrobacteria;D_3__Fibrobacterales	2.7923	0
Metabolism	Carbohydrate_metabolism	Pentose_phosphate_pathway	D_0__Bacteria;D_1__Gemmatimonadetes;D_2__S0134 terrestrial group;D_3__uncultured bacterium;D_4__uncultured bacterium;D_5__uncultured bacterium;D_6__uncultured bacterium	8.7758	0
Metabolism	Carbohydrate_metabolism	Pentose_phosphate_pathway	D_0__Bacteria;D_1__Chloroflexi;D_2__Dehalococcoidia	0	7.1704
Metabolism	Carbohydrate_metabolism	Pentose_phosphate_pathway	D_0__Bacteria;D_1__Latescibacteria;D_2__Latescibacteria;D_3__Latescibacterales;D_4__Latescibacteraceae;D_5__Candidatus Latescibacter;D_6__uncultured bacterium	0	2.5893
Metabolism	Carbohydrate_metabolism	Pentose_phosphate_pathway	D_0__Bacteria;D_1__Proteobacteria;D_2__Alphaproteobacteria;D_3__uncultured	12.3161	0
Metabolism	Carbohydrate_metabolism	Pentose_phosphate_pathway	D_0__Archaea;D_1__Euryarchaeota;D_2__Halobacteria;D_3__Halobacteriales;D_4__Halomicrobiaceae;D_5__uncultured;D_6__uncultured archaeon	3.5652	0
Metabolism	Carbohydrate_metabolism	Pentose_phosphate_pathway	D_0__Bacteria;D_1__Proteobacteria;D_2__Gammaproteobacteria	0	34.9558
Metabolism	Carbohydrate_metabolism	Pentose_phosphate_pathway	D_0__Bacteria;D_1__Proteobacteria;D_2__Gammaproteobacteria;D_3__Vibrionales;D_4__Vibrionaceae;D_5__Salinivibrio;Ambiguous_taxa	0.4388	0
Metabolism	Carbohydrate_metabolism	Pentose_phosphate_pathway	D_0__Bacteria;D_1__Proteobacteria;D_2__Deltaproteobacteria;D_3__SAR324 clade(Marine group B);D_4__uncultured bacterium;D_5__uncultured bacterium;D_6__uncultured bacterium	10.4712	0
Metabolism	Carbohydrate_metabolism	Pentose_phosphate_pathway	D_0__Bacteria;D_1__Proteobacteria;D_2__Deltaproteobacteria;D_3__NB1-j	4.0389	0
Metabolism	Carbohydrate_metabolism	Pentose_phosphate_pathway	D_0__Bacteria;D_1__Planctomycetes;D_2__Phycisphaerae;D_3__Phycisphaerales;D_4__Phycisphaeraceae;D_5__Urania-1B-19 marine sediment group	4.5375	0
Metabolism	Carbohydrate_metabolism	Pentose_phosphate_pathway	D_0__Bacteria;D_1__Latescibacteria;D_2__Latescibacteria;D_3__Latescibacterales;D_4__Latescibacteraceae;D_5__uncultured bacterium;D_6__uncultured bacterium	0	2.5893
Metabolism	Carbohydrate_metabolism	Pentose_phosphate_pathway	D_0__Bacteria;D_1__Proteobacteria;D_2__Deltaproteobacteria;D_3__Desulfobacterales;D_4__Desulfobacteraceae	0	6.7721
Metabolism	Carbohydrate_metabolism	Pentose_phosphate_pathway	D_0__Bacteria;D_1__Acidobacteria;D_2__Aminicenantia;D_3__Aminicenantales;Ambiguous_taxa;Ambiguous_taxa;Ambiguous_taxa	0	43.0474
Metabolism	Carbohydrate_metabolism	Pentose_phosphate_pathway	D_0__Bacteria;D_1__Proteobacteria;D_2__Gammaproteobacteria;D_3__Nitrosococcales;D_4__Nitrosococcaceae	3.8394	0
Metabolism	Carbohydrate_metabolism	Pentose_phosphate_pathway	D_0__Bacteria;D_1__Proteobacteria;D_2__Gammaproteobacteria	0	3.1371
Metabolism	Carbohydrate_metabolism	Pentose_phosphate_pathway	D_0__Bacteria;D_1__Proteobacteria;D_2__Deltaproteobacteria;D_3__Bdellovibrionales;D_4__Bacteriovoracaceae;D_5__Peredibacter;D_6__uncultured Peredibacter sp.	0	3.5603
Metabolism	Carbohydrate_metabolism	Pentose_phosphate_pathway	D_0__Bacteria;D_1__Chloroflexi;D_2__Anaerolineae;D_3__SBR1031;D_4__uncultured Chloroflexi bacterium;D_5__uncultured Chloroflexi bacterium;D_6__uncultured Chloroflexi bacterium	40.8376	0
Metabolism	Carbohydrate_metabolism	Pentose_phosphate_pathway	D_0__Bacteria;D_1__Gemmatimonadetes;D_2__BD2-11 terrestrial group	7.629	0
Metabolism	Carbohydrate_metabolism	Pentose_phosphate_pathway	D_0__Bacteria;D_1__Proteobacteria;D_2__Deltaproteobacteria;D_3__Desulfarculales;D_4__Desulfarculaceae;D_5__Desulfatiglans;D_6__uncultured delta proteobacterium	0	13.7184
Metabolism	Carbohydrate_metabolism	Pentose_phosphate_pathway	D_0__Bacteria;D_1__Firmicutes;D_2__Clostridia;D_3__Clostridiales;D_4__Family XII;D_5__Fusibacter;D_6__uncultured organism	0	20.5403
Metabolism	Carbohydrate_metabolism	Pentose_phosphate_pathway	D_0__Bacteria;D_1__Proteobacteria;D_2__Alphaproteobacteria;D_3__Rhizobiales;D_4__Rhizobiales Incertae Sedis;D_5__Bauldia;D_6__uncultured bacterium	0	12.8719
Metabolism	Carbohydrate_metabolism	Pentose_phosphate_pathway	D_0__Bacteria;D_1__Bacteroidetes;D_2__Bacteroidia;D_3__Flavobacteriales;D_4__Flavobacteriaceae;D_5__Psychroflexus;D_6__uncultured bacterium	0	9.0626
Metabolism	Carbohydrate_metabolism	Pentose_phosphate_pathway	D_0__Bacteria;D_1__Chloroflexi;D_2__Dehalococcoidia;D_3__S085;D_4__uncultured bacterium;D_5__uncultured bacterium;D_6__uncultured bacterium	11.9671	0
Metabolism	Carbohydrate_metabolism	Pentose_phosphate_pathway	D_0__Bacteria;D_1__Spirochaetes;D_2__Spirochaetia;D_3__Spirochaetales;D_4__Spirochaetaceae;D_5__uncultured;D_6__uncultured Spirochaetes bacterium	0	11.2287
Metabolism	Carbohydrate_metabolism	Pentose_phosphate_pathway	D_0__Bacteria;D_1__Halanaerobiaeota;D_2__Halanaerobiia;D_3__Halanaerobiales;D_4__Halobacteroidaceae;D_5__Halanaerobacter;D_6__Halanaerobacter lacunarum	3.5901	0
Metabolism	Carbohydrate_metabolism	Pentose_phosphate_pathway	D_0__Bacteria;D_1__Gemmatimonadetes;D_2__BD2-11 terrestrial group;D_3__uncultured Gemmatimonadetes bacterium;D_4__uncultured Gemmatimonadetes bacterium;D_5__uncultured Gemmatimonadetes bacterium;D_6__uncultured Gemmatimonadetes bacterium	0	13.4196
Metabolism	Carbohydrate_metabolism	Pentose_phosphate_pathway	D_0__Bacteria;D_1__Proteobacteria;D_2__Deltaproteobacteria;D_3__Desulfarculales;D_4__Desulfarculaceae;D_5__Desulfatiglans	0	6.1496
Metabolism	Carbohydrate_metabolism	Pentose_phosphate_pathway	D_0__Bacteria;D_1__Proteobacteria;D_2__Gammaproteobacteria	0	0.4482
Metabolism	Carbohydrate_metabolism	Pentose_phosphate_pathway	D_0__Bacteria;D_1__Actinobacteria;D_2__Acidimicrobiia;D_3__Actinomarinales;D_4__uncultured	0	5.9256
Metabolism	Carbohydrate_metabolism	Pentose_phosphate_pathway	D_0__Bacteria;D_1__Proteobacteria;D_2__Alphaproteobacteria;D_3__Rhodobacterales;D_4__Rhodobacteraceae	0	7.4692
Metabolism	Carbohydrate_metabolism	Pentose_phosphate_pathway	D_0__Bacteria;D_1__Proteobacteria;D_2__Gammaproteobacteria;D_3__Steroidobacterales;D_4__Woeseiaceae;D_5__Woeseia	9.5986	0
Metabolism	Carbohydrate_metabolism	Pentose_phosphate_pathway	D_0__Bacteria;D_1__Spirochaetes;D_2__Spirochaetia;D_3__Spirochaetales;D_4__Spirochaetaceae;D_5__uncultured;D_6__uncultured organism	9.5986	0
Metabolism	Carbohydrate_metabolism	Pentose_phosphate_pathway	D_0__Bacteria;D_1__Proteobacteria;D_2__Gammaproteobacteria	0	0.8963
Metabolism	Carbohydrate_metabolism	Pentose_phosphate_pathway	D_0__Bacteria;D_1__Proteobacteria;D_2__Alphaproteobacteria;D_3__Rhizobiales;D_4__uncultured;D_5__uncultured bacterium;D_6__uncultured bacterium	7.4794	0
Metabolism	Carbohydrate_metabolism	Pentose_phosphate_pathway	D_0__Bacteria;D_1__Actinobacteria;D_2__Acidimicrobiia;D_3__Actinomarinales;D_4__uncultured	1.1219	0
Metabolism	Carbohydrate_metabolism	Pentose_phosphate_pathway	D_0__Bacteria;D_1__Epsilonbacteraeota;D_2__Campylobacteria;D_3__Campylobacterales;D_4__Thiovulaceae;D_5__Sulfurimonas	0	3.4358
Metabolism	Carbohydrate_metabolism	Pentose_phosphate_pathway	D_0__Bacteria;D_1__Proteobacteria;D_2__Deltaproteobacteria;D_3__Desulfarculales;D_4__Desulfarculaceae;D_5__Desulfatiglans	0	6.1496
Metabolism	Carbohydrate_metabolism	Pentose_phosphate_pathway	D_0__Bacteria;D_1__Chloroflexi;D_2__Anaerolineae;D_3__SBR1031;D_4__uncultured organism;D_5__uncultured organism;D_6__uncultured organism	0	12.1997
Metabolism	Carbohydrate_metabolism	Pentose_phosphate_pathway	D_0__Bacteria;D_1__Proteobacteria;D_2__Alphaproteobacteria	0	17.926
Metabolism	Carbohydrate_metabolism	Pentose_phosphate_pathway	D_0__Bacteria;D_1__Patescibacteria;D_2__Parcubacteria;D_3__Candidatus Yanofskybacteria;D_4__uncultured bacterium;D_5__uncultured bacterium;D_6__uncultured bacterium	0	0.7967
Metabolism	Carbohydrate_metabolism	Pentose_phosphate_pathway	D_0__Bacteria;D_1__Proteobacteria;D_2__Deltaproteobacteria;D_3__Myxococcales;D_4__Haliangiaceae;D_5__Haliangium	7.1802	0
Metabolism	Carbohydrate_metabolism	Pentose_phosphate_pathway	D_0__Bacteria;D_1__Proteobacteria;D_2__Gammaproteobacteria	0	14.3408
Metabolism	Carbohydrate_metabolism	Pentose_phosphate_pathway	D_0__Bacteria;D_1__Chloroflexi;D_2__Anaerolineae;D_3__SBR1031;D_4__metagenome;D_5__metagenome;D_6__metagenome	7.629	0
Metabolism	Carbohydrate_metabolism	Pentose_phosphate_pathway	D_0__Bacteria;D_1__Bacteroidetes;D_2__Bacteroidia;D_3__Cytophagales;D_4__Cyclobacteriaceae;D_5__uncultured	7.1802	0
Metabolism	Carbohydrate_metabolism	Pentose_phosphate_pathway	D_0__Bacteria;D_1__TA06;D_2__uncultured organism;D_3__uncultured organism;D_4__uncultured organism;D_5__uncultured organism;D_6__uncultured organism	0	7.3696
Metabolism	Carbohydrate_metabolism	Pentose_phosphate_pathway	D_0__Bacteria;D_1__Proteobacteria;D_2__Alphaproteobacteria;D_3__Rhodobacterales;D_4__Rhodobacteraceae	31.4135	0
Metabolism	Carbohydrate_metabolism	Pentose_phosphate_pathway	D_0__Bacteria;D_1__Bacteroidetes;D_2__Bacteroidia;D_3__Bacteroidales;D_4__Marinilabiliaceae;D_5__Anaerophaga;D_6__uncultured organism	0	10.5813
Metabolism	Carbohydrate_metabolism	Pentose_phosphate_pathway	D_0__Bacteria;D_1__Bacteroidetes;D_2__Rhodothermia;D_3__Rhodothermales;D_4__Rhodothermaceae;D_5__uncultured;D_6__uncultured bacterium	8.2274	0
Metabolism	Carbohydrate_metabolism	Pentose_phosphate_pathway	D_0__Bacteria;D_1__Actinobacteria;D_2__Acidimicrobiia;D_3__Actinomarinales;D_4__uncultured	32.9094	0
Metabolism	Carbohydrate_metabolism	Pentose_phosphate_pathway	D_0__Bacteria;D_1__Entotheonellaeota;D_2__Entotheonellia;D_3__Entotheonellales;D_4__Entotheonellaceae;D_5__uncultured bacterium;D_6__uncultured bacterium	6.9808	0
Metabolism	Carbohydrate_metabolism	Pentose_phosphate_pathway	D_0__Bacteria;D_1__Entotheonellaeota;D_2__Entotheonellia;D_3__Entotheonellales;D_4__Entotheonellaceae;D_5__uncultured bacterium;D_6__uncultured bacterium	3.1912	0
Metabolism	Carbohydrate_metabolism	Pentose_phosphate_pathway	D_0__Bacteria;D_1__Latescibacteria;D_2__Latescibacteria;D_3__Latescibacterales;D_4__Latescibacteraceae;D_5__uncultured bacterium;D_6__uncultured bacterium	2.194	0
Metabolism	Carbohydrate_metabolism	Pentose_phosphate_pathway	D_0__Bacteria;D_1__Chloroflexi;D_2__Anaerolineae;D_3__Thermoflexales;D_4__Thermoflexaceae;D_5__Thermoflexus;D_6__uncultured bacterium	1.3962	0
Metabolism	Carbohydrate_metabolism	Pentose_phosphate_pathway	D_0__Bacteria;D_1__Epsilonbacteraeota;D_2__Campylobacteria;D_3__Campylobacterales	0	7.3696
Metabolism	Carbohydrate_metabolism	Pentose_phosphate_pathway	D_0__Bacteria;D_1__Gemmatimonadetes;D_2__MD2902-B12;D_3__uncultured bacterium;D_4__uncultured bacterium;D_5__uncultured bacterium;D_6__uncultured bacterium	0	2.3901
Metabolism	Carbohydrate_metabolism	Pentose_phosphate_pathway	D_0__Bacteria;D_1__TA06	0	3.5852
Metabolism	Carbohydrate_metabolism	Pentose_phosphate_pathway	D_0__Bacteria;D_1__Patescibacteria;D_2__Parcubacteria;D_3__Candidatus Spechtbacteria;D_4__uncultured bacterium;D_5__uncultured bacterium;D_6__uncultured bacterium	2.7425	0
Metabolism	Carbohydrate_metabolism	Pentose_phosphate_pathway	D_0__Bacteria;D_1__Spirochaetes;D_2__Spirochaetia;D_3__Spirochaetales;D_4__Spirochaetaceae;D_5__Spirochaeta 2	13.2635	13.2454
Metabolism	Carbohydrate_metabolism	Pentose_phosphate_pathway	D_0__Bacteria;D_1__Proteobacteria;D_2__Deltaproteobacteria;D_3__SAR324 clade(Marine group B);D_4__uncultured organism;D_5__uncultured organism;D_6__uncultured organism	4.1137	0
Metabolism	Carbohydrate_metabolism	Pentose_phosphate_pathway	D_0__Bacteria;D_1__Gemmatimonadetes;D_2__BD2-11 terrestrial group	0	13.2205
Metabolism	Carbohydrate_metabolism	Pentose_phosphate_pathway	D_0__Bacteria;D_1__Proteobacteria;D_2__Gammaproteobacteria;D_3__Nitrosococcales;D_4__Nitrosococcaceae;D_5__AqS1	0	17.4281
Metabolism	Carbohydrate_metabolism	Pentose_phosphate_pathway	D_0__Bacteria;D_1__Proteobacteria;D_2__Gammaproteobacteria;D_3__Ectothiorhodospirales;D_4__Thioalkalispiraceae;D_5__Thioalkalispira;D_6__uncultured bacterium	8.5265	0
Metabolism	Carbohydrate_metabolism	Pentose_phosphate_pathway	D_0__Archaea;D_1__Euryarchaeota;D_2__Thermoplasmata	0	8.963
Metabolism	Carbohydrate_metabolism	Pentose_phosphate_pathway	D_0__Bacteria;D_1__Proteobacteria;D_2__Gammaproteobacteria;D_3__Nitrosococcales;D_4__Nitrosococcaceae;D_5__AqS1	20.5933	0
Metabolism	Carbohydrate_metabolism	Pentose_phosphate_pathway	D_0__Archaea;D_1__Euryarchaeota;D_2__Thermoplasmata;D_3__Marine Benthic Group D and DHVEG-1;D_4__uncultured archaeon;D_5__uncultured archaeon;D_6__uncultured archaeon	0	8.4153
Metabolism	Carbohydrate_metabolism	Pentose_phosphate_pathway	D_0__Bacteria;D_1__Nitrospirae;D_2__Thermodesulfovibrionia;D_3__uncultured;D_4__uncultured prokaryote;D_5__uncultured prokaryote;D_6__uncultured prokaryote	0	3.9836
Metabolism	Carbohydrate_metabolism	Pentose_phosphate_pathway	D_0__Bacteria;D_1__Patescibacteria;D_2__Parcubacteria;D_3__Candidatus Terrybacteria;D_4__uncultured bacterium;D_5__uncultured bacterium;D_6__uncultured bacterium	1.7951	0
Metabolism	Carbohydrate_metabolism	Pentose_phosphate_pathway	D_0__Bacteria;D_1__Proteobacteria;D_2__Deltaproteobacteria;D_3__Desulfobacterales;D_4__Desulfobacteraceae	16.5295	0
Metabolism	Carbohydrate_metabolism	Pentose_phosphate_pathway	D_0__Bacteria;D_1__Proteobacteria;D_2__Deltaproteobacteria;D_3__Syntrophobacterales;D_4__Syntrophobacteraceae;D_5__uncultured	0.6482	0
Metabolism	Carbohydrate_metabolism	Pentose_phosphate_pathway	D_0__Bacteria;D_1__Chloroflexi;D_2__Dehalococcoidia;D_3__GIF3;D_4__uncultured bacterium;D_5__uncultured bacterium;D_6__uncultured bacterium	0	16.4322
Metabolism	Carbohydrate_metabolism	Pentose_phosphate_pathway	D_0__Bacteria;D_1__Chloroflexi;D_2__Anaerolineae;D_3__Anaerolineales;D_4__Anaerolineaceae;D_5__uncultured;D_6__uncultured Chloroflexi bacterium	0	42.7237
Metabolism	Carbohydrate_metabolism	Pentose_phosphate_pathway	D_0__Bacteria;D_1__Proteobacteria;D_2__Deltaproteobacteria;D_3__Desulfarculales;D_4__Desulfarculaceae;D_5__Desulfatiglans	20.3689	0
Metabolism	Carbohydrate_metabolism	Pentose_phosphate_pathway	D_0__Bacteria;D_1__Synergistetes;D_2__Synergistia;D_3__Synergistales;D_4__Synergistaceae;D_5__Dethiosulfovibrio	0	2.3901
Metabolism	Carbohydrate_metabolism	Pentose_phosphate_pathway	D_0__Bacteria;D_1__Dependentiae;D_2__Babeliae;D_3__Babeliales;D_4__uncultured bacterium;D_5__uncultured bacterium;D_6__uncultured bacterium	0	2.5893
Metabolism	Carbohydrate_metabolism	Pentose_phosphate_pathway	D_0__Bacteria	0	0.4482
Metabolism	Carbohydrate_metabolism	Pentose_phosphate_pathway	D_0__Bacteria;D_1__Bacteroidetes;D_2__Bacteroidia;D_3__Bacteroidales;D_4__Marinilabiliaceae;D_5__uncultured;D_6__uncultured organism	0	5.7513
Metabolism	Carbohydrate_metabolism	Pentose_phosphate_pathway	D_0__Bacteria;D_1__Proteobacteria;D_2__Gammaproteobacteria;D_3__Thiomicrospirales;D_4__Thiomicrospiraceae;D_5__Thiomicrospira;Ambiguous_taxa	0	0.5228
Metabolism	Carbohydrate_metabolism	Pentose_phosphate_pathway	D_0__Bacteria;D_1__Proteobacteria;D_2__Gammaproteobacteria	35.602	0
Metabolism	Carbohydrate_metabolism	Pentose_phosphate_pathway	D_0__Bacteria;D_1__Chloroflexi;D_2__Dehalococcoidia;D_3__t0.6.f;D_4__uncultured bacterium;D_5__uncultured bacterium;D_6__uncultured bacterium	0	10.7556
Metabolism	Carbohydrate_metabolism	Pentose_phosphate_pathway	D_0__Bacteria;D_1__Proteobacteria;D_2__Alphaproteobacteria;D_3__uncultured	23.0117	0
Metabolism	Carbohydrate_metabolism	Pentose_phosphate_pathway	D_0__Bacteria;D_1__Bacteroidetes;D_2__Rhodothermia;D_3__Balneolales;D_4__Balneolaceae;D_5__uncultured;Ambiguous_taxa	0	6.9712
Metabolism	Carbohydrate_metabolism	Pentose_phosphate_pathway	D_0__Bacteria;D_1__Acidobacteria;D_2__Thermoanaerobaculia;D_3__Thermoanaerobaculales;D_4__Thermoanaerobaculaceae;D_5__Subgroup 10	0	1.4938
Metabolism	Carbohydrate_metabolism	Pentose_phosphate_pathway	D_0__Archaea;D_1__Nanoarchaeaeota;D_2__Woesearchaeia	0	1.6432
Metabolism	Carbohydrate_metabolism	Pentose_phosphate_pathway	D_0__Bacteria;D_1__Spirochaetes;D_2__Spirochaetia;D_3__Spirochaetales;D_4__Spirochaetaceae;D_5__Spirochaeta 2	0	12.5358
Metabolism	Carbohydrate_metabolism	Pentose_phosphate_pathway	D_0__Bacteria;D_1__Chloroflexi;D_2__Anaerolineae;D_3__Anaerolineales;D_4__Anaerolineaceae;D_5__uncultured;D_6__uncultured Chloroflexi bacterium	7.6789	11.5025
Metabolism	Carbohydrate_metabolism	Pentose_phosphate_pathway	D_0__Bacteria;D_1__Calditrichaeota;D_2__Calditrichia;D_3__Calditrichales;D_4__Calditrichaceae;D_5__Calorithrix;D_6__uncultured bacterium	0	9.0377
Metabolism	Carbohydrate_metabolism	Pentose_phosphate_pathway	D_0__Bacteria	0	5.6019
Metabolism	Carbohydrate_metabolism	Pentose_phosphate_pathway	D_0__Bacteria;D_1__Actinobacteria;D_2__Acidimicrobiia;D_3__Actinomarinales;D_4__uncultured	5.2356	0
Metabolism	Carbohydrate_metabolism	Pentose_phosphate_pathway	D_0__Bacteria;D_1__Gemmatimonadetes;D_2__BD2-11 terrestrial group	0	2.4648
Metabolism	Carbohydrate_metabolism	Pentose_phosphate_pathway	D_0__Bacteria;D_1__Planctomycetes;D_2__Brocadiae;D_3__SM23-32;D_4__Planctomycetes bacterium SM23_32;D_5__Planctomycetes bacterium SM23_32;D_6__Planctomycetes bacterium SM23_32	3.8893	0
Metabolism	Carbohydrate_metabolism	Pentose_phosphate_pathway	D_0__Bacteria;D_1__Chloroflexi;D_2__Anaerolineae;D_3__SBR1031;D_4__uncultured Chloroflexi bacterium;D_5__uncultured Chloroflexi bacterium;D_6__uncultured Chloroflexi bacterium	35.602	0
Metabolism	Carbohydrate_metabolism	Pentose_phosphate_pathway	D_0__Bacteria;D_1__Planctomycetes;D_2__Planctomycetacia;D_3__Pirellulales;D_4__Pirellulaceae;D_5__uncultured	6.8686	0
Metabolism	Carbohydrate_metabolism	Pentose_phosphate_pathway	D_0__Bacteria;D_1__Patescibacteria;D_2__Parcubacteria;D_3__Candidatus Terrybacteria;D_4__uncultured bacterium;D_5__uncultured bacterium;D_6__uncultured bacterium	0	3.1371
Metabolism	Carbohydrate_metabolism	Pentose_phosphate_pathway	D_0__Bacteria;D_1__Proteobacteria;D_2__Alphaproteobacteria;D_3__Rhodobacterales;D_4__Rhodobacteraceae;D_5__Rhodovulum;Ambiguous_taxa	0	7.5812
Metabolism	Carbohydrate_metabolism	Pentose_phosphate_pathway	D_0__Bacteria	0	9.461
Metabolism	Carbohydrate_metabolism	Pentose_phosphate_pathway	D_0__Bacteria;D_1__Spirochaetes;D_2__Leptospirae;D_3__Leptospirales;D_4__Leptospiraceae;D_5__uncultured;D_6__uncultured bacterium	0	4.9297
Metabolism	Carbohydrate_metabolism	Pentose_phosphate_pathway	D_0__Bacteria	0	4.3819
Metabolism	Carbohydrate_metabolism	Pentose_phosphate_pathway	D_0__Bacteria;D_1__Proteobacteria;D_2__Deltaproteobacteria;D_3__Desulfarculales;D_4__Desulfarculaceae;D_5__Desulfatiglans;D_6__uncultured bacterium	0	55.3467
Metabolism	Carbohydrate_metabolism	Pentose_phosphate_pathway	D_0__Bacteria;D_1__Planctomycetes;D_2__vadinHA49;D_3__uncultured bacterium;D_4__uncultured bacterium;D_5__uncultured bacterium;D_6__uncultured bacterium	5.1857	0
Metabolism	Carbohydrate_metabolism	Pentose_phosphate_pathway	D_0__Bacteria;D_1__Bacteroidetes;D_2__Rhodothermia;D_3__Rhodothermales;D_4__Rhodothermaceae;D_5__uncultured;D_6__uncultured bacterium	0	6.3488
Metabolism	Carbohydrate_metabolism	Pentose_phosphate_pathway	Unassigned	9.075	0
Metabolism	Carbohydrate_metabolism	Pentose_phosphate_pathway	D_0__Bacteria;D_1__Proteobacteria;D_2__Deltaproteobacteria;D_3__Desulfuromonadales;D_4__Desulfuromonadaceae;D_5__Pelobacter	0	3.7346
Metabolism	Carbohydrate_metabolism	Pentose_phosphate_pathway	D_0__Bacteria;D_1__Chloroflexi;D_2__Dehalococcoidia;D_3__S085	0	12.3242
Metabolism	Carbohydrate_metabolism	Pentose_phosphate_pathway	D_0__Bacteria;D_1__Chloroflexi;D_2__Anaerolineae;D_3__Anaerolineales;D_4__Anaerolineaceae;D_5__uncultured;D_6__uncultured Chloroflexi bacterium	47.8682	211.004
Metabolism	Carbohydrate_metabolism	Pentose_phosphate_pathway	D_0__Bacteria;D_1__Chloroflexi;D_2__Dehalococcoidia	0	11.3532
Metabolism	Carbohydrate_metabolism	Pentose_phosphate_pathway	D_0__Bacteria;D_1__Proteobacteria;D_2__Gammaproteobacteria	0.3989	0
Metabolism	Carbohydrate_metabolism	Pentose_phosphate_pathway	D_0__Bacteria;D_1__Firmicutes;D_2__Clostridia;D_3__Clostridiales;D_4__Clostridiales Incertae Sedis;D_5__Dethiosulfatibacter;D_6__uncultured organism	0	9.0626
Metabolism	Carbohydrate_metabolism	Pentose_phosphate_pathway	D_0__Bacteria;D_1__Proteobacteria;D_2__Deltaproteobacteria;D_3__Desulfobacterales;D_4__Desulfobulbaceae;D_5__Desulforhopalus;D_6__uncultured delta proteobacterium	0.3241	0
Metabolism	Carbohydrate_metabolism	Pentose_phosphate_pathway	D_0__Bacteria;D_1__Chloroflexi;D_2__Anaerolineae;D_3__SBR1031;D_4__uncultured Chloroflexi bacterium;D_5__uncultured Chloroflexi bacterium;D_6__uncultured Chloroflexi bacterium	32.4607	0
Metabolism	Carbohydrate_metabolism	Pentose_phosphate_pathway	D_0__Bacteria;D_1__Gemmatimonadetes;D_2__BD2-11 terrestrial group;D_3__uncultured bacterium;D_4__uncultured bacterium;D_5__uncultured bacterium;D_6__uncultured bacterium	13.4629	0
Metabolism	Carbohydrate_metabolism	Pentose_phosphate_pathway	D_0__Bacteria;D_1__Proteobacteria;D_2__Deltaproteobacteria;D_3__Bradymonadales;D_4__uncultured bacterium;D_5__uncultured bacterium;D_6__uncultured bacterium	12.0668	0
Metabolism	Carbohydrate_metabolism	Pentose_phosphate_pathway	D_0__Bacteria;D_1__Proteobacteria;D_2__Deltaproteobacteria;D_3__Desulfuromonadales;D_4__Desulfuromonadaceae;D_5__Desulfuromonas	0	3.7346
Metabolism	Carbohydrate_metabolism	Pentose_phosphate_pathway	D_0__Bacteria;D_1__Calditrichaeota;D_2__Calditrichia;D_3__Calditrichales;D_4__Calditrichaceae;D_5__JdFR-76;D_6__uncultured bacterium	2.4931	0
Metabolism	Carbohydrate_metabolism	Pentose_phosphate_pathway	D_0__Bacteria;D_1__Chloroflexi;D_2__Dehalococcoidia	0	2.3901
Metabolism	Carbohydrate_metabolism	Pentose_phosphate_pathway	D_0__Bacteria;D_1__Tenericutes;D_2__Mollicutes;D_3__Izimaplasmatales	0	6.7223
Metabolism	Carbohydrate_metabolism	Pentose_phosphate_pathway	Unassigned	0	2.3154
Metabolism	Carbohydrate_metabolism	Pentose_phosphate_pathway	D_0__Bacteria;D_1__Proteobacteria;D_2__Deltaproteobacteria;D_3__Syntrophobacterales;D_4__Syntrophaceae;D_5__Desulfobacca;D_6__uncultured delta proteobacterium	0	12.9466
Metabolism	Carbohydrate_metabolism	Pentose_phosphate_pathway	D_0__Bacteria;D_1__Chloroflexi;D_2__Anaerolineae;D_3__SBR1031;D_4__uncultured Chloroflexi bacterium;D_5__uncultured Chloroflexi bacterium;D_6__uncultured Chloroflexi bacterium	23.3856	0
Metabolism	Carbohydrate_metabolism	Pentose_phosphate_pathway	D_0__Bacteria;D_1__Chloroflexi;D_2__Dehalococcoidia;D_3__SAR202 clade;D_4__uncultured bacterium;D_5__uncultured bacterium;D_6__uncultured bacterium	9.6484	0
Metabolism	Carbohydrate_metabolism	Pentose_phosphate_pathway	D_0__Bacteria	6.7315	0
Metabolism	Carbohydrate_metabolism	Pentose_phosphate_pathway	D_0__Bacteria;D_1__Gemmatimonadetes;D_2__Gemmatimonadetes;D_3__Gemmatimonadales;D_4__Gemmatimonadaceae;D_5__uncultured;D_6__uncultured actinobacterium	9.5986	0
Metabolism	Carbohydrate_metabolism	Pentose_phosphate_pathway	D_0__Bacteria;D_1__Spirochaetes;D_2__Spirochaetia;D_3__Spirochaetales;D_4__Spirochaetaceae;D_5__Spirochaeta 2	0	3.7844
Metabolism	Carbohydrate_metabolism	Pentose_phosphate_pathway	D_0__Bacteria;D_1__LCP-89;D_2__uncultured bacterium;D_3__uncultured bacterium;D_4__uncultured bacterium;D_5__uncultured bacterium;D_6__uncultured bacterium	0	21.6606
Metabolism	Carbohydrate_metabolism	Pentose_phosphate_pathway	D_0__Bacteria;D_1__Patescibacteria;D_2__Parcubacteria	5.2356	0
Metabolism	Carbohydrate_metabolism	Pentose_phosphate_pathway	D_0__Bacteria	15.9312	0
Metabolism	Carbohydrate_metabolism	Pentose_phosphate_pathway	D_0__Bacteria;D_1__Chloroflexi;D_2__Dehalococcoidia;D_3__FW22;D_4__uncultured bacterium;D_5__uncultured bacterium;D_6__uncultured bacterium	0	10.1581
Metabolism	Carbohydrate_metabolism	Pentose_phosphate_pathway	D_0__Bacteria;D_1__Proteobacteria;D_2__Gammaproteobacteria	8.7509	0
Metabolism	Carbohydrate_metabolism	Pentose_phosphate_pathway	D_0__Bacteria	0	3.0126
Metabolism	Carbohydrate_metabolism	Pentose_phosphate_pathway	D_0__Bacteria;D_1__WS2;D_2__uncultured bacterium;D_3__uncultured bacterium;D_4__uncultured bacterium;D_5__uncultured bacterium;D_6__uncultured bacterium	3.5901	0
Metabolism	Carbohydrate_metabolism	Pentose_phosphate_pathway	D_0__Bacteria;D_1__Chloroflexi;D_2__JG30-KF-CM66;D_3__uncultured bacterium;D_4__uncultured bacterium;D_5__uncultured bacterium;D_6__uncultured bacterium	11.2191	0
Metabolism	Carbohydrate_metabolism	Pentose_phosphate_pathway	D_0__Bacteria;D_1__Cyanobacteria;D_2__Oxyphotobacteria;D_3__Chloroplast	0	8.8883
Metabolism	Carbohydrate_metabolism	Pentose_phosphate_pathway	D_0__Bacteria;D_1__Spirochaetes;D_2__Spirochaetia;D_3__Spirochaetales;D_4__Spirochaetaceae;D_5__Spirochaeta 2;D_6__uncultured bacterium	0	22.2333
Metabolism	Carbohydrate_metabolism	Pentose_phosphate_pathway	D_0__Archaea;D_1__Nanoarchaeaeota;D_2__Woesearchaeia	0	2.0167
Metabolism	Carbohydrate_metabolism	Pentose_phosphate_pathway	D_0__Archaea;D_1__Nanoarchaeaeota;D_2__Woesearchaeia	0	0.8216
Metabolism	Carbohydrate_metabolism	Pentose_phosphate_pathway	D_0__Bacteria;D_1__Planctomycetes;D_2__Phycisphaerae;D_3__MSBL9;D_4__SG8-4;D_5__uncultured bacterium;D_6__uncultured bacterium	0	9.934
Metabolism	Carbohydrate_metabolism	Pentose_phosphate_pathway	D_0__Bacteria;D_1__Proteobacteria;D_2__Deltaproteobacteria;D_3__NB1-j	13.2386	0
Metabolism	Carbohydrate_metabolism	Pentose_phosphate_pathway	D_0__Bacteria;D_1__Spirochaetes;D_2__Spirochaetia;D_3__Spirochaetales;D_4__Spirochaetaceae;D_5__uncultured	0	13.6935
Metabolism	Carbohydrate_metabolism	Pentose_phosphate_pathway	D_0__Bacteria;D_1__Proteobacteria;D_2__Gammaproteobacteria	0.3989	0
Metabolism	Carbohydrate_metabolism	Pentose_phosphate_pathway	D_0__Bacteria;D_1__Chloroflexi;D_2__Anaerolineae;D_3__Anaerolineales;D_4__Anaerolineaceae;D_5__uncultured;D_6__uncultured Chloroflexi bacterium	42.7822	0
Metabolism	Carbohydrate_metabolism	Pentose_phosphate_pathway	D_0__Bacteria;D_1__Chloroflexi;D_2__Dehalococcoidia;D_3__FW22;D_4__uncultured bacterium;D_5__uncultured bacterium;D_6__uncultured bacterium	18.8481	0
Metabolism	Carbohydrate_metabolism	Pentose_phosphate_pathway	D_0__Bacteria;D_1__Gemmatimonadetes;D_2__BD2-11 terrestrial group;D_3__uncultured Gemmatimonadetes bacterium;D_4__uncultured Gemmatimonadetes bacterium;D_5__uncultured Gemmatimonadetes bacterium;D_6__uncultured Gemmatimonadetes bacterium	0	42.4499
Metabolism	Carbohydrate_metabolism	Pentose_phosphate_pathway	D_0__Bacteria;D_1__Proteobacteria;D_2__Gammaproteobacteria;D_3__Nitrosococcales;D_4__Nitrosococcaceae;D_5__AqS1;D_6__uncultured bacterium	0	0.3486
Metabolism	Carbohydrate_metabolism	Pentose_phosphate_pathway	D_0__Bacteria;D_1__Proteobacteria;D_2__Gammaproteobacteria;D_3__Alteromonadales;D_4__Marinobacteraceae;D_5__Marinobacter	0	16.0587
Metabolism	Carbohydrate_metabolism	Pentose_phosphate_pathway	D_0__Bacteria;D_1__Proteobacteria;D_2__Alphaproteobacteria;D_3__Rhodobacterales;D_4__Rhodobacteraceae	0	20.9137
Metabolism	Carbohydrate_metabolism	Pentose_phosphate_pathway	D_0__Bacteria;D_1__Epsilonbacteraeota;D_2__Campylobacteria;D_3__Campylobacterales;D_4__Rs-M59 termite group;D_5__uncultured Epsilonproteobacteria bacterium;D_6__uncultured Epsilonproteobacteria bacterium	2.4682	0
Metabolism	Carbohydrate_metabolism	Pentose_phosphate_pathway	D_0__Archaea;D_1__Nanoarchaeaeota;D_2__Woesearchaeia	0	1.1951
Metabolism	Carbohydrate_metabolism	Pentose_phosphate_pathway	D_0__Bacteria;D_1__Proteobacteria;D_2__Gammaproteobacteria;D_3__uncultured;Ambiguous_taxa;Ambiguous_taxa;Ambiguous_taxa	0	7.768
Metabolism	Carbohydrate_metabolism	Pentose_phosphate_pathway	D_0__Bacteria;D_1__Chloroflexi;D_2__Anaerolineae;D_3__SBR1031;D_4__A4b;D_5__uncultured organism;D_6__uncultured organism	0	5.2284
Metabolism	Carbohydrate_metabolism	Pentose_phosphate_pathway	D_0__Bacteria;D_1__Actinobacteria;D_2__Acidimicrobiia;D_3__Actinomarinales;D_4__uncultured	16.0558	0
Metabolism	Carbohydrate_metabolism	Pentose_phosphate_pathway	D_0__Bacteria;D_1__Proteobacteria;D_2__Deltaproteobacteria;D_3__MBNT15	9.075	0
Metabolism	Carbohydrate_metabolism	Pentose_phosphate_pathway	D_0__Bacteria;D_1__Patescibacteria;D_2__Parcubacteria;D_3__GWA2-38-13b;D_4__uncultured bacterium;D_5__uncultured bacterium;D_6__uncultured bacterium	5.8339	0
Metabolism	Carbohydrate_metabolism	Pentose_phosphate_pathway	D_0__Bacteria;D_1__Actinobacteria;D_2__Acidimicrobiia;D_3__Actinomarinales;D_4__uncultured	0	15.3118
Metabolism	Carbohydrate_metabolism	Pentose_phosphate_pathway	D_0__Bacteria;D_1__Spirochaetes;D_2__Spirochaetia;D_3__Spirochaetales;D_4__Spirochaetaceae;D_5__Spirochaeta 2;D_6__uncultured bacterium	0	5.2907
Metabolism	Carbohydrate_metabolism	Pentose_phosphate_pathway	D_0__Bacteria;D_1__Cyanobacteria;D_2__Oxyphotobacteria;D_3__Nostocales;D_4__Cyanobacteriaceae;D_5__Cyanobacterium CLg1;D_6__uncultured cyanobacterium	0	2.8368
Metabolism	Carbohydrate_metabolism	Pentose_phosphate_pathway	D_0__Bacteria;D_1__Gemmatimonadetes;D_2__BD2-11 terrestrial group;D_3__uncultured Gemmatimonadetes bacterium;D_4__uncultured Gemmatimonadetes bacterium;D_5__uncultured Gemmatimonadetes bacterium;D_6__uncultured Gemmatimonadetes bacterium	0.2742	0
Metabolism	Carbohydrate_metabolism	Pentose_phosphate_pathway	D_0__Bacteria;D_1__Proteobacteria;D_2__Deltaproteobacteria;D_3__NB1-j	2.6926	0
Metabolism	Carbohydrate_metabolism	Pentose_phosphate_pathway	D_0__Bacteria;D_1__Spirochaetes;D_2__Spirochaetia;D_3__Spirochaetales;D_4__Spirochaetaceae;D_5__Spirochaeta 2;D_6__uncultured bacterium	0	4.494
Metabolism	Carbohydrate_metabolism	Pentose_phosphate_pathway	D_0__Bacteria;D_1__Hydrogenedentes;D_2__Hydrogenedentia;D_3__Hydrogenedentiales;D_4__Hydrogenedensaceae;D_5__uncultured bacterium;D_6__uncultured bacterium	9.6484	0
Metabolism	Carbohydrate_metabolism	Pentose_phosphate_pathway	D_0__Bacteria;D_1__Proteobacteria;D_2__Gammaproteobacteria;D_3__Nitrosococcales;D_4__Nitrosococcaceae;D_5__Inmirania;D_6__uncultured gamma proteobacterium	0	15.6853
Metabolism	Carbohydrate_metabolism	Pentose_phosphate_pathway	D_0__Bacteria;D_1__Chloroflexi;D_2__JG30-KF-CM66;D_3__uncultured bacterium;D_4__uncultured bacterium;D_5__uncultured bacterium;D_6__uncultured bacterium	0	9.7099
Metabolism	Carbohydrate_metabolism	Pentose_phosphate_pathway	D_0__Bacteria;D_1__Proteobacteria;D_2__Alphaproteobacteria;D_3__Micavibrionales;D_4__Micavibrionaceae;D_5__uncultured	17.9506	0
Metabolism	Carbohydrate_metabolism	Pentose_phosphate_pathway	D_0__Bacteria;D_1__Proteobacteria;D_2__Deltaproteobacteria;D_3__Syntrophobacterales;D_4__Syntrophaceae;D_5__Desulfobacca;D_6__uncultured delta proteobacterium	7.7786	0
Metabolism	Carbohydrate_metabolism	Pentose_phosphate_pathway	D_0__Bacteria;D_1__Proteobacteria;D_2__Gammaproteobacteria;D_3__Ectothiorhodospirales;D_4__Thioalkalispiraceae	14.8092	0
Metabolism	Carbohydrate_metabolism	Pentose_phosphate_pathway	D_0__Bacteria;D_1__Proteobacteria;D_2__Deltaproteobacteria;D_3__Bradymonadales;D_4__uncultured bacterium;D_5__uncultured bacterium;D_6__uncultured bacterium	0	5.7513
Metabolism	Carbohydrate_metabolism	Pentose_phosphate_pathway	D_0__Bacteria;D_1__Gemmatimonadetes;D_2__PAUC43f marine benthic group;D_3__uncultured bacterium;D_4__uncultured bacterium;D_5__uncultured bacterium;D_6__uncultured bacterium	19.4963	0
Metabolism	Carbohydrate_metabolism	Pentose_phosphate_pathway	D_0__Bacteria;D_1__Chloroflexi;D_2__Anaerolineae;D_3__Anaerolineales;D_4__Anaerolineaceae;D_5__uncultured;D_6__uncultured Chloroflexi bacterium	0	39.985
Metabolism	Carbohydrate_metabolism	Pentose_phosphate_pathway	D_0__Bacteria;D_1__Acidobacteria;D_2__Aminicenantia;D_3__Aminicenantales;D_4__uncultured bacterium;D_5__uncultured bacterium;D_6__uncultured bacterium	8.4268	0
Metabolism	Carbohydrate_metabolism	Pentose_phosphate_pathway	D_0__Bacteria	4.712	0
Metabolism	Carbohydrate_metabolism	Pentose_phosphate_pathway	D_0__Bacteria;D_1__Proteobacteria;D_2__Gammaproteobacteria;D_3__Cellvibrionales;D_4__Microbulbiferaceae;D_5__Microbulbifer	0	2.6889
Metabolism	Carbohydrate_metabolism	Pentose_phosphate_pathway	D_0__Bacteria;D_1__Chloroflexi;D_2__Anaerolineae;D_3__Anaerolineales;D_4__Anaerolineaceae;D_5__uncultured;D_6__uncultured organism	0	21.2872
Metabolism	Carbohydrate_metabolism	Pentose_phosphate_pathway	D_0__Bacteria;D_1__Gemmatimonadetes;D_2__BD2-11 terrestrial group;D_3__uncultured bacterium;D_4__uncultured bacterium;D_5__uncultured bacterium;D_6__uncultured bacterium	6.2827	0
Metabolism	Carbohydrate_metabolism	Pentose_phosphate_pathway	D_0__Bacteria	3.1414	0
Metabolism	Carbohydrate_metabolism	Pentose_phosphate_pathway	D_0__Bacteria;D_1__Proteobacteria;D_2__Alphaproteobacteria	5.6844	0
Metabolism	Carbohydrate_metabolism	Pentose_phosphate_pathway	D_0__Bacteria;D_1__Actinobacteria;D_2__WCHB1-81;D_3__uncultured organism;D_4__uncultured organism;D_5__uncultured organism;D_6__uncultured organism	4.0389	0
Metabolism	Carbohydrate_metabolism	Pentose_phosphate_pathway	D_0__Bacteria;D_1__Planctomycetes;D_2__Planctomycetacia;D_3__Planctomycetales;D_4__Rubinisphaeraceae;D_5__Planctomicrobium;D_6__uncultured bacterium	15.632	0
Metabolism	Carbohydrate_metabolism	Pentose_phosphate_pathway	D_0__Bacteria;D_1__Chloroflexi;D_2__Anaerolineae;D_3__SBR1031	0	4.1081
Metabolism	Carbohydrate_metabolism	Pentose_phosphate_pathway	D_0__Bacteria;D_1__Actinobacteria;D_2__Acidimicrobiia;D_3__Actinomarinales;D_4__uncultured;D_5__uncultured bacterium;D_6__uncultured bacterium	24.6821	0
Metabolism	Carbohydrate_metabolism	Pentose_phosphate_pathway	D_0__Bacteria;D_1__Gemmatimonadetes;D_2__S0134 terrestrial group;D_3__uncultured bacterium;D_4__uncultured bacterium;D_5__uncultured bacterium;D_6__uncultured bacterium	10.4213	0
Metabolism	Carbohydrate_metabolism	Pentose_phosphate_pathway	D_0__Bacteria;D_1__Proteobacteria;D_2__Deltaproteobacteria;D_3__Myxococcales;D_4__Sandaracinaceae;D_5__uncultured	0	2.7885
Metabolism	Carbohydrate_metabolism	Pentose_phosphate_pathway	D_0__Bacteria;D_1__Spirochaetes;D_2__Spirochaetia;D_3__Spirochaetales;D_4__Spirochaetaceae;D_5__Spirochaeta 2;D_6__uncultured bacterium	0	1.8922
Metabolism	Carbohydrate_metabolism	Pentose_phosphate_pathway	D_0__Bacteria;D_1__Gemmatimonadetes;D_2__PAUC43f marine benthic group;Ambiguous_taxa;Ambiguous_taxa;Ambiguous_taxa;Ambiguous_taxa	9.075	0
Metabolism	Carbohydrate_metabolism	Pentose_phosphate_pathway	D_0__Bacteria;D_1__Proteobacteria;D_2__Alphaproteobacteria;D_3__Rhodospirillales;D_4__Magnetospiraceae;D_5__uncultured	5.6844	0
Metabolism	Carbohydrate_metabolism	Pentose_phosphate_pathway	D_0__Bacteria;D_1__Bacteroidetes;D_2__Bacteroidia;D_3__Cytophagales;D_4__Cyclobacteriaceae;D_5__uncultured;D_6__uncultured Bacteroidetes bacterium	10.7704	0
Metabolism	Carbohydrate_metabolism	Pentose_phosphate_pathway	D_0__Bacteria;D_1__TA06	0	3.5852
Metabolism	Carbohydrate_metabolism	Pentose_phosphate_pathway	D_0__Bacteria;D_1__Bacteroidetes;D_2__Bacteroidia;D_3__Bacteroidales;D_4__SB-5;D_5__uncultured bacterium;D_6__uncultured bacterium	0	14.291
Metabolism	Carbohydrate_metabolism	Pentose_phosphate_pathway	D_0__Bacteria;D_1__Proteobacteria;D_2__Gammaproteobacteria;D_3__Nitrosococcales;D_4__Nitrosococcaceae;D_5__AqS1;D_6__uncultured bacterium	0	11.5025
Metabolism	Carbohydrate_metabolism	Pentose_phosphate_pathway	D_0__Bacteria;D_1__Latescibacteria;D_2__Latescibacteria;D_3__Latescibacterales;D_4__Latescibacteraceae;D_5__uncultured bacterium;D_6__uncultured bacterium	0	4.1827
Metabolism	Carbohydrate_metabolism	Pentose_phosphate_pathway	D_0__Bacteria;D_1__Chloroflexi;D_2__Anaerolineae;D_3__Anaerolineales;D_4__Anaerolineaceae;D_5__uncultured	12.715	0
Metabolism	Carbohydrate_metabolism	Pentose_phosphate_pathway	D_0__Bacteria;D_1__Spirochaetes;D_2__Spirochaetia;D_3__Spirochaetales;D_4__Spirochaetaceae;D_5__Spirochaeta 2;D_6__uncultured bacterium	0	2.6018
Metabolism	Carbohydrate_metabolism	Pentose_phosphate_pathway	D_0__Bacteria;D_1__Proteobacteria;D_2__Alphaproteobacteria;D_3__Rhizobiales;D_4__Rhizobiales Incertae Sedis;D_5__Bauldia;D_6__uncultured bacterium	10.4213	0
Metabolism	Carbohydrate_metabolism	Pentose_phosphate_pathway	D_0__Bacteria;D_1__Calditrichaeota;D_2__Calditrichia;D_3__Calditrichales;D_4__Calditrichaceae;D_5__uncultured Caldithrix sp.;D_6__uncultured Caldithrix sp.	0	2.4648
Metabolism	Carbohydrate_metabolism	Pentose_phosphate_pathway	D_0__Bacteria;D_1__Nitrospirae;D_2__Thermodesulfovibrionia;D_3__uncultured	0	7.1704
Metabolism	Carbohydrate_metabolism	Pentose_phosphate_pathway	D_0__Bacteria;D_1__Proteobacteria;D_2__Alphaproteobacteria;D_3__Rhodobacterales;D_4__Rhodobacteraceae	10.9698	0
Metabolism	Carbohydrate_metabolism	Pentose_phosphate_pathway	D_0__Bacteria;D_1__Bacteroidetes;D_2__Bacteroidia;D_3__Bacteroidales;D_4__Bacteroidetes BD2-2;D_5__uncultured organism;D_6__uncultured organism	19.9451	0
Metabolism	Carbohydrate_metabolism	Pentose_phosphate_pathway	D_0__Bacteria;D_1__Proteobacteria;D_2__Alphaproteobacteria;D_3__Rhizobiales;D_4__Methyloligellaceae;D_5__uncultured;D_6__uncultured bacterium	4.1885	0
Metabolism	Carbohydrate_metabolism	Pentose_phosphate_pathway	D_0__Bacteria;D_1__Proteobacteria;D_2__Gammaproteobacteria;D_3__Chromatiales;D_4__Chromatiaceae;D_5__Halochromatium;D_6__uncultured organism	0	16.8306
Metabolism	Carbohydrate_metabolism	Pentose_phosphate_pathway	D_0__Bacteria;D_1__CK-2C2-2;D_2__uncultured bacterium;D_3__uncultured bacterium;D_4__uncultured bacterium;D_5__uncultured bacterium;D_6__uncultured bacterium	13.4629	22.4076
Metabolism	Carbohydrate_metabolism	Pentose_phosphate_pathway	D_0__Bacteria;D_1__Gemmatimonadetes;D_2__BD2-11 terrestrial group;D_3__uncultured Gemmatimonadetes bacterium;D_4__uncultured Gemmatimonadetes bacterium;D_5__uncultured Gemmatimonadetes bacterium;D_6__uncultured Gemmatimonadetes bacterium	12.6153	0
Metabolism	Carbohydrate_metabolism	Pentose_phosphate_pathway	D_0__Bacteria;D_1__Cyanobacteria;D_2__Oxyphotobacteria;D_3__Synechococcales;D_4__Cyanobiaceae;D_5__Cyanobium PCC-6307	0	9.9589
Metabolism	Carbohydrate_metabolism	Pentose_phosphate_pathway	D_0__Bacteria;D_1__Epsilonbacteraeota;D_2__Campylobacteria;D_3__Campylobacterales;D_4__Sulfurovaceae;D_5__Sulfurovum	5.8339	0
Metabolism	Carbohydrate_metabolism	Pentose_phosphate_pathway	D_0__Bacteria;D_1__Bacteroidetes;D_2__Bacteroidia;D_3__Bacteroidales;D_4__Bacteroidetes BD2-2	0	20.3162
Metabolism	Carbohydrate_metabolism	Pentose_phosphate_pathway	D_0__Bacteria;D_1__Proteobacteria;D_2__Gammaproteobacteria;D_3__Nitrosococcales;D_4__Nitrosococcaceae;D_5__Nitrosococcus;Ambiguous_taxa	17.1029	0
Metabolism	Carbohydrate_metabolism	Pentose_phosphate_pathway	D_0__Bacteria;D_1__Proteobacteria;D_2__Alphaproteobacteria;D_3__Rhodovibrionales;D_4__Kiloniellaceae;D_5__uncultured	3.1414	0
Metabolism	Carbohydrate_metabolism	Pentose_phosphate_pathway	D_0__Bacteria;D_1__Proteobacteria;D_2__Gammaproteobacteria	1.6205	0
Metabolism	Carbohydrate_metabolism	Pentose_phosphate_pathway	D_0__Bacteria;D_1__Spirochaetes;D_2__Spirochaetia;D_3__Spirochaetales;D_4__Spirochaetaceae;D_5__Spirochaeta 2;D_6__uncultured bacterium	0	5.6766
Metabolism	Carbohydrate_metabolism	Pentose_phosphate_pathway	D_0__Bacteria;D_1__Proteobacteria;D_2__Gammaproteobacteria	16.0558	0
Metabolism	Carbohydrate_metabolism	Pentose_phosphate_pathway	D_0__Bacteria;D_1__Chloroflexi;D_2__Dehalococcoidia	0	4.4815
Metabolism	Carbohydrate_metabolism	Pentose_phosphate_pathway	Unassigned	0	2.913
Metabolism	Carbohydrate_metabolism	Pentose_phosphate_pathway	D_0__Bacteria;D_1__Chloroflexi;D_2__Anaerolineae;D_3__SBR1031;D_4__uncultured organism;D_5__uncultured organism;D_6__uncultured organism	20.5933	0
Metabolism	Carbohydrate_metabolism	Pentose_phosphate_pathway	D_0__Bacteria;D_1__Proteobacteria;D_2__Deltaproteobacteria;D_3__Desulfobacterales;D_4__Desulfobacteraceae	0	5.5023
Metabolism	Carbohydrate_metabolism	Pentose_phosphate_pathway	D_0__Bacteria;D_1__Cyanobacteria;D_2__Oxyphotobacteria;D_3__Phormidesmiales;D_4__Nodosilineaceae;D_5__uncultured;D_6__uncultured organism	0	16.3202
Metabolism	Carbohydrate_metabolism	Pentose_phosphate_pathway	D_0__Bacteria;D_1__Chloroflexi;D_2__Dehalococcoidia;D_3__GIF9;D_4__AB-539-J10;D_5__SCGC-AB-539-J10;D_6__uncultured bacterium	0	11.3532
Metabolism	Carbohydrate_metabolism	Pentose_phosphate_pathway	D_0__Bacteria;D_1__Calditrichaeota;D_2__Calditrichia;D_3__Calditrichales;D_4__Calditrichaceae;D_5__Calorithrix;D_6__uncultured bacterium	13.9865	0
Metabolism	Carbohydrate_metabolism	Pentose_phosphate_pathway	D_0__Bacteria;D_1__Chloroflexi;D_2__Anaerolineae;D_3__Anaerolineales;D_4__Anaerolineaceae;D_5__uncultured;D_6__uncultured organism	23.2111	0
Metabolism	Carbohydrate_metabolism	Pentose_phosphate_pathway	D_0__Bacteria;D_1__Chloroflexi;D_2__Anaerolineae;D_3__MSB-5B2;D_4__uncultured bacterium;D_5__uncultured bacterium;D_6__uncultured bacterium	0	4.1827
Metabolism	Carbohydrate_metabolism	Pentose_phosphate_pathway	D_0__Bacteria;D_1__Acetothermia;D_2__Acetothermiia;D_3__uncultured organism;D_4__uncultured organism;D_5__uncultured organism;D_6__uncultured organism	0	6.8468
Metabolism	Carbohydrate_metabolism	Pentose_phosphate_pathway	D_0__Bacteria;D_1__Gemmatimonadetes;D_2__BD2-11 terrestrial group	0	10.9548
Metabolism	Carbohydrate_metabolism	Pentose_phosphate_pathway	D_0__Bacteria;D_1__Nitrospirae;D_2__Nitrospira;D_3__Nitrospirales;D_4__Nitrospiraceae;D_5__Nitrospira	19.1972	0
Metabolism	Carbohydrate_metabolism	Pentose_phosphate_pathway	D_0__Bacteria;D_1__Spirochaetes;D_2__Spirochaetia;D_3__Spirochaetales;D_4__Spirochaetaceae;D_5__uncultured;D_6__uncultured organism	0	9.8593
Metabolism	Carbohydrate_metabolism	Pentose_phosphate_pathway	D_0__Bacteria;D_1__Proteobacteria;D_2__Gammaproteobacteria;D_3__Chromatiales;D_4__Chromatiaceae;D_5__Halochromatium;D_6__uncultured organism	21.5407	0
Metabolism	Carbohydrate_metabolism	Pentose_phosphate_pathway	D_0__Bacteria;D_1__Gemmatimonadetes;D_2__BD2-11 terrestrial group;D_3__uncultured Gemmatimonadetes bacterium;D_4__uncultured Gemmatimonadetes bacterium;D_5__uncultured Gemmatimonadetes bacterium;D_6__uncultured Gemmatimonadetes bacterium	2.194	0
Metabolism	Carbohydrate_metabolism	Pentose_phosphate_pathway	D_0__Bacteria;D_1__Cyanobacteria;D_2__Oxyphotobacteria;D_3__Nostocales;D_4__Phormidiaceae;D_5__Arthrospira PCC-7345;D_6__uncultured cyanobacterium	0	14.2412
Metabolism	Carbohydrate_metabolism	Pentose_phosphate_pathway	D_0__Bacteria;D_1__Epsilonbacteraeota;D_2__Campylobacteria;D_3__Campylobacterales;D_4__Sulfurovaceae;D_5__Sulfurovum	0	6.8716
Metabolism	Carbohydrate_metabolism	Pentose_phosphate_pathway	D_0__Bacteria;D_1__Chloroflexi;D_2__Dehalococcoidia;D_3__vadinBA26;D_4__uncultured bacterium;D_5__uncultured bacterium;D_6__uncultured bacterium	14.0613	0
Metabolism	Carbohydrate_metabolism	Pentose_phosphate_pathway	D_0__Bacteria;D_1__Proteobacteria;D_2__Gammaproteobacteria	0	19.4199
Metabolism	Carbohydrate_metabolism	Pentose_phosphate_pathway	D_0__Bacteria;D_1__Chloroflexi;D_2__Dehalococcoidia;D_3__661239;D_4__uncultured bacterium;D_5__uncultured bacterium;D_6__uncultured bacterium	2.9918	0
Metabolism	Carbohydrate_metabolism	Pentose_phosphate_pathway	D_0__Archaea;D_1__Crenarchaeota;D_2__Crenarchaeota Incertae Sedis;D_3__Aigarchaeales;D_4__Geothermarchaeaceae;D_5__uncultured archaeon;D_6__uncultured archaeon	0	9.8593
Metabolism	Carbohydrate_metabolism	Pentose_phosphate_pathway	D_0__Bacteria;D_1__Actinobacteria;D_2__WCHB1-81;D_3__uncultured bacterium;D_4__uncultured bacterium;D_5__uncultured bacterium;D_6__uncultured bacterium	0	12.7723
Metabolism	Carbohydrate_metabolism	Pentose_phosphate_pathway	D_0__Bacteria;D_1__Chloroflexi;D_2__Dehalococcoidia;D_3__vadinBA26;D_4__uncultured bacterium;D_5__uncultured bacterium;D_6__uncultured bacterium	0	13.7433
Metabolism	Carbohydrate_metabolism	Pentose_phosphate_pathway	D_0__Archaea;D_1__Nanoarchaeaeota;D_2__Woesearchaeia	0	0.5975
Metabolism	Carbohydrate_metabolism	Pentose_phosphate_pathway	D_0__Bacteria;D_1__Chloroflexi;D_2__Anaerolineae;D_3__SBR1031	0	4.1827
Metabolism	Carbohydrate_metabolism	Pentose_phosphate_pathway	D_0__Bacteria;D_1__Chlamydiae;D_2__Chlamydiae;D_3__Chlamydiales;D_4__Simkaniaceae;D_5__uncultured	0	3.5603
Metabolism	Carbohydrate_metabolism	Pentose_phosphate_pathway	D_0__Bacteria;D_1__WS2;D_2__uncultured bacterium;D_3__uncultured bacterium;D_4__uncultured bacterium;D_5__uncultured bacterium;D_6__uncultured bacterium	0	3.8093
Metabolism	Carbohydrate_metabolism	Pentose_phosphate_pathway	D_0__Bacteria;D_1__Actinobacteria;D_2__Acidimicrobiia;D_3__Actinomarinales;D_4__uncultured	15.3328	0
Metabolism	Carbohydrate_metabolism	Pentose_phosphate_pathway	D_0__Bacteria;D_1__Chloroflexi;D_2__Anaerolineae;D_3__Anaerolineales;D_4__Anaerolineaceae;D_5__uncultured;D_6__uncultured Chloroflexi bacterium	19.0725	0
Metabolism	Carbohydrate_metabolism	Pentose_phosphate_pathway	D_0__Bacteria;D_1__Spirochaetes;D_2__Spirochaetia;D_3__Spirochaetales;D_4__Spirochaetaceae;D_5__Sediminispirochaeta;D_6__uncultured organism	7.1678	0
Metabolism	Carbohydrate_metabolism	Pentose_phosphate_pathway	D_0__Bacteria;D_1__Proteobacteria;D_2__Deltaproteobacteria;D_3__NB1-j	0	1.9171
Metabolism	Carbohydrate_metabolism	Pentose_phosphate_pathway	D_0__Bacteria;D_1__Proteobacteria;D_2__Gammaproteobacteria;D_3__1013-28-CG33;D_4__uncultured bacterium;D_5__uncultured bacterium;D_6__uncultured bacterium	3.5901	0
Metabolism	Carbohydrate_metabolism	Pentose_phosphate_pathway	D_0__Bacteria;D_1__Bacteroidetes;D_2__Bacteroidia;D_3__Chitinophagales;D_4__Saprospiraceae	0	10.5813
Metabolism	Carbohydrate_metabolism	Pentose_phosphate_pathway	D_0__Bacteria;D_1__Chloroflexi;D_2__Dehalococcoidia;D_3__661239;D_4__uncultured bacterium;D_5__uncultured bacterium;D_6__uncultured bacterium	0	5.9753
Metabolism	Carbohydrate_metabolism	Pentose_phosphate_pathway	D_0__Bacteria;D_1__Chloroflexi;D_2__Dehalococcoidia;D_3__vadinBA26;D_4__uncultured bacterium;D_5__uncultured bacterium;D_6__uncultured bacterium	15.8564	0
Metabolism	Carbohydrate_metabolism	Pentose_phosphate_pathway	D_0__Bacteria;D_1__Proteobacteria;D_2__Gammaproteobacteria;D_3__Ectothiorhodospirales;D_4__Ectothiorhodospiraceae;D_5__Halofilum;D_6__uncultured bacterium	7.3298	0
Metabolism	Carbohydrate_metabolism	Pentose_phosphate_pathway	D_0__Bacteria;D_1__Planctomycetes;D_2__OM190;D_3__metagenome;D_4__metagenome;D_5__metagenome;D_6__metagenome	1.7452	0
Metabolism	Carbohydrate_metabolism	Pentose_phosphate_pathway	D_0__Bacteria;D_1__Firmicutes;D_2__Bacilli;D_3__Bacillales;D_4__Paenibacillaceae;D_5__Paenibacillus;D_6__Paenibacillus polymyxa	0	12.5482
Metabolism	Carbohydrate_metabolism	Pentose_phosphate_pathway	D_0__Bacteria;D_1__Chloroflexi;D_2__Dehalococcoidia;D_3__SAR202 clade;D_4__uncultured bacterium;D_5__uncultured bacterium;D_6__uncultured bacterium	29.9177	0
Metabolism	Carbohydrate_metabolism	Pentose_phosphate_pathway	D_0__Bacteria;D_1__Planctomycetes;D_2__Planctomycetacia;D_3__Planctomycetales;D_4__uncultured	13.7621	0
Metabolism	Carbohydrate_metabolism	Pentose_phosphate_pathway	D_0__Bacteria;D_1__Proteobacteria;D_2__Gammaproteobacteria;D_3__Nitrosococcales;D_4__Nitrosococcaceae;D_5__AqS1	0	36.599
Metabolism	Carbohydrate_metabolism	Pentose_phosphate_pathway	D_0__Bacteria;D_1__Actinobacteria;D_2__Acidimicrobiia;D_3__Actinomarinales;D_4__uncultured	5.2356	0
Metabolism	Carbohydrate_metabolism	Pentose_phosphate_pathway	D_0__Bacteria;D_1__Proteobacteria;D_2__Alphaproteobacteria;D_3__Tistrellales;D_4__Geminicoccaceae;D_5__uncultured;D_6__uncultured bacterium	41.8847	20.2166
Metabolism	Carbohydrate_metabolism	Pentose_phosphate_pathway	D_0__Bacteria;D_1__Proteobacteria;D_2__Gammaproteobacteria;D_3__Nitrosococcales;D_4__Nitrosococcaceae;D_5__Nitrosococcus;D_6__Nitrosococcus oceani	6.6317	0
Metabolism	Carbohydrate_metabolism	Pentose_phosphate_pathway	D_0__Bacteria;D_1__Dadabacteria;D_2__Dadabacteriia;D_3__Dadabacteriales;D_4__uncultured bacterium;D_5__uncultured bacterium;D_6__uncultured bacterium	0	4.8799
Metabolism	Carbohydrate_metabolism	Pentose_phosphate_pathway	D_0__Bacteria;D_1__Bacteroidetes;D_2__Bacteroidia;D_3__Bacteroidales	0	26.665
Metabolism	Carbohydrate_metabolism	Pentose_phosphate_pathway	D_0__Bacteria;D_1__Gemmatimonadetes;D_2__BD2-11 terrestrial group;D_3__uncultured bacterium;D_4__uncultured bacterium;D_5__uncultured bacterium;D_6__uncultured bacterium	3.989	0
Metabolism	Carbohydrate_metabolism	Pentose_phosphate_pathway	D_0__Bacteria;D_1__Proteobacteria;D_2__Alphaproteobacteria	10.8202	0
Metabolism	Carbohydrate_metabolism	Pentose_phosphate_pathway	D_0__Bacteria	0	7.8426
Metabolism	Carbohydrate_metabolism	Pentose_phosphate_pathway	D_0__Bacteria	0	2.9877
Metabolism	Carbohydrate_metabolism	Pentose_phosphate_pathway	D_0__Bacteria;D_1__Proteobacteria;D_2__Alphaproteobacteria;D_3__Rhodobacterales;D_4__Rhodobacteraceae	0	14.2412
Metabolism	Carbohydrate_metabolism	Pentose_phosphate_pathway	D_0__Bacteria;D_1__Epsilonbacteraeota;D_2__Campylobacteria;D_3__Campylobacterales;D_4__Rs-M59 termite group;D_5__uncultured Epsilonproteobacteria bacterium;D_6__uncultured Epsilonproteobacteria bacterium	3.3657	0
Metabolism	Carbohydrate_metabolism	Pentose_phosphate_pathway	D_0__Bacteria;D_1__Proteobacteria;D_2__Gammaproteobacteria	0.349	0
Metabolism	Carbohydrate_metabolism	Pentose_phosphate_pathway	D_0__Bacteria;D_1__Proteobacteria;D_2__Alphaproteobacteria;D_3__Tistrellales;D_4__Geminicoccaceae;D_5__uncultured;D_6__uncultured bacterium	0	74.5922
Metabolism	Carbohydrate_metabolism	Pentose_phosphate_pathway	D_0__Bacteria;D_1__Chloroflexi;D_2__Anaerolineae;D_3__SBR1031;D_4__A4b;D_5__uncultured organism;D_6__uncultured organism	5.2356	0
Metabolism	Carbohydrate_metabolism	Pentose_phosphate_pathway	D_0__Bacteria;D_1__Proteobacteria;D_2__Deltaproteobacteria;D_3__NB1-j	5.1608	0
Metabolism	Carbohydrate_metabolism	Pentose_phosphate_pathway	D_0__Bacteria;D_1__Patescibacteria;D_2__Gracilibacteria;D_3__Candidatus Peribacteria;D_4__uncultured bacterium;D_5__uncultured bacterium;D_6__uncultured bacterium	0.9973	0
Metabolism	Carbohydrate_metabolism	Pentose_phosphate_pathway	D_0__Archaea;D_1__Euryarchaeota;D_2__Thermoplasmata	3.7397	0
Metabolism	Carbohydrate_metabolism	Pentose_phosphate_pathway	D_0__Bacteria;D_1__Chloroflexi;D_2__Anaerolineae;D_3__Thermoflexales;D_4__Thermoflexaceae;D_5__Thermoflexus;D_6__uncultured bacterium	15.7068	0
Metabolism	Carbohydrate_metabolism	Pentose_phosphate_pathway	D_0__Bacteria;D_1__Chloroflexi;D_2__Dehalococcoidia;D_3__FW22	0	9.5606
Metabolism	Carbohydrate_metabolism	Pentose_phosphate_pathway	D_0__Bacteria;D_1__Proteobacteria;D_2__Deltaproteobacteria;D_3__Bdellovibrionales;D_4__Bacteriovoracaceae	13.9865	0
Metabolism	Carbohydrate_metabolism	Pentose_phosphate_pathway	D_0__Bacteria;D_1__Gemmatimonadetes;D_2__BD2-11 terrestrial group;D_3__uncultured Gemmatimonadetes bacterium;D_4__uncultured Gemmatimonadetes bacterium;D_5__uncultured Gemmatimonadetes bacterium;D_6__uncultured Gemmatimonadetes bacterium	5.7591	0
Metabolism	Carbohydrate_metabolism	Pentose_phosphate_pathway	D_0__Bacteria;D_1__Proteobacteria;D_2__Deltaproteobacteria;D_3__Desulfobacterales;D_4__Desulfobacteraceae;D_5__SEEP-SRB1;D_6__uncultured delta proteobacterium	0	15.6604
Metabolism	Carbohydrate_metabolism	Pentose_phosphate_pathway	Unassigned	0	2.7885
Metabolism	Carbohydrate_metabolism	Pentose_phosphate_pathway	D_0__Archaea;D_1__Nanoarchaeaeota;D_2__Woesearchaeia	0	3.3611
Metabolism	Carbohydrate_metabolism	Pentose_phosphate_pathway	D_0__Bacteria;D_1__Proteobacteria;D_2__Deltaproteobacteria;D_3__Desulfobacterales;D_4__Desulfobacteraceae;D_5__uncultured;Ambiguous_taxa	0	13.5441
Metabolism	Carbohydrate_metabolism	Pentose_phosphate_pathway	D_0__Bacteria;D_1__Acidobacteria;D_2__Subgroup 21;D_3__uncultured Acidobacteria bacterium;D_4__uncultured Acidobacteria bacterium;D_5__uncultured Acidobacteria bacterium;D_6__uncultured Acidobacteria bacterium	0	3.5603
Metabolism	Carbohydrate_metabolism	Pentose_phosphate_pathway	D_0__Bacteria;D_1__Gemmatimonadetes;D_2__BD2-11 terrestrial group;D_3__uncultured bacterium;D_4__uncultured bacterium;D_5__uncultured bacterium;D_6__uncultured bacterium	2.9918	0
Metabolism	Carbohydrate_metabolism	Pentose_phosphate_pathway	D_0__Bacteria;D_1__Proteobacteria;D_2__Deltaproteobacteria;D_3__DTB120;D_4__uncultured bacterium;D_5__uncultured bacterium;D_6__uncultured bacterium	1.5707	0
Metabolism	Carbohydrate_metabolism	Pentose_phosphate_pathway	D_0__Bacteria;D_1__Spirochaetes;D_2__Spirochaetia;D_3__Spirochaetales;D_4__Spirochaetaceae;D_5__uncultured	0	6.0251
Metabolism	Carbohydrate_metabolism	Pentose_phosphate_pathway	D_0__Bacteria;D_1__Bacteroidetes;D_2__Bacteroidia;D_3__Bacteroidales;D_4__Bacteroidetes BD2-2;D_5__uncultured Bacteroidetes bacterium;D_6__uncultured Bacteroidetes bacterium	0	6.6227
Metabolism	Carbohydrate_metabolism	Pentose_phosphate_pathway	D_0__Bacteria;D_1__Gemmatimonadetes;D_2__Gemmatimonadetes;D_3__Gemmatimonadales;D_4__Gemmatimonadaceae;D_5__uncultured;D_6__uncultured actinobacterium	0	5.4774
Metabolism	Carbohydrate_metabolism	Pentose_phosphate_pathway	D_0__Bacteria	0	2.3901
Metabolism	Carbohydrate_metabolism	Pentose_phosphate_pathway	D_0__Bacteria;D_1__Calditrichaeota;D_2__Calditrichia;D_3__Calditrichales;D_4__Calditrichaceae;D_5__Calorithrix;D_6__uncultured bacterium	0	11.5025
Metabolism	Carbohydrate_metabolism	Pentose_phosphate_pathway	D_0__Bacteria;D_1__Spirochaetes;D_2__Spirochaetia;D_3__Spirochaetales;D_4__Spirochaetaceae;D_5__Spirochaeta 2	2.8422	0
Metabolism	Carbohydrate_metabolism	Pentose_phosphate_pathway	D_0__Bacteria;D_1__Proteobacteria;D_2__Alphaproteobacteria;D_3__Rhodovibrionales;D_4__Kiloniellaceae;D_5__uncultured	18.8481	0
Metabolism	Carbohydrate_metabolism	Pentose_phosphate_pathway	D_0__Bacteria;D_1__Chloroflexi;D_2__Chloroflexia;D_3__Chloroflexales;D_4__Chloroflexaceae	0	1.7926
Metabolism	Carbohydrate_metabolism	Pentose_phosphate_pathway	D_0__Bacteria;D_1__Proteobacteria;D_2__Gammaproteobacteria;D_3__1013-28-CG33;D_4__uncultured bacterium;D_5__uncultured bacterium;D_6__uncultured bacterium	11.2191	0
Metabolism	Carbohydrate_metabolism	Pentose_phosphate_pathway	D_0__Bacteria;D_1__Proteobacteria;D_2__Deltaproteobacteria	1.9197	0
Metabolism	Carbohydrate_metabolism	Pentose_phosphate_pathway	D_0__Bacteria;D_1__Proteobacteria;D_2__Deltaproteobacteria;D_3__Sva0485	0	15.0629
Metabolism	Carbohydrate_metabolism	Pentose_phosphate_pathway	D_0__Bacteria;D_1__Proteobacteria;D_2__Gammaproteobacteria;D_3__Methylococcales;D_4__Methylohalobiaceae;D_5__Methylohalobius;D_6__uncultured bacterium	8.9753	0
Metabolism	Carbohydrate_metabolism	Pentose_phosphate_pathway	D_0__Bacteria;D_1__Proteobacteria;D_2__Gammaproteobacteria	0	4.5313
Metabolism	Carbohydrate_metabolism	Pentose_phosphate_pathway	D_0__Bacteria;D_1__Proteobacteria;D_2__Gammaproteobacteria;D_3__Chromatiales;D_4__Chromatiaceae	13.1638	0
Metabolism	Carbohydrate_metabolism	Pentose_phosphate_pathway	D_0__Bacteria;D_1__Atribacteria;D_2__JS1;D_3__uncultured organism;D_4__uncultured organism;D_5__uncultured organism;D_6__uncultured organism	0	6.4982
Metabolism	Carbohydrate_metabolism	Pentose_phosphate_pathway	D_0__Bacteria;D_1__Bacteroidetes;D_2__Bacteroidia;D_3__Flavobacteriales	5.9835	0
Metabolism	Carbohydrate_metabolism	Pentose_phosphate_pathway	D_0__Bacteria;D_1__Proteobacteria;D_2__Deltaproteobacteria;D_3__NB1-j	5.1608	0
Metabolism	Carbohydrate_metabolism	Pentose_phosphate_pathway	D_0__Bacteria;D_1__Chloroflexi;D_2__Anaerolineae;D_3__RBG-13-54-9;D_4__uncultured bacterium;D_5__uncultured bacterium;D_6__uncultured bacterium	0	4.8799
Metabolism	Carbohydrate_metabolism	Pentose_phosphate_pathway	D_0__Bacteria	3.0167	0
Metabolism	Carbohydrate_metabolism	Pentose_phosphate_pathway	D_0__Bacteria;D_1__Epsilonbacteraeota;D_2__Campylobacteria;D_3__Campylobacterales;D_4__Rs-M59 termite group;D_5__uncultured Epsilonproteobacteria bacterium;D_6__uncultured Epsilonproteobacteria bacterium	0	2.6889
Metabolism	Carbohydrate_metabolism	Pentose_phosphate_pathway	D_0__Bacteria;D_1__Zixibacteria;D_2__uncultured bacterium;D_3__uncultured bacterium;D_4__uncultured bacterium;D_5__uncultured bacterium;D_6__uncultured bacterium	1.3463	0
Metabolism	Carbohydrate_metabolism	Pentose_phosphate_pathway	D_0__Bacteria;D_1__Actinobacteria;D_2__Actinobacteria;D_3__Micromonosporales;D_4__Micromonosporaceae;D_5__Longispora;D_6__uncultured bacterium	0	7.4692
Metabolism	Carbohydrate_metabolism	Pentose_phosphate_pathway	D_0__Bacteria;D_1__Gemmatimonadetes;D_2__BD2-11 terrestrial group;D_3__uncultured bacterium;D_4__uncultured bacterium;D_5__uncultured bacterium;D_6__uncultured bacterium	0	24.8973
Metabolism	Carbohydrate_metabolism	Pentose_phosphate_pathway	D_0__Bacteria;D_1__Dadabacteria;D_2__Dadabacteriia;D_3__Dadabacteriales;D_4__uncultured bacterium;D_5__uncultured bacterium;D_6__uncultured bacterium	11.1693	0
Metabolism	Carbohydrate_metabolism	Pentose_phosphate_pathway	D_0__Bacteria;D_1__Proteobacteria;D_2__Deltaproteobacteria;D_3__Desulfobacterales;D_4__Desulfobacteraceae	0	6.3488
Metabolism	Carbohydrate_metabolism	Pentose_phosphate_pathway	D_0__Bacteria;D_1__Calditrichaeota;D_2__Calditrichia;D_3__Calditrichales;D_4__Calditrichaceae;D_5__Calorithrix;D_6__uncultured bacterium	3.8394	0
Metabolism	Carbohydrate_metabolism	Pentose_phosphate_pathway	D_0__Bacteria;D_1__Proteobacteria;D_2__Deltaproteobacteria;D_3__Desulfovibrionales;D_4__Desulfomicrobiaceae;D_5__Desulfomicrobium;Ambiguous_taxa	0	13.5939
Metabolism	Carbohydrate_metabolism	Pentose_phosphate_pathway	D_0__Archaea;D_1__Nanoarchaeaeota;D_2__Woesearchaeia	1.4959	0
Metabolism	Carbohydrate_metabolism	Pentose_phosphate_pathway	D_0__Bacteria;D_1__Chloroflexi;D_2__Dehalococcoidia;D_3__SAR202 clade	37.0231	0
Metabolism	Carbohydrate_metabolism	Pentose_phosphate_pathway	D_0__Bacteria;D_1__Fusobacteria;D_2__Fusobacteriia;D_3__Fusobacteriales;D_4__Leptotrichiaceae;D_5__Hypnocyclicus	0	2.0914
Metabolism	Carbohydrate_metabolism	Pentose_phosphate_pathway	D_0__Bacteria;D_1__Proteobacteria;D_2__Deltaproteobacteria;D_3__NB1-j	6.5071	0
Metabolism	Carbohydrate_metabolism	Pentose_phosphate_pathway	D_0__Bacteria;D_1__Proteobacteria;D_2__Gammaproteobacteria	0.3989	0
Metabolism	Carbohydrate_metabolism	Pentose_phosphate_pathway	D_0__Bacteria;D_1__Chloroflexi;D_2__Anaerolineae;D_3__Anaerolineales;D_4__Anaerolineaceae;D_5__uncultured;D_6__uncultured Chloroflexi bacterium	32.9094	0
Metabolism	Carbohydrate_metabolism	Pentose_phosphate_pathway	D_0__Bacteria;D_1__Proteobacteria;D_2__Gammaproteobacteria;D_3__Competibacterales;D_4__Competibacteraceae;D_5__Candidatus Competibacter;D_6__uncultured bacterium	0	2.4399
Metabolism	Carbohydrate_metabolism	Pentose_phosphate_pathway	D_0__Bacteria;D_1__Cyanobacteria;D_2__Oxyphotobacteria;D_3__Chloroplast;D_4__Citrus maxima;D_5__Citrus maxima;D_6__Citrus maxima	0	5.5023
Metabolism	Carbohydrate_metabolism	Pentose_phosphate_pathway	D_0__Bacteria;D_1__Spirochaetes;D_2__Spirochaetia;D_3__Spirochaetales;D_4__Spirochaetaceae;D_5__Spirochaeta 2;Ambiguous_taxa	8.0528	0
Metabolism	Carbohydrate_metabolism	Pentose_phosphate_pathway	D_0__Bacteria;D_1__Proteobacteria;D_2__Alphaproteobacteria;D_3__uncultured	0	13.9425
Metabolism	Carbohydrate_metabolism	Pentose_phosphate_pathway	D_0__Bacteria;D_1__Proteobacteria;D_2__Alphaproteobacteria;D_3__Rhizobiales;D_4__Methyloligellaceae;D_5__uncultured;D_6__uncultured bacterium	16.0558	0
Metabolism	Carbohydrate_metabolism	Pentose_phosphate_pathway	D_0__Bacteria;D_1__Thermotogae;D_2__Thermotogae;D_3__Petrotogales;D_4__Petrotogaceae;D_5__Geotoga;D_6__uncultured organism	0	2.1163
Metabolism	Carbohydrate_metabolism	Pentose_phosphate_pathway	D_0__Bacteria;D_1__Halanaerobiaeota;D_2__Halanaerobiia;D_3__Halanaerobiales;D_4__Halobacteroidaceae;D_5__Orenia;D_6__uncultured bacterium	0	25.7687
Metabolism	Carbohydrate_metabolism	Pentose_phosphate_pathway	D_0__Bacteria;D_1__Proteobacteria;D_2__Gammaproteobacteria;D_3__HOC36;D_4__uncultured bacterium;D_5__uncultured bacterium;D_6__uncultured bacterium	4.9364	0
Metabolism	Carbohydrate_metabolism	Pentose_phosphate_pathway	D_0__Bacteria;D_1__Chloroflexi;D_2__Anaerolineae;D_3__SBR1031;D_4__uncultured Chloroflexi bacterium;D_5__uncultured Chloroflexi bacterium;D_6__uncultured Chloroflexi bacterium	4.1885	0
Metabolism	Carbohydrate_metabolism	Pentose_phosphate_pathway	D_0__Bacteria;D_1__Chloroflexi;D_2__Anaerolineae;D_3__SBR1031;D_4__uncultured Chloroflexi bacterium;D_5__uncultured Chloroflexi bacterium;D_6__uncultured Chloroflexi bacterium	0	35.9019
Metabolism	Carbohydrate_metabolism	Pentose_phosphate_pathway	D_0__Bacteria;D_1__Chloroflexi;D_2__Dehalococcoidia	5.6096	0
Metabolism	Carbohydrate_metabolism	Pentose_phosphate_pathway	D_0__Bacteria;D_1__Proteobacteria;D_2__Gammaproteobacteria;D_3__Oceanospirillales;D_4__Halomonadaceae;D_5__Halomonas	0	10.4569
Metabolism	Carbohydrate_metabolism	Pentose_phosphate_pathway	D_0__Bacteria;D_1__Proteobacteria;D_2__Gammaproteobacteria;D_3__Cellvibrionales;D_4__Microbulbiferaceae;D_5__Microbulbifer;Ambiguous_taxa	14.8092	0
Metabolism	Carbohydrate_metabolism	Pentose_phosphate_pathway	D_0__Bacteria;D_1__Proteobacteria;D_2__Gammaproteobacteria	7.629	0
Metabolism	Carbohydrate_metabolism	Pentose_phosphate_pathway	D_0__Bacteria;D_1__Proteobacteria;D_2__Gammaproteobacteria;D_3__Nitrosococcales;D_4__Nitrosococcaceae;D_5__Inmirania;D_6__uncultured gamma proteobacterium	1.0471	0
Metabolism	Carbohydrate_metabolism	Pentose_phosphate_pathway	D_0__Bacteria;D_1__Proteobacteria;D_2__Alphaproteobacteria;D_3__uncultured	20.2443	0
Metabolism	Carbohydrate_metabolism	Pentose_phosphate_pathway	D_0__Bacteria;D_1__Chloroflexi;D_2__Anaerolineae;D_3__Anaerolineales;D_4__Anaerolineaceae;D_5__uncultured;D_6__uncultured Chloroflexi bacterium	0	62.7411
Metabolism	Carbohydrate_metabolism	Pentose_phosphate_pathway	Unassigned	0	7.1704
Metabolism	Carbohydrate_metabolism	Pentose_phosphate_pathway	D_0__Bacteria;D_1__Chloroflexi;D_2__Anaerolineae;D_3__Anaerolineales;D_4__Anaerolineaceae;D_5__uncultured;D_6__uncultured Chloroflexi bacterium	12.715	0
Metabolism	Carbohydrate_metabolism	Pentose_phosphate_pathway	D_0__Bacteria;D_1__Firmicutes;D_2__Bacilli;D_3__Bacillales;D_4__Bacillaceae;D_5__Bacillus	13.7372	0
Metabolism	Carbohydrate_metabolism	Pentose_phosphate_pathway	D_0__Bacteria;D_1__Proteobacteria;D_2__Gammaproteobacteria;D_3__Chromatiales;D_4__Chromatiaceae;D_5__Marichromatium;Ambiguous_taxa	0	1.5934
Metabolism	Carbohydrate_metabolism	Pentose_phosphate_pathway	D_0__Bacteria;D_1__Elusimicrobia;D_2__Endomicrobia;D_3__Endomicrobiales;D_4__Endomicrobiaceae;D_5__Candidatus Endomicrobium;D_6__uncultured bacterium	0	6.2741
Metabolism	Carbohydrate_metabolism	Pentose_phosphate_pathway	D_0__Archaea;D_1__Diapherotrites;D_2__Iainarchaeia;D_3__Iainarchaeales;D_4__uncultured archaeon;D_5__uncultured archaeon;D_6__uncultured archaeon	0	1.3942
Metabolism	Carbohydrate_metabolism	Pentose_phosphate_pathway	D_0__Bacteria;D_1__Proteobacteria;D_2__Gammaproteobacteria;D_3__Nitrosococcales;D_4__Nitrosococcaceae;D_5__AqS1;D_6__uncultured bacterium	0	17.4281
Metabolism	Carbohydrate_metabolism	Pentose_phosphate_pathway	D_0__Bacteria;D_1__Poribacteria;D_2__uncultured Firmicutes bacterium;D_3__uncultured Firmicutes bacterium;D_4__uncultured Firmicutes bacterium;D_5__uncultured Firmicutes bacterium;D_6__uncultured Firmicutes bacterium	0	2.913
Metabolism	Carbohydrate_metabolism	Pentose_phosphate_pathway	D_0__Bacteria;D_1__Bacteroidetes;D_2__Bacteroidia;D_3__Bacteroidales;D_4__Marinilabiliaceae;D_5__uncultured;D_6__uncultured organism	8.0528	0
Metabolism	Carbohydrate_metabolism	Pentose_phosphate_pathway	D_0__Bacteria;D_1__Gemmatimonadetes;D_2__BD2-11 terrestrial group	7.978	0
Metabolism	Carbohydrate_metabolism	Pentose_phosphate_pathway	D_0__Bacteria;D_1__Chloroflexi;D_2__Anaerolineae;D_3__Thermoflexales;D_4__Thermoflexaceae;D_5__Thermoflexus;D_6__uncultured bacterium	0	5.2284
Metabolism	Carbohydrate_metabolism	Pentose_phosphate_pathway	D_0__Bacteria;D_1__Zixibacteria;D_2__uncultured bacterium;D_3__uncultured bacterium;D_4__uncultured bacterium;D_5__uncultured bacterium;D_6__uncultured bacterium	0	8.7389
Metabolism	Carbohydrate_metabolism	Pentose_phosphate_pathway	D_0__Bacteria;D_1__Actinobacteria;D_2__Acidimicrobiia;D_3__IMCC26256	14.5849	0
Metabolism	Carbohydrate_metabolism	Pentose_phosphate_pathway	D_0__Bacteria;D_1__Proteobacteria;D_2__Alphaproteobacteria;D_3__Tistrellales;D_4__Geminicoccaceae;D_5__uncultured;D_6__uncultured bacterium	62.8271	0
Metabolism	Carbohydrate_metabolism	Pentose_phosphate_pathway	D_0__Bacteria;D_1__Gemmatimonadetes;D_2__BD2-11 terrestrial group;D_3__uncultured bacterium;D_4__uncultured bacterium;D_5__uncultured bacterium;D_6__uncultured bacterium	0.9973	0
Metabolism	Carbohydrate_metabolism	Pentose_phosphate_pathway	D_0__Bacteria;D_1__Fibrobacteres;D_2__Fibrobacteria;D_3__Fibrobacterales;D_4__TG3;D_5__uncultured Chitinivibrionia bacterium;D_6__uncultured Chitinivibrionia bacterium	0	6.0998
Metabolism	Carbohydrate_metabolism	Pentose_phosphate_pathway	D_0__Bacteria;D_1__Chloroflexi;D_2__Anaerolineae;D_3__SBR1031;D_4__uncultured bacterium;D_5__uncultured bacterium;D_6__uncultured bacterium	0.7479	0
Metabolism	Carbohydrate_metabolism	Pentose_phosphate_pathway	D_0__Bacteria;D_1__Latescibacteria;D_2__Latescibacteria;D_3__Latescibacterales;D_4__Latescibacteraceae;D_5__Candidatus Latescibacter;D_6__uncultured bacterium	2.9918	0
Metabolism	Carbohydrate_metabolism	Pentose_phosphate_pathway	D_0__Bacteria;D_1__Proteobacteria;D_2__Deltaproteobacteria;D_3__Desulfarculales;D_4__Desulfarculaceae;D_5__Desulfatiglans	0	6.2741
Metabolism	Carbohydrate_metabolism	Pentose_phosphate_pathway	D_0__Bacteria;D_1__Acidobacteria;D_2__Subgroup 26;D_3__uncultured Acidobacteria bacterium;D_4__uncultured Acidobacteria bacterium;D_5__uncultured Acidobacteria bacterium;D_6__uncultured Acidobacteria bacterium	9.075	0
Metabolism	Carbohydrate_metabolism	Pentose_phosphate_pathway	D_0__Bacteria;D_1__Patescibacteria;D_2__Saccharimonadia;D_3__Saccharimonadales	2.0942	0
Metabolism	Carbohydrate_metabolism	Pentose_phosphate_pathway	D_0__Bacteria;D_1__Proteobacteria;D_2__Alphaproteobacteria;D_3__Rhizobiales;D_4__Methyloligellaceae;D_5__uncultured;D_6__uncultured bacterium	0	4.7803
Metabolism	Carbohydrate_metabolism	Pentose_phosphate_pathway	D_0__Bacteria;D_1__Proteobacteria;D_2__Gammaproteobacteria	31.8623	0
Metabolism	Carbohydrate_metabolism	Pentose_phosphate_pathway	D_0__Bacteria;D_1__Gemmatimonadetes;D_2__PAUC43f marine benthic group;D_3__uncultured bacterium;D_4__uncultured bacterium;D_5__uncultured bacterium;D_6__uncultured bacterium	0	18.1999
Metabolism	Carbohydrate_metabolism	Pentose_phosphate_pathway	D_0__Bacteria;D_1__Calditrichaeota;D_2__Calditrichia;D_3__Calditrichales;D_4__Calditrichaceae	0	3.1371
Metabolism	Carbohydrate_metabolism	Pentose_phosphate_pathway	D_0__Bacteria;D_1__Nitrospirae;D_2__Nitrospira;D_3__Nitrospirales;D_4__Nitrospiraceae;D_5__Nitrospira;D_6__uncultured Nitrospira sp.	9.4739	0
Metabolism	Carbohydrate_metabolism	Pentose_phosphate_pathway	D_0__Bacteria;D_1__Proteobacteria;D_2__Gammaproteobacteria	0	0.2988
Metabolism	Carbohydrate_metabolism	Pentose_phosphate_pathway	D_0__Bacteria;D_1__Proteobacteria;D_2__Gammaproteobacteria;D_3__Ectothiorhodospirales;D_4__Thioalkalispiraceae;D_5__Thiohalophilus;D_6__uncultured bacterium	0	12.5482
Metabolism	Carbohydrate_metabolism	Pentose_phosphate_pathway	D_0__Bacteria;D_1__Calditrichaeota;D_2__Calditrichia;D_3__Calditrichales;D_4__Calditrichaceae;D_5__Calorithrix;D_6__uncultured bacterium	0	5.7513
Metabolism	Carbohydrate_metabolism	Pentose_phosphate_pathway	D_0__Bacteria	8.726	0
Metabolism	Carbohydrate_metabolism	Pentose_phosphate_pathway	D_0__Bacteria;D_1__Firmicutes;D_2__Clostridia;D_3__Clostridiales	0	7.0957
Metabolism	Carbohydrate_metabolism	Pentose_phosphate_pathway	D_0__Bacteria;D_1__Proteobacteria;D_2__Gammaproteobacteria	0	1.7428
Metabolism	Carbohydrate_metabolism	Pentose_phosphate_pathway	D_0__Bacteria;D_1__Gemmatimonadetes;D_2__BD2-11 terrestrial group;Ambiguous_taxa;Ambiguous_taxa;Ambiguous_taxa;Ambiguous_taxa	14.2109	0
Metabolism	Carbohydrate_metabolism	Pentose_phosphate_pathway	D_0__Bacteria;D_1__Bacteroidetes;D_2__Bacteroidia;D_3__Chitinophagales;D_4__Saprospiraceae	6.0209	0
Metabolism	Carbohydrate_metabolism	Pentose_phosphate_pathway	D_0__Bacteria;D_1__Planctomycetes;D_2__Planctomycetacia;D_3__Gemmatales;D_4__Gemmataceae;D_5__uncultured	5.4475	0
Metabolism	Carbohydrate_metabolism	Pentose_phosphate_pathway	D_0__Bacteria;D_1__Chloroflexi;D_2__Dehalococcoidia;D_3__FW22;D_4__uncultured bacterium;D_5__uncultured bacterium;D_6__uncultured bacterium	0	8.963
Metabolism	Carbohydrate_metabolism	Pentose_phosphate_pathway	D_0__Bacteria;D_1__Proteobacteria;D_2__Alphaproteobacteria;D_3__Sneathiellales;D_4__Sneathiellaceae;D_5__AT-s3-44;D_6__uncultured bacterium	23.6599	0
Metabolism	Carbohydrate_metabolism	Pentose_phosphate_pathway	D_0__Bacteria;D_1__Calditrichaeota;D_2__Calditrichia;D_3__Calditrichales;D_4__Calditrichaceae;D_5__Caldithrix;D_6__uncultured bacterium	2.4682	0
Metabolism	Carbohydrate_metabolism	Pentose_phosphate_pathway	D_0__Bacteria;D_1__Chloroflexi;D_2__Anaerolineae;D_3__Ardenticatenales;D_4__Ardenticatenaceae;D_5__Ardenticatena;D_6__uncultured Chloroflexi bacterium	1.3962	0
Metabolism	Carbohydrate_metabolism	Pentose_phosphate_pathway	D_0__Bacteria	2.9918	0
Metabolism	Carbohydrate_metabolism	Pentose_phosphate_pathway	D_0__Bacteria;D_1__Chloroflexi;D_2__Anaerolineae;D_3__Anaerolineales;D_4__Anaerolineaceae;D_5__uncultured;D_6__uncultured Chloroflexi bacterium	46.0732	39.985
Metabolism	Carbohydrate_metabolism	Pentose_phosphate_pathway	D_0__Bacteria;D_1__Proteobacteria;D_2__Gammaproteobacteria;D_3__1013-28-CG33;D_4__uncultured bacterium;D_5__uncultured bacterium;D_6__uncultured bacterium	10.7704	0
Metabolism	Carbohydrate_metabolism	Pentose_phosphate_pathway	D_0__Bacteria;D_1__Chloroflexi;D_2__Dehalococcoidia;D_3__SAR202 clade;Ambiguous_taxa;Ambiguous_taxa;Ambiguous_taxa	13.4629	0
Metabolism	Carbohydrate_metabolism	Pentose_phosphate_pathway	D_0__Bacteria;D_1__Chloroflexi;D_2__Anaerolineae;D_3__SBR1031;D_4__uncultured Chloroflexi bacterium;D_5__uncultured Chloroflexi bacterium;D_6__uncultured Chloroflexi bacterium	37.3472	0
Metabolism	Carbohydrate_metabolism	Pentose_phosphate_pathway	D_0__Bacteria;D_1__Planctomycetes;D_2__Planctomycetacia;D_3__Pirellulales;D_4__Pirellulaceae;D_5__Rhodopirellula;D_6__uncultured bacterium	20.3689	0
Metabolism	Carbohydrate_metabolism	Pentose_phosphate_pathway	D_0__Bacteria	0	5.2284
Metabolism	Carbohydrate_metabolism	Pentose_phosphate_pathway	D_0__Bacteria;D_1__Chloroflexi;D_2__Dehalococcoidia;D_3__SAR202 clade	21.6903	0
Metabolism	Carbohydrate_metabolism	Pentose_phosphate_pathway	D_0__Bacteria;D_1__FCPU426;D_2__uncultured bacterium;D_3__uncultured bacterium;D_4__uncultured bacterium;D_5__uncultured bacterium;D_6__uncultured bacterium	0	2.0914
Metabolism	Carbohydrate_metabolism	Pentose_phosphate_pathway	D_0__Bacteria;D_1__Chloroflexi;D_2__Anaerolineae;D_3__Thermoflexales;D_4__Thermoflexaceae;D_5__Thermoflexus;D_6__uncultured bacterium	0	13.5939
Metabolism	Carbohydrate_metabolism	Pentose_phosphate_pathway	D_0__Bacteria;D_1__Gemmatimonadetes;D_2__BD2-11 terrestrial group;D_3__uncultured bacterium;D_4__uncultured bacterium;D_5__uncultured bacterium;D_6__uncultured bacterium	6.2328	0
Metabolism	Carbohydrate_metabolism	Pentose_phosphate_pathway	D_0__Archaea;D_1__Crenarchaeota;D_2__Crenarchaeota Incertae Sedis;D_3__Aigarchaeales;D_4__Geothermarchaeaceae;D_5__uncultured archaeon;D_6__uncultured archaeon	11.2441	0
Metabolism	Carbohydrate_metabolism	Pentose_phosphate_pathway	D_0__Bacteria;D_1__Gemmatimonadetes;D_2__BD2-11 terrestrial group;D_3__uncultured bacterium;D_4__uncultured bacterium;D_5__uncultured bacterium;D_6__uncultured bacterium	10.3216	0
Metabolism	Carbohydrate_metabolism	Pentose_phosphate_pathway	D_0__Archaea;D_1__Nanoarchaeaeota;D_2__Woesearchaeia;D_3__Candidatus Pacearchaeota archaeon RBG_19FT_COMBO_34_9;D_4__Candidatus Pacearchaeota archaeon RBG_19FT_COMBO_34_9;D_5__Candidatus Pacearchaeota archaeon RBG_19FT_COMBO_34_9;D_6__Candidatus Pacearchaeota archaeon RBG_19FT_COMBO_34_9	0	2.0167
Metabolism	Carbohydrate_metabolism	Pentose_phosphate_pathway	D_0__Bacteria;D_1__Proteobacteria;D_2__Gammaproteobacteria;D_3__Ectothiorhodospirales;D_4__Thioalkalispiraceae	0	4.3819
Metabolism	Carbohydrate_metabolism	Pentose_phosphate_pathway	D_0__Bacteria;D_1__Proteobacteria;D_2__Deltaproteobacteria;D_3__Desulfarculales;D_4__Desulfarculaceae;D_5__Desulfatiglans	26.0533	26.0177
Metabolism	Carbohydrate_metabolism	Pentose_phosphate_pathway	D_0__Bacteria;D_1__Proteobacteria;D_2__Gammaproteobacteria;D_3__Nitrosococcales;D_4__Nitrosococcaceae	17.801	0
Metabolism	Carbohydrate_metabolism	Pentose_phosphate_pathway	D_0__Bacteria;D_1__Proteobacteria;D_2__Deltaproteobacteria;D_3__Myxococcales;D_4__bacteriap25;D_5__uncultured bacterium;D_6__uncultured bacterium	6.9933	0
Metabolism	Carbohydrate_metabolism	Pentose_phosphate_pathway	D_0__Bacteria;D_1__Proteobacteria;D_2__Gammaproteobacteria	0	18.8223
Metabolism	Carbohydrate_metabolism	Pentose_phosphate_pathway	D_0__Bacteria;D_1__Proteobacteria;D_2__Alphaproteobacteria;D_3__Rhodovibrionales;D_4__Kiloniellaceae;D_5__uncultured	12.5654	0
Metabolism	Carbohydrate_metabolism	Pentose_phosphate_pathway	D_0__Bacteria;D_1__Proteobacteria;D_2__Deltaproteobacteria;D_3__Desulfarculales;D_4__Desulfarculaceae;D_5__Desulfatiglans	0	7.0957
Metabolism	Carbohydrate_metabolism	Pentose_phosphate_pathway	D_0__Bacteria;D_1__Bacteroidetes;D_2__Bacteroidia;D_3__Cytophagales;D_4__Cyclobacteriaceae;D_5__uncultured	0	11.154
Metabolism	Carbohydrate_metabolism	Pentose_phosphate_pathway	D_0__Bacteria	2.4931	0
Metabolism	Carbohydrate_metabolism	Pentose_phosphate_pathway	D_0__Bacteria;D_1__Calditrichaeota;D_2__Calditrichia;D_3__Calditrichales;D_4__Calditrichaceae;D_5__uncultured Deferribacteres bacterium;D_6__uncultured Deferribacteres bacterium	9.8728	0
Metabolism	Carbohydrate_metabolism	Pentose_phosphate_pathway	D_0__Bacteria;D_1__Proteobacteria;D_2__Gammaproteobacteria;D_3__Nitrosococcales;D_4__Nitrosococcaceae;D_5__AqS1	16.4048	0
Metabolism	Carbohydrate_metabolism	Pentose_phosphate_pathway	D_0__Bacteria;D_1__Modulibacteria;D_2__Moduliflexia;D_3__Moduliflexales;D_4__Moduliflexaceae;D_5__uncultured bacterium;D_6__uncultured bacterium	0	2.191
Metabolism	Carbohydrate_metabolism	Pentose_phosphate_pathway	D_0__Bacteria;D_1__Proteobacteria;D_2__Deltaproteobacteria;D_3__SAR324 clade(Marine group B);D_4__uncultured bacterium;D_5__uncultured bacterium;D_6__uncultured bacterium	4.6622	0
Metabolism	Carbohydrate_metabolism	Pentose_phosphate_pathway	Unassigned	0	12.6229
Metabolism	Carbohydrate_metabolism	Pentose_phosphate_pathway	D_0__Bacteria;D_1__Spirochaetes;D_2__Spirochaetia;D_3__Spirochaetales;D_4__Spirochaetaceae;D_5__uncultured;D_6__uncultured organism	0	9.8593
Metabolism	Carbohydrate_metabolism	Pentose_phosphate_pathway	D_0__Bacteria;D_1__Proteobacteria;D_2__Deltaproteobacteria;D_3__Syntrophobacterales;D_4__Syntrophobacteraceae;D_5__uncultured;D_6__uncultured bacterium	2.3934	0
Metabolism	Carbohydrate_metabolism	Pentose_phosphate_pathway	D_0__Bacteria;D_1__Gemmatimonadetes;D_2__Gemmatimonadetes;D_3__Gemmatimonadales;D_4__Gemmatimonadaceae;D_5__uncultured;D_6__uncultured actinobacterium	3.0167	0
Metabolism	Carbohydrate_metabolism	Pentose_phosphate_pathway	D_0__Bacteria;D_1__Chloroflexi;D_2__Anaerolineae;D_3__SBR1031;D_4__uncultured Chloroflexi bacterium;D_5__uncultured Chloroflexi bacterium;D_6__uncultured Chloroflexi bacterium	0	20.2166
Metabolism	Carbohydrate_metabolism	Pentose_phosphate_pathway	D_0__Bacteria;D_1__Epsilonbacteraeota;D_2__Campylobacteria;D_3__Campylobacterales;D_4__Sulfurospirillaceae;D_5__Sulfurospirillum	0	2.4648
Metabolism	Carbohydrate_metabolism	Pentose_phosphate_pathway	D_0__Bacteria;D_1__Proteobacteria;D_2__Gammaproteobacteria;D_3__OM182 clade	6.8561	0
Metabolism	Carbohydrate_metabolism	Pentose_phosphate_pathway	D_0__Bacteria;D_1__Chloroflexi;D_2__Dehalococcoidia	15.8564	0
Metabolism	Carbohydrate_metabolism	Pentose_phosphate_pathway	D_0__Bacteria;D_1__Calditrichaeota;D_2__Calditrichia;D_3__Calditrichales;D_4__Calditrichaceae	0	3.2864
Metabolism	Carbohydrate_metabolism	Pentose_phosphate_pathway	D_0__Bacteria;D_1__Spirochaetes;D_2__Spirochaetia;D_3__Spirochaetales;D_4__Spirochaetaceae;D_5__uncultured;D_6__uncultured organism	0	7.6684
Metabolism	Carbohydrate_metabolism	Pentose_phosphate_pathway	D_0__Archaea;D_1__Nanoarchaeaeota;D_2__Woesearchaeia	0	6.8716
Metabolism	Carbohydrate_metabolism	Pentose_phosphate_pathway	D_0__Bacteria;D_1__Fibrobacteres;D_2__Fibrobacteria;D_3__Fibrobacterales	0	2.9877
Metabolism	Carbohydrate_metabolism	Pentose_phosphate_pathway	D_0__Bacteria;D_1__Chloroflexi;D_2__Dehalococcoidia;D_3__FW22;D_4__uncultured bacterium;D_5__uncultured bacterium;D_6__uncultured bacterium	0	14.3408
Metabolism	Carbohydrate_metabolism	Pentose_phosphate_pathway	D_0__Bacteria;D_1__Chloroflexi;D_2__Dehalococcoidia;D_3__uncultured bacterium;D_4__uncultured bacterium;D_5__uncultured bacterium;D_6__uncultured bacterium	0	6.8716
Metabolism	Carbohydrate_metabolism	Pentose_phosphate_pathway	D_0__Bacteria;D_1__Proteobacteria;D_2__Gammaproteobacteria	0	5.6766
Metabolism	Carbohydrate_metabolism	Pentose_phosphate_pathway	D_0__Bacteria;D_1__Gemmatimonadetes;D_2__Gemmatimonadetes;D_3__Gemmatimonadales;D_4__Gemmatimonadaceae;D_5__uncultured;D_6__uncultured actinobacterium	8.5016	0
Metabolism	Carbohydrate_metabolism	Pentose_phosphate_pathway	D_0__Bacteria;D_1__Planctomycetes;D_2__Planctomycetacia;D_3__Pirellulales;D_4__Pirellulaceae;D_5__Pir4 lineage	9.0002	0
Metabolism	Carbohydrate_metabolism	Pentose_phosphate_pathway	D_0__Bacteria;D_1__Chloroflexi;D_2__Anaerolineae;D_3__Anaerolineales;D_4__Anaerolineaceae;D_5__uncultured;D_6__uncultured Chloroflexi bacterium	19.0725	0
Metabolism	Carbohydrate_metabolism	Pentose_phosphate_pathway	D_0__Bacteria;D_1__Proteobacteria;D_2__Alphaproteobacteria;D_3__Rhodovibrionales;D_4__Kiloniellaceae;D_5__uncultured;D_6__uncultured bacterium	3.5901	0
Metabolism	Carbohydrate_metabolism	Pentose_phosphate_pathway	D_0__Bacteria	0	4.9297
Metabolism	Carbohydrate_metabolism	Pentose_phosphate_pathway	D_0__Bacteria;D_1__Proteobacteria;D_2__Deltaproteobacteria;D_3__Desulfarculales;D_4__Desulfarculaceae;D_5__Desulfatiglans;D_6__uncultured bacterium	0	3.4856
Metabolism	Carbohydrate_metabolism	Pentose_phosphate_pathway	D_0__Archaea;D_1__Asgardaeota;D_2__Lokiarchaeia;D_3__uncultured crenarchaeote;D_4__uncultured crenarchaeote;D_5__uncultured crenarchaeote;D_6__uncultured crenarchaeote	0	18.7725
Metabolism	Carbohydrate_metabolism	Pentose_phosphate_pathway	D_0__Archaea;D_1__Nanoarchaeaeota;D_2__Woesearchaeia;D_3__archaeon GW2011_AR13;D_4__archaeon GW2011_AR13;D_5__archaeon GW2011_AR13;D_6__archaeon GW2011_AR13	0.6731	0
Metabolism	Carbohydrate_metabolism	Pentose_phosphate_pathway	D_0__Bacteria;D_1__Proteobacteria;D_2__Deltaproteobacteria;D_3__Desulfarculales;D_4__Desulfarculaceae;D_5__uncultured	7.7786	0
Metabolism	Carbohydrate_metabolism	Pentose_phosphate_pathway	D_0__Bacteria;D_1__Chloroflexi;D_2__JG30-KF-CM66;D_3__uncultured bacterium;D_4__uncultured bacterium;D_5__uncultured bacterium;D_6__uncultured bacterium	7.2301	0
Metabolism	Carbohydrate_metabolism	Pentose_phosphate_pathway	D_0__Bacteria;D_1__Actinobacteria;D_2__WCHB1-81;D_3__uncultured bacterium;D_4__uncultured bacterium;D_5__uncultured bacterium;D_6__uncultured bacterium	0	12.3242
Metabolism	Carbohydrate_metabolism	Pentose_phosphate_pathway	D_0__Bacteria;D_1__Chloroflexi;D_2__Anaerolineae;D_3__SBR1031;D_4__uncultured organism;D_5__uncultured organism;D_6__uncultured organism	0	16.0338
Metabolism	Carbohydrate_metabolism	Pentose_phosphate_pathway	D_0__Bacteria	0	1.3942
Metabolism	Carbohydrate_metabolism	Pentose_phosphate_pathway	D_0__Bacteria;D_1__Bacteroidetes;D_2__Chlorobia;D_3__Chlorobiales;D_4__Chlorobiaceae;D_5__Prosthecochloris;Ambiguous_taxa	0	2.5893
Metabolism	Carbohydrate_metabolism	Pentose_phosphate_pathway	D_0__Bacteria;D_1__Spirochaetes;D_2__Spirochaetia;D_3__Spirochaetales;D_4__Spirochaetaceae;D_5__Spirochaeta 2	0	8.9879
Metabolism	Carbohydrate_metabolism	Pentose_phosphate_pathway	D_0__Bacteria;D_1__Proteobacteria;D_2__Deltaproteobacteria;D_3__NB1-j	6.0583	0
Metabolism	Carbohydrate_metabolism	Pentose_phosphate_pathway	D_0__Bacteria;D_1__Chloroflexi;D_2__Anaerolineae;D_3__SBR1031	16.0558	0
Metabolism	Carbohydrate_metabolism	Pentose_phosphate_pathway	D_0__Bacteria;D_1__Chloroflexi;D_2__Dehalococcoidia;D_3__SAR202 clade;D_4__uncultured bacterium;D_5__uncultured bacterium;D_6__uncultured bacterium	9.7232	0
Metabolism	Carbohydrate_metabolism	Pentose_phosphate_pathway	D_0__Bacteria;D_1__Acidobacteria;D_2__Subgroup 6	16.9533	0
Metabolism	Carbohydrate_metabolism	Pentose_phosphate_pathway	D_0__Bacteria;D_1__Spirochaetes;D_2__Spirochaetia;D_3__Spirochaetales;D_4__Spirochaetaceae;D_5__uncultured;D_6__uncultured organism	0	10.1332
Metabolism	Carbohydrate_metabolism	Pentose_phosphate_pathway	D_0__Bacteria;D_1__Chloroflexi;D_2__JG30-KF-CM66;D_3__uncultured bacterium;D_4__uncultured bacterium;D_5__uncultured bacterium;D_6__uncultured bacterium	0	9.7099
Metabolism	Carbohydrate_metabolism	Pentose_and_glucuronate_interconversions	D_0__Bacteria;D_1__Proteobacteria;D_2__Deltaproteobacteria;D_3__Syntrophobacterales;D_4__Syntrophobacteraceae;D_5__uncultured;D_6__uncultured bacterium	0.1622	0
Metabolism	Carbohydrate_metabolism	Pentose_and_glucuronate_interconversions	D_0__Bacteria;D_1__Proteobacteria;D_2__Deltaproteobacteria;D_3__SAR324 clade(Marine group B);D_4__uncultured organism;D_5__uncultured organism;D_6__uncultured organism	0	4.1351
Metabolism	Carbohydrate_metabolism	Pentose_and_glucuronate_interconversions	D_0__Bacteria;D_1__Proteobacteria;D_2__Alphaproteobacteria	1.2973	0
Metabolism	Carbohydrate_metabolism	Pentose_and_glucuronate_interconversions	D_0__Bacteria;D_1__Planctomycetes;D_2__Planctomycetacia;D_3__Pirellulales;D_4__Pirellulaceae	7.5676	0
Metabolism	Carbohydrate_metabolism	Pentose_and_glucuronate_interconversions	D_0__Bacteria;D_1__Nitrospirae;D_2__Thermodesulfovibrionia;D_3__uncultured;D_4__uncultured Nitrospirae bacterium;D_5__uncultured Nitrospirae bacterium;D_6__uncultured Nitrospirae bacterium	1.4865	0
Metabolism	Carbohydrate_metabolism	Pentose_and_glucuronate_interconversions	D_0__Bacteria	0	0.7027
Metabolism	Carbohydrate_metabolism	Pentose_and_glucuronate_interconversions	D_0__Archaea;D_1__Crenarchaeota;D_2__Bathyarchaeia	0	0.4865
Metabolism	Carbohydrate_metabolism	Pentose_and_glucuronate_interconversions	D_0__Bacteria;D_1__WS4;D_2__uncultured bacterium;D_3__uncultured bacterium;D_4__uncultured bacterium;D_5__uncultured bacterium;D_6__uncultured bacterium	0	0.6486
Metabolism	Carbohydrate_metabolism	Pentose_and_glucuronate_interconversions	D_0__Bacteria;D_1__Chloroflexi;D_2__Dehalococcoidia;D_3__MSBL5;D_4__uncultured organism;D_5__uncultured organism;D_6__uncultured organism	0	2.2703
Metabolism	Carbohydrate_metabolism	Pentose_and_glucuronate_interconversions	D_0__Archaea;D_1__Nanoarchaeaeota;D_2__Woesearchaeia	0	5.5297
Metabolism	Carbohydrate_metabolism	Pentose_and_glucuronate_interconversions	D_0__Bacteria;D_1__Planctomycetes;D_2__Planctomycetacia;D_3__Planctomycetales;D_4__Gimesiaceae;D_5__uncultured;D_6__uncultured bacterium	6.4865	0
Metabolism	Carbohydrate_metabolism	Pentose_and_glucuronate_interconversions	D_0__Bacteria;D_1__Proteobacteria;D_2__Gammaproteobacteria	0	0.4054
Metabolism	Carbohydrate_metabolism	Pentose_and_glucuronate_interconversions	D_0__Bacteria;D_1__Chloroflexi;D_2__Anaerolineae;D_3__Anaerolineales;D_4__Anaerolineaceae;D_5__uncultured;D_6__uncultured Chloroflexi bacterium	0	3.8108
Metabolism	Carbohydrate_metabolism	Pentose_and_glucuronate_interconversions	D_0__Bacteria;D_1__Chloroflexi;D_2__Dehalococcoidia;D_3__SAR202 clade	4.5405	0
Metabolism	Carbohydrate_metabolism	Pentose_and_glucuronate_interconversions	D_0__Bacteria;D_1__Gemmatimonadetes;D_2__BD2-11 terrestrial group;D_3__uncultured bacterium;D_4__uncultured bacterium;D_5__uncultured bacterium;D_6__uncultured bacterium	3.027	0
Metabolism	Carbohydrate_metabolism	Pentose_and_glucuronate_interconversions	D_0__Bacteria;D_1__Planctomycetes;D_2__Planctomycetacia;D_3__Pirellulales;D_4__Pirellulaceae;D_5__uncultured	2.6757	0
Metabolism	Carbohydrate_metabolism	Pentose_and_glucuronate_interconversions	D_0__Bacteria	0	1.6757
Metabolism	Carbohydrate_metabolism	Pentose_and_glucuronate_interconversions	D_0__Bacteria;D_1__Gemmatimonadetes;D_2__BD2-11 terrestrial group;D_3__uncultured Gemmatimonadetes bacterium;D_4__uncultured Gemmatimonadetes bacterium;D_5__uncultured Gemmatimonadetes bacterium;D_6__uncultured Gemmatimonadetes bacterium	0	4.6486
Metabolism	Carbohydrate_metabolism	Pentose_and_glucuronate_interconversions	D_0__Bacteria;D_1__Calditrichaeota;D_2__Calditrichia;D_3__Calditrichales;D_4__Calditrichaceae;D_5__Caldithrix;D_6__uncultured organism	0	1.8378
Metabolism	Carbohydrate_metabolism	Pentose_and_glucuronate_interconversions	D_0__Bacteria;D_1__Dependentiae;D_2__Babeliae;D_3__Babeliales;D_4__uncultured Candidatus Dependentiae bacterium;D_5__uncultured Candidatus Dependentiae bacterium;D_6__uncultured Candidatus Dependentiae bacterium	0	0.6486
Metabolism	Carbohydrate_metabolism	Pentose_and_glucuronate_interconversions	D_0__Bacteria;D_1__Chloroflexi;D_2__Anaerolineae;D_3__Ardenticatenales;D_4__uncultured;D_5__uncultured bacterium;D_6__uncultured bacterium	0	1.1892
Metabolism	Carbohydrate_metabolism	Pentose_and_glucuronate_interconversions	D_0__Bacteria;D_1__Chloroflexi;D_2__Anaerolineae;D_3__Anaerolineales;D_4__Anaerolineaceae;D_5__uncultured;D_6__uncultured Chloroflexi bacterium	10.1622	0
Metabolism	Carbohydrate_metabolism	Pentose_and_glucuronate_interconversions	D_0__Bacteria;D_1__Calditrichaeota;D_2__Calditrichia;D_3__Calditrichales;D_4__Calditrichaceae;D_5__Calorithrix;D_6__uncultured bacterium	1.8378	0
Metabolism	Carbohydrate_metabolism	Pentose_and_glucuronate_interconversions	D_0__Bacteria;D_1__Proteobacteria;D_2__Gammaproteobacteria	0	1.1351
Metabolism	Carbohydrate_metabolism	Pentose_and_glucuronate_interconversions	D_0__Bacteria;D_1__Planctomycetes;D_2__Phycisphaerae;D_3__CCM11a;D_4__uncultured bacterium;D_5__uncultured bacterium;D_6__uncultured bacterium	6.4865	0
Metabolism	Carbohydrate_metabolism	Pentose_and_glucuronate_interconversions	D_0__Bacteria;D_1__Chloroflexi;D_2__Anaerolineae;D_3__SBR1031;D_4__uncultured bacterium;D_5__uncultured bacterium;D_6__uncultured bacterium	0	2.6757
Metabolism	Carbohydrate_metabolism	Pentose_and_glucuronate_interconversions	D_0__Bacteria;D_1__Proteobacteria;D_2__Gammaproteobacteria;D_3__Alteromonadales;D_4__Marinobacteraceae;D_5__Marinobacter	0	1.3784
Metabolism	Carbohydrate_metabolism	Pentose_and_glucuronate_interconversions	D_0__Bacteria;D_1__Firmicutes;D_2__Clostridia;D_3__Clostridiales;D_4__Family XII;D_5__Fusibacter;D_6__uncultured bacterium	0	1.4054
Metabolism	Carbohydrate_metabolism	Pentose_and_glucuronate_interconversions	D_0__Bacteria;D_1__Planctomycetes;D_2__Planctomycetacia;D_3__Pirellulales;D_4__Pirellulaceae;D_5__Pir4 lineage	0	12.973
Metabolism	Carbohydrate_metabolism	Pentose_and_glucuronate_interconversions	D_0__Archaea;D_1__Nanoarchaeaeota;D_2__Nanohaloarchaeia;D_3__Aenigmarchaeales;D_4__uncultured archaeon;D_5__uncultured archaeon;D_6__uncultured archaeon	0.1622	0
Metabolism	Carbohydrate_metabolism	Pentose_and_glucuronate_interconversions	D_0__Bacteria;D_1__Spirochaetes;D_2__Spirochaetia;D_3__Spirochaetales;D_4__Spirochaetaceae;D_5__Spirochaeta 2	0	3.8919
Metabolism	Carbohydrate_metabolism	Pentose_and_glucuronate_interconversions	D_0__Bacteria;D_1__Calditrichaeota;D_2__Calditrichia;D_3__Calditrichales;D_4__Calditrichaceae;D_5__Calorithrix;D_6__uncultured bacterium	2.3243	0
Metabolism	Carbohydrate_metabolism	Pentose_and_glucuronate_interconversions	D_0__Bacteria;D_1__Epsilonbacteraeota;D_2__Campylobacteria;D_3__Campylobacterales;D_4__Arcobacteraceae;D_5__Arcobacter;D_6__uncultured Epsilonproteobacteria bacterium	0	0.7297
Metabolism	Carbohydrate_metabolism	Pentose_and_glucuronate_interconversions	D_0__Bacteria;D_1__Calditrichaeota;D_2__Calditrichia;D_3__Calditrichales;D_4__Calditrichaceae;D_5__Calorithrix;D_6__uncultured bacterium	4.2162	0
Metabolism	Carbohydrate_metabolism	Pentose_and_glucuronate_interconversions	D_0__Bacteria;D_1__Patescibacteria;D_2__Parcubacteria	0	0.6486
Metabolism	Carbohydrate_metabolism	Pentose_and_glucuronate_interconversions	D_0__Bacteria;D_1__Proteobacteria;D_2__Gammaproteobacteria;D_3__Nitrosococcales;D_4__Nitrosococcaceae	4.5405	0
Metabolism	Carbohydrate_metabolism	Pentose_and_glucuronate_interconversions	D_0__Bacteria;D_1__Chloroflexi;D_2__Dehalococcoidia;D_3__H3.93;D_4__uncultured bacterium;D_5__uncultured bacterium;D_6__uncultured bacterium	0	4.4595
Metabolism	Carbohydrate_metabolism	Pentose_and_glucuronate_interconversions	D_0__Bacteria;D_1__Proteobacteria;D_2__Deltaproteobacteria;D_3__Syntrophobacterales;D_4__Syntrophobacteraceae;D_5__uncultured;D_6__uncultured bacterium	0	4.9459
Metabolism	Carbohydrate_metabolism	Pentose_and_glucuronate_interconversions	D_0__Bacteria;D_1__Proteobacteria;D_2__Gammaproteobacteria	0	0.3511
Metabolism	Carbohydrate_metabolism	Pentose_and_glucuronate_interconversions	D_0__Bacteria;D_1__Calditrichaeota;D_2__Calditrichia;D_3__Calditrichales;D_4__Calditrichaceae;D_5__Calorithrix;D_6__uncultured bacterium	0	1.2973
Metabolism	Carbohydrate_metabolism	Pentose_and_glucuronate_interconversions	D_0__Bacteria;D_1__Chloroflexi;D_2__Dehalococcoidia	0	1.0811
Metabolism	Carbohydrate_metabolism	Pentose_and_glucuronate_interconversions	D_0__Bacteria;D_1__Halanaerobiaeota;D_2__Halanaerobiia;D_3__Halanaerobiales;D_4__Halobacteroidaceae;D_5__Halanaerobacter;D_6__Halanaerobacter lacunarum	0	1.0541
Metabolism	Carbohydrate_metabolism	Pentose_and_glucuronate_interconversions	D_0__Bacteria;D_1__Proteobacteria;D_2__Gammaproteobacteria;D_3__Nitrosococcales;D_4__Nitrosococcaceae;D_5__AqS1	4.2973	0
Metabolism	Carbohydrate_metabolism	Pentose_and_glucuronate_interconversions	D_0__Archaea;D_1__Euryarchaeota;D_2__Thermococci;D_3__Methanofastidiosales;D_4__uncultured	0	1.8108
Metabolism	Carbohydrate_metabolism	Pentose_and_glucuronate_interconversions	D_0__Bacteria;D_1__Chloroflexi;D_2__Anaerolineae;D_3__Anaerolineales;D_4__Anaerolineaceae;D_5__ADurb.Bin120;D_6__uncultured bacterium	0	2.7568
Metabolism	Carbohydrate_metabolism	Pentose_and_glucuronate_interconversions	D_0__Bacteria;D_1__LCP-89	0	0.2162
Metabolism	Carbohydrate_metabolism	Pentose_and_glucuronate_interconversions	D_0__Bacteria;D_1__Bacteroidetes;D_2__Bacteroidia;D_3__Cytophagales;D_4__Cyclobacteriaceae;D_5__Marinoscillum;D_6__uncultured bacterium	0	0.8108
Metabolism	Carbohydrate_metabolism	Pentose_and_glucuronate_interconversions	D_0__Bacteria;D_1__Gemmatimonadetes;D_2__MD2902-B12;D_3__uncultured bacterium;D_4__uncultured bacterium;D_5__uncultured bacterium;D_6__uncultured bacterium	2.5946	0
Metabolism	Carbohydrate_metabolism	Pentose_and_glucuronate_interconversions	D_0__Bacteria;D_1__Spirochaetes;D_2__Spirochaetia;D_3__Spirochaetales;D_4__Spirochaetaceae;D_5__Spirochaeta 2;D_6__uncultured spirochete	0.8514	0
Metabolism	Carbohydrate_metabolism	Pentose_and_glucuronate_interconversions	D_0__Bacteria;D_1__Halanaerobiaeota;D_2__Halanaerobiia;D_3__Halanaerobiales;D_4__Halobacteroidaceae;D_5__Orenia;D_6__uncultured bacterium	4.4595	0
Metabolism	Carbohydrate_metabolism	Pentose_and_glucuronate_interconversions	D_0__Bacteria;D_1__Spirochaetes;D_2__Spirochaetia;D_3__Spirochaetales;D_4__Spirochaetaceae;D_5__Spirochaeta 2	0	5.3514
Metabolism	Carbohydrate_metabolism	Pentose_and_glucuronate_interconversions	D_0__Bacteria;D_1__Gemmatimonadetes;D_2__BD2-11 terrestrial group;D_3__uncultured bacterium;D_4__uncultured bacterium;D_5__uncultured bacterium;D_6__uncultured bacterium	1.9459	0
Metabolism	Carbohydrate_metabolism	Pentose_and_glucuronate_interconversions	D_0__Bacteria;D_1__Chloroflexi;D_2__JG30-KF-CM66;D_3__uncultured Chloroflexi bacterium;D_4__uncultured Chloroflexi bacterium;D_5__uncultured Chloroflexi bacterium;D_6__uncultured Chloroflexi bacterium	3.2432	0
Metabolism	Carbohydrate_metabolism	Pentose_and_glucuronate_interconversions	D_0__Archaea;D_1__Nanoarchaeaeota;D_2__Woesearchaeia;D_3__archaeon GW2011_AR13;D_4__archaeon GW2011_AR13;D_5__archaeon GW2011_AR13;D_6__archaeon GW2011_AR13	0	1.4865
Metabolism	Carbohydrate_metabolism	Pentose_and_glucuronate_interconversions	D_0__Bacteria;D_1__Proteobacteria;D_2__Gammaproteobacteria	4.0541	0
Metabolism	Carbohydrate_metabolism	Pentose_and_glucuronate_interconversions	D_0__Bacteria;D_1__Proteobacteria;D_2__Gammaproteobacteria;D_3__HOC36;D_4__uncultured bacterium;D_5__uncultured bacterium;D_6__uncultured bacterium	1.5405	0
Metabolism	Carbohydrate_metabolism	Pentose_and_glucuronate_interconversions	D_0__Bacteria;D_1__Calditrichaeota;D_2__Calditrichia;D_3__Calditrichales;D_4__Calditrichaceae;D_5__Caldithrix;D_6__uncultured bacterium	0.9189	0
Metabolism	Carbohydrate_metabolism	Pentose_and_glucuronate_interconversions	D_0__Bacteria;D_1__Chloroflexi;D_2__Dehalococcoidia;D_3__vadinBA26;D_4__uncultured bacterium;D_5__uncultured bacterium;D_6__uncultured bacterium	0	7.5676
Metabolism	Carbohydrate_metabolism	Pentose_and_glucuronate_interconversions	D_0__Bacteria;D_1__Planctomycetes;D_2__Planctomycetacia;D_3__Planctomycetales	5.1892	0
Metabolism	Carbohydrate_metabolism	Pentose_and_glucuronate_interconversions	D_0__Bacteria;D_1__LCP-89;D_2__uncultured bacterium;D_3__uncultured bacterium;D_4__uncultured bacterium;D_5__uncultured bacterium;D_6__uncultured bacterium	0	1.5135
Metabolism	Carbohydrate_metabolism	Pentose_and_glucuronate_interconversions	D_0__Bacteria;D_1__Proteobacteria;D_2__Gammaproteobacteria	0.0811	0
Metabolism	Carbohydrate_metabolism	Pentose_and_glucuronate_interconversions	D_0__Bacteria;D_1__Proteobacteria;D_2__Gammaproteobacteria	0	0.1622
Metabolism	Carbohydrate_metabolism	Pentose_and_glucuronate_interconversions	D_0__Bacteria;D_1__Chloroflexi;D_2__Anaerolineae	5.2973	5.7297
Metabolism	Carbohydrate_metabolism	Pentose_and_glucuronate_interconversions	D_0__Bacteria;D_1__Spirochaetes;D_2__Spirochaetia;D_3__Spirochaetales;D_4__Spirochaetaceae;D_5__Sediminispirochaeta;D_6__uncultured organism	0	5.6757
Metabolism	Carbohydrate_metabolism	Pentose_and_glucuronate_interconversions	D_0__Bacteria;D_1__Halanaerobiaeota;D_2__Halanaerobiia;D_3__Halanaerobiales;D_4__Halanaerobiaceae;D_5__Halocella;D_6__uncultured Firmicutes bacterium	0	3.1622
Metabolism	Carbohydrate_metabolism	Pentose_and_glucuronate_interconversions	D_0__Bacteria;D_1__Proteobacteria;D_2__Deltaproteobacteria;D_3__Desulfobacterales;D_4__Desulfobacteraceae;D_5__Desulfobacter;D_6__uncultured bacterium	0	1.2162
Metabolism	Carbohydrate_metabolism	Pentose_and_glucuronate_interconversions	D_0__Bacteria;D_1__Gemmatimonadetes;D_2__BD2-11 terrestrial group	0	1.6757
Metabolism	Carbohydrate_metabolism	Pentose_and_glucuronate_interconversions	D_0__Bacteria;D_1__Bacteroidetes;D_2__Bacteroidia;D_3__Cytophagales;D_4__Cyclobacteriaceae;D_5__uncultured;D_6__uncultured deep-sea bacterium	3.4054	0
Metabolism	Carbohydrate_metabolism	Pentose_and_glucuronate_interconversions	D_0__Bacteria;D_1__Verrucomicrobia;D_2__Verrucomicrobiae;D_3__Pedosphaerales;D_4__Pedosphaeraceae;D_5__uncultured Verrucomicrobia bacterium;D_6__uncultured Verrucomicrobia bacterium	0	1.8919
Metabolism	Carbohydrate_metabolism	Pentose_and_glucuronate_interconversions	D_0__Bacteria;D_1__Proteobacteria;D_2__Deltaproteobacteria;D_3__NB1-j	3.2432	0
Metabolism	Carbohydrate_metabolism	Pentose_and_glucuronate_interconversions	D_0__Bacteria;D_1__Proteobacteria;D_2__Alphaproteobacteria;D_3__Rhodovibrionales;D_4__Kiloniellaceae;D_5__uncultured	0	2.0541
Metabolism	Carbohydrate_metabolism	Pentose_and_glucuronate_interconversions	D_0__Bacteria;D_1__Chloroflexi;D_2__Anaerolineae;D_3__Anaerolineales;D_4__Anaerolineaceae;D_5__uncultured;D_6__uncultured Chloroflexi bacterium	0	2.5135
Metabolism	Carbohydrate_metabolism	Pentose_and_glucuronate_interconversions	D_0__Bacteria;D_1__Dependentiae;D_2__Babeliae;D_3__Babeliales;D_4__Babeliaceae;D_5__uncultured bacterium;D_6__uncultured bacterium	0	0.5946
Metabolism	Carbohydrate_metabolism	Pentose_and_glucuronate_interconversions	D_0__Bacteria;D_1__Nitrospirae;D_2__Thermodesulfovibrionia;D_3__uncultured;D_4__uncultured prokaryote;D_5__uncultured prokaryote;D_6__uncultured prokaryote	5.8108	0
Metabolism	Carbohydrate_metabolism	Pentose_and_glucuronate_interconversions	D_0__Bacteria;D_1__Proteobacteria;D_2__Gammaproteobacteria;D_3__Alteromonadales;D_4__Alteromonadaceae	0	1.6216
Metabolism	Carbohydrate_metabolism	Pentose_and_glucuronate_interconversions	D_0__Bacteria;D_1__Chloroflexi;D_2__Anaerolineae;D_3__SBR1031	0	0.973
Metabolism	Carbohydrate_metabolism	Pentose_and_glucuronate_interconversions	D_0__Bacteria;D_1__Planctomycetes;D_2__Planctomycetacia;D_3__Pirellulales;D_4__Pirellulaceae;D_5__Pir4 lineage	0	4.0541
Metabolism	Carbohydrate_metabolism	Pentose_and_glucuronate_interconversions	D_0__Bacteria;D_1__Proteobacteria;D_2__Deltaproteobacteria;D_3__Bdellovibrionales;D_4__Bacteriovoracaceae;D_5__Peredibacter;D_6__uncultured Peredibacter sp.	1.8649	0
Metabolism	Carbohydrate_metabolism	Pentose_and_glucuronate_interconversions	D_0__Bacteria;D_1__Planctomycetes;D_2__Planctomycetacia;D_3__Pirellulales;D_4__Pirellulaceae;D_5__Blastopirellula	3.2432	0
Metabolism	Carbohydrate_metabolism	Pentose_and_glucuronate_interconversions	D_0__Bacteria;D_1__Proteobacteria;D_2__Deltaproteobacteria;D_3__Bdellovibrionales;D_4__Bacteriovoracaceae;D_5__Peredibacter	0	1.0541
Metabolism	Carbohydrate_metabolism	Pentose_and_glucuronate_interconversions	D_0__Bacteria;D_1__Proteobacteria;D_2__Deltaproteobacteria;D_3__Desulfobacterales;D_4__Desulfobacteraceae;D_5__Sva0081 sediment group;D_6__uncultured delta proteobacterium	1.6216	0
Metabolism	Carbohydrate_metabolism	Pentose_and_glucuronate_interconversions	D_0__Bacteria;D_1__Chloroflexi;D_2__Dehalococcoidia;D_3__Napoli-4B-65;D_4__uncultured bacterium;D_5__uncultured bacterium;D_6__uncultured bacterium	0	6.4865
Metabolism	Carbohydrate_metabolism	Pentose_and_glucuronate_interconversions	D_0__Bacteria;D_1__Proteobacteria;D_2__Alphaproteobacteria;D_3__Rhodospirillales;D_4__Magnetospiraceae;D_5__uncultured	0	0.8919
Metabolism	Carbohydrate_metabolism	Pentose_and_glucuronate_interconversions	D_0__Bacteria;D_1__Proteobacteria;D_2__Deltaproteobacteria;D_3__Desulfovibrionales;D_4__Desulfovibrionaceae;D_5__Desulfovibrio;Ambiguous_taxa	0	2.3514
Metabolism	Carbohydrate_metabolism	Pentose_and_glucuronate_interconversions	D_0__Bacteria;D_1__Entotheonellaeota;D_2__Entotheonellia;D_3__Entotheonellales;D_4__Entotheonellaceae;D_5__uncultured bacterium;D_6__uncultured bacterium	0	0.8919
Metabolism	Carbohydrate_metabolism	Pentose_and_glucuronate_interconversions	D_0__Bacteria;D_1__Omnitrophicaeota;Ambiguous_taxa;Ambiguous_taxa;Ambiguous_taxa;Ambiguous_taxa;Ambiguous_taxa	0	0.8919
Metabolism	Carbohydrate_metabolism	Pentose_and_glucuronate_interconversions	D_0__Bacteria;D_1__Chloroflexi;D_2__Anaerolineae;D_3__SBR1031;D_4__uncultured organism;D_5__uncultured organism;D_6__uncultured organism	3.4865	0
Metabolism	Carbohydrate_metabolism	Pentose_and_glucuronate_interconversions	D_0__Bacteria;D_1__Proteobacteria;D_2__Deltaproteobacteria	0	0.3243
[truncated: 63,536 more rows]
