# Supplementary material for: Mining the Yucatan Coastal Microbiome for the Identification of Non-Ribosomal Peptides Synthetase (NRPS) Genes
Source: Toxins (Basel). 2020 May 26;12(6):349. doi: 10.3390/toxins12060349 (PMC7354552; doi:10.3390/toxins12060349)
Supplement: Supplementary file 1 [file toxins-12-00349-s001.zip › Supplementary_Table_3.xlsx]

## Sheet: Metabolic Maps AND Taxonomy 2018
Level_1	Level_2	Level_3	Taxonomy	Palmar-1	Sisal-1
Metabolism	Carbohydrate_metabolism	Glycolysis_/_Gluconeogenesis	D_0__Bacteria;D_1__Proteobacteria;D_2__Deltaproteobacteria;D_3__Desulfarculales;D_4__Desulfarculaceae;D_5__Desulfatiglans	6.7829	0
Metabolism	Carbohydrate_metabolism	Glycolysis_/_Gluconeogenesis	D_0__Bacteria;D_1__Calditrichaeota;D_2__Calditrichia;D_3__Calditrichales;D_4__Calditrichaceae;D_5__Calorithrix;D_6__uncultured bacterium	0	25.9588
Metabolism	Carbohydrate_metabolism	Glycolysis_/_Gluconeogenesis	D_0__Bacteria;D_1__Acidobacteria;D_2__Aminicenantia;D_3__Aminicenantales;D_4__uncultured Aminicenantes bacterium;D_5__uncultured Aminicenantes bacterium;D_6__uncultured Aminicenantes bacterium	1.5913	0
Metabolism	Carbohydrate_metabolism	Glycolysis_/_Gluconeogenesis	D_0__Bacteria;D_1__Bacteroidetes;D_2__Bacteroidia;D_3__Bacteroidales;D_4__Bacteroidetes BD2-2	10.9402	0
Metabolism	Carbohydrate_metabolism	Glycolysis_/_Gluconeogenesis	D_0__Bacteria	0.7559	0
Metabolism	Carbohydrate_metabolism	Glycolysis_/_Gluconeogenesis	D_0__Bacteria;D_1__Planctomycetes;D_2__Phycisphaerae;D_3__MSBL9;D_4__SG8-4;D_5__uncultured bacterium;D_6__uncultured bacterium	0	14.3555
Metabolism	Carbohydrate_metabolism	Glycolysis_/_Gluconeogenesis	D_0__Bacteria;D_1__Proteobacteria;D_2__Deltaproteobacteria;D_3__Myxococcales;D_4__bacteriap25;D_5__uncultured organism;D_6__uncultured organism	7.9565	0
Metabolism	Carbohydrate_metabolism	Glycolysis_/_Gluconeogenesis	D_0__Bacteria;D_1__Actinobacteria;D_2__RBG-16-55-12;D_3__uncultured bacterium;D_4__uncultured bacterium;D_5__uncultured bacterium;D_6__uncultured bacterium	0	5.0492
Metabolism	Carbohydrate_metabolism	Glycolysis_/_Gluconeogenesis	D_0__Archaea;D_1__Crenarchaeota;D_2__Bathyarchaeia	3.9385	0
Metabolism	Carbohydrate_metabolism	Glycolysis_/_Gluconeogenesis	D_0__Bacteria;D_1__Chloroflexi;D_2__Dehalococcoidia;D_3__FW22;D_4__uncultured bacterium;D_5__uncultured bacterium;D_6__uncultured bacterium	0	13.6625
Metabolism	Carbohydrate_metabolism	Glycolysis_/_Gluconeogenesis	D_0__Bacteria;D_1__Proteobacteria;D_2__Gammaproteobacteria;D_3__Alteromonadales;D_4__Alteromonadaceae;D_5__Alishewanella	0	8.1975
Metabolism	Carbohydrate_metabolism	Glycolysis_/_Gluconeogenesis	D_0__Bacteria;D_1__LCP-89;D_2__uncultured bacterium;D_3__uncultured bacterium;D_4__uncultured bacterium;D_5__uncultured bacterium;D_6__uncultured bacterium	0	20.5334
Metabolism	Carbohydrate_metabolism	Glycolysis_/_Gluconeogenesis	D_0__Bacteria;D_1__Actinobacteria;D_2__Acidimicrobiia;D_3__Actinomarinales;D_4__uncultured	15.8733	0
Metabolism	Carbohydrate_metabolism	Glycolysis_/_Gluconeogenesis	D_0__Bacteria;D_1__Spirochaetes;D_2__Spirochaetia;D_3__Spirochaetales;D_4__Spirochaetaceae;D_5__Spirochaeta 2	0.4973	0
Metabolism	Carbohydrate_metabolism	Glycolysis_/_Gluconeogenesis	D_0__Archaea;D_1__Asgardaeota;D_2__Lokiarchaeia;D_3__uncultured archaeon;D_4__uncultured archaeon;D_5__uncultured archaeon;D_6__uncultured archaeon	14.64	0
Metabolism	Carbohydrate_metabolism	Glycolysis_/_Gluconeogenesis	D_0__Bacteria;D_1__Proteobacteria;D_2__Alphaproteobacteria;D_3__Rhodovibrionales;D_4__Kiloniellaceae;D_5__Pelagibius;D_6__uncultured bacterium	22.4971	0
Metabolism	Carbohydrate_metabolism	Glycolysis_/_Gluconeogenesis	D_0__Bacteria;D_1__Proteobacteria;D_2__Deltaproteobacteria;D_3__Desulfobacterales;D_4__Desulfobacteraceae	0.6763	0
Metabolism	Carbohydrate_metabolism	Glycolysis_/_Gluconeogenesis	D_0__Bacteria;D_1__Patescibacteria;D_2__ABY1;D_3__Candidatus Magasanikbacteria;D_4__uncultured bacterium;D_5__uncultured bacterium;D_6__uncultured bacterium	4.1573	0
Metabolism	Carbohydrate_metabolism	Glycolysis_/_Gluconeogenesis	D_0__Bacteria;D_1__Proteobacteria;D_2__Gammaproteobacteria	0.9946	0
Metabolism	Carbohydrate_metabolism	Glycolysis_/_Gluconeogenesis	D_0__Bacteria;D_1__Chloroflexi;D_2__Anaerolineae;D_3__Anaerolineales;D_4__Anaerolineaceae;D_5__uncultured;D_6__uncultured organism	0	37.0274
Metabolism	Carbohydrate_metabolism	Glycolysis_/_Gluconeogenesis	D_0__Bacteria;D_1__Planctomycetes;D_2__Planctomycetacia;D_3__Planctomycetales;D_4__Rubinisphaeraceae;D_5__Planctomicrobium;D_6__uncultured bacterium	5.0922	0
Metabolism	Carbohydrate_metabolism	Glycolysis_/_Gluconeogenesis	D_0__Bacteria;D_1__Proteobacteria;D_2__Gammaproteobacteria;D_3__Vibrionales;D_4__Vibrionaceae;D_5__Vibrio	0	14.4744
Metabolism	Carbohydrate_metabolism	Glycolysis_/_Gluconeogenesis	D_0__Bacteria;D_1__Spirochaetes;D_2__Spirochaetia;D_3__Spirochaetales;D_4__Spirochaetaceae;D_5__Alkalispirochaeta;D_6__uncultured organism	27.8478	0
Metabolism	Carbohydrate_metabolism	Glycolysis_/_Gluconeogenesis	D_0__Bacteria;D_1__Epsilonbacteraeota;D_2__Campylobacteria;D_3__Campylobacterales;D_4__Thiovulaceae;D_5__Sulfurimonas	0.5669	0
Metabolism	Carbohydrate_metabolism	Glycolysis_/_Gluconeogenesis	D_0__Bacteria;D_1__Chloroflexi;D_2__Anaerolineae;D_3__Anaerolineales;D_4__Anaerolineaceae;D_5__RBG-16-58-14;D_6__uncultured bacterium	20.13	0
Metabolism	Carbohydrate_metabolism	Glycolysis_/_Gluconeogenesis	D_0__Bacteria;D_1__Patescibacteria;D_2__Gracilibacteria;D_3__uncultured bacterium;D_4__uncultured bacterium;D_5__uncultured bacterium;D_6__uncultured bacterium	0	1.7821
Metabolism	Carbohydrate_metabolism	Glycolysis_/_Gluconeogenesis	D_0__Bacteria;D_1__Zixibacteria;D_2__uncultured Caldithrix sp.;D_3__uncultured Caldithrix sp.;D_4__uncultured Caldithrix sp.;D_5__uncultured Caldithrix sp.;D_6__uncultured Caldithrix sp.	5.9674	0
Metabolism	Carbohydrate_metabolism	Glycolysis_/_Gluconeogenesis	D_0__Bacteria;D_1__Acidobacteria;D_2__Aminicenantia;D_3__Aminicenantales;D_4__uncultured bacterium;D_5__uncultured bacterium;D_6__uncultured bacterium	24.2674	0
Metabolism	Carbohydrate_metabolism	Glycolysis_/_Gluconeogenesis	D_0__Bacteria;D_1__Proteobacteria;D_2__Alphaproteobacteria;D_3__Tistrellales;D_4__Geminicoccaceae;D_5__uncultured;D_6__uncultured bacterium	68.267	86.9055
Metabolism	Carbohydrate_metabolism	Glycolysis_/_Gluconeogenesis	D_0__Bacteria;D_1__Proteobacteria;D_2__Gammaproteobacteria	0	0.7524
Metabolism	Carbohydrate_metabolism	Glycolysis_/_Gluconeogenesis	D_0__Bacteria;D_1__Cyanobacteria;D_2__Oxyphotobacteria;D_3__Nostocales;D_4__Cyanobacteriaceae;D_5__Cyanobacterium CLg1;D_6__uncultured cyanobacterium	5.3424	0
Metabolism	Carbohydrate_metabolism	Glycolysis_/_Gluconeogenesis	D_0__Bacteria;D_1__Firmicutes;D_2__Clostridia;D_3__Clostridiales;D_4__Ruminococcaceae	4.2269	0
Metabolism	Carbohydrate_metabolism	Glycolysis_/_Gluconeogenesis	D_0__Archaea;D_1__Crenarchaeota;D_2__Crenarchaeota Incertae Sedis;D_3__Aigarchaeales;D_4__Geothermarchaeaceae;D_5__uncultured archaeon;D_6__uncultured archaeon	7.877	0
Metabolism	Carbohydrate_metabolism	Glycolysis_/_Gluconeogenesis	D_0__Bacteria;D_1__Proteobacteria;D_2__Gammaproteobacteria;D_3__Ectothiorhodospirales;D_4__Thioalkalispiraceae;D_5__Thioalkalispira	4.4755	0
Metabolism	Carbohydrate_metabolism	Glycolysis_/_Gluconeogenesis	D_0__Bacteria;D_1__Chloroflexi;D_2__Dehalococcoidia;D_3__GIF3;D_4__uncultured bacterium;D_5__uncultured bacterium;D_6__uncultured bacterium	0	20.0384
Metabolism	Carbohydrate_metabolism	Glycolysis_/_Gluconeogenesis	D_0__Bacteria;D_1__Proteobacteria;D_2__Deltaproteobacteria;D_3__Desulfarculales;D_4__Desulfarculaceae;D_5__Desulfatiglans	0	23.3253
Metabolism	Carbohydrate_metabolism	Glycolysis_/_Gluconeogenesis	D_0__Bacteria;D_1__Proteobacteria;D_2__Gammaproteobacteria;D_3__Ectothiorhodospirales;D_4__Thioalkalispiraceae;D_5__Thiohalophilus;D_6__uncultured bacterium	0	54.1749
Metabolism	Carbohydrate_metabolism	Glycolysis_/_Gluconeogenesis	D_0__Bacteria;D_1__Patescibacteria;D_2__Saccharimonadia;D_3__Saccharimonadales;D_4__uncultured soil bacterium;D_5__uncultured soil bacterium;D_6__uncultured soil bacterium	11.8154	0
Metabolism	Carbohydrate_metabolism	Glycolysis_/_Gluconeogenesis	D_0__Bacteria;D_1__Epsilonbacteraeota;D_2__Campylobacteria;D_3__Campylobacterales;D_4__Rs-M59 termite group;D_5__uncultured Epsilonproteobacteria bacterium;D_6__uncultured Epsilonproteobacteria bacterium	9.0704	0
Metabolism	Carbohydrate_metabolism	Glycolysis_/_Gluconeogenesis	D_0__Bacteria	0.4177	0
Metabolism	Carbohydrate_metabolism	Glycolysis_/_Gluconeogenesis	D_0__Bacteria;D_1__Proteobacteria;D_2__Alphaproteobacteria;D_3__Rhizobiales;D_4__Methyloligellaceae;D_5__uncultured;D_6__uncultured bacterium	0	11.4052
Metabolism	Carbohydrate_metabolism	Glycolysis_/_Gluconeogenesis	D_0__Bacteria;D_1__Proteobacteria;D_2__Alphaproteobacteria	0	23.7609
Metabolism	Carbohydrate_metabolism	Glycolysis_/_Gluconeogenesis	D_0__Bacteria;D_1__Bacteroidetes;D_2__Bacteroidia;D_3__Bacteroidales	26.9925	0
Metabolism	Carbohydrate_metabolism	Glycolysis_/_Gluconeogenesis	D_0__Bacteria;D_1__Epsilonbacteraeota;D_2__Campylobacteria;D_3__Campylobacterales;D_4__Thiovulaceae;D_5__Sulfurimonas	0.2586	0
Metabolism	Carbohydrate_metabolism	Glycolysis_/_Gluconeogenesis	D_0__Bacteria;D_1__Firmicutes;D_2__Bacilli;D_3__Bacillales;D_4__Paenibacillaceae;D_5__uncultured;D_6__uncultured bacterium	0	40.1955
Metabolism	Carbohydrate_metabolism	Glycolysis_/_Gluconeogenesis	D_0__Bacteria;D_1__Proteobacteria;D_2__Gammaproteobacteria;D_3__Alteromonadales;D_4__Alteromonadaceae;D_5__Rheinheimera;Ambiguous_taxa	0	34.5127
Metabolism	Carbohydrate_metabolism	Glycolysis_/_Gluconeogenesis	D_0__Bacteria;D_1__Planctomycetes;D_2__Planctomycetacia;D_3__Pirellulales;D_4__Pirellulaceae;D_5__Pir4 lineage;D_6__uncultured organism	0	18.4147
Metabolism	Carbohydrate_metabolism	Glycolysis_/_Gluconeogenesis	D_0__Bacteria;D_1__Proteobacteria;D_2__Deltaproteobacteria	2.2875	0
Metabolism	Carbohydrate_metabolism	Glycolysis_/_Gluconeogenesis	D_0__Bacteria	1.0741	0
Metabolism	Carbohydrate_metabolism	Glycolysis_/_Gluconeogenesis	D_0__Archaea;D_1__Nanoarchaeaeota;D_2__Woesearchaeia	0	4.966
Metabolism	Carbohydrate_metabolism	Glycolysis_/_Gluconeogenesis	D_0__Bacteria;D_1__Proteobacteria;D_2__Deltaproteobacteria;D_3__Desulfarculales;D_4__Desulfarculaceae;D_5__Desulfatiglans;D_6__uncultured bacterium	39.2257	0
Metabolism	Carbohydrate_metabolism	Glycolysis_/_Gluconeogenesis	D_0__Bacteria;D_1__Chloroflexi;D_2__Dehalococcoidia	0	32.3346
Metabolism	Carbohydrate_metabolism	Glycolysis_/_Gluconeogenesis	D_0__Bacteria;D_1__Calditrichaeota;D_2__Calditrichia;D_3__Calditrichales;D_4__Calditrichaceae;D_5__Caldithrix;D_6__uncultured bacterium	0	8.2767
Metabolism	Carbohydrate_metabolism	Glycolysis_/_Gluconeogenesis	D_0__Bacteria;D_1__Chloroflexi;D_2__Dehalococcoidia;D_3__MB-C2-126;D_4__uncultured bacterium;D_5__uncultured bacterium;D_6__uncultured bacterium	0	35.978
Metabolism	Carbohydrate_metabolism	Glycolysis_/_Gluconeogenesis	D_0__Bacteria;D_1__Firmicutes;D_2__Clostridia;D_3__Clostridiales	1.5913	0
Metabolism	Carbohydrate_metabolism	Glycolysis_/_Gluconeogenesis	D_0__Bacteria;D_1__Proteobacteria;D_2__Gammaproteobacteria;D_3__Chromatiales;D_4__Chromatiaceae;D_5__Thiohalocapsa;D_6__uncultured organism	33.3179	0
Metabolism	Carbohydrate_metabolism	Glycolysis_/_Gluconeogenesis	D_0__Bacteria;D_1__Proteobacteria;D_2__Gammaproteobacteria;D_3__Coxiellales;D_4__Coxiellaceae;D_5__Coxiella	2.3671	0
Metabolism	Carbohydrate_metabolism	Glycolysis_/_Gluconeogenesis	Unassigned	0.915	0
Metabolism	Carbohydrate_metabolism	Glycolysis_/_Gluconeogenesis	D_0__Bacteria;D_1__Hydrogenedentes;D_2__Hydrogenedentia;D_3__Hydrogenedentiales;D_4__Hydrogenedensaceae;D_5__uncultured organism;D_6__uncultured organism	0	4.1186
Metabolism	Carbohydrate_metabolism	Glycolysis_/_Gluconeogenesis	D_0__Bacteria;D_1__Proteobacteria;D_2__Gammaproteobacteria;D_3__Chromatiales;D_4__Chromatiaceae;D_5__Thiocystis;D_6__uncultured bacterium	2.1365	0
Metabolism	Carbohydrate_metabolism	Glycolysis_/_Gluconeogenesis	D_0__Bacteria;D_1__Proteobacteria;D_2__Gammaproteobacteria;D_3__Vibrionales;D_4__Vibrionaceae;D_5__Vibrio	0	30.6516
Metabolism	Carbohydrate_metabolism	Glycolysis_/_Gluconeogenesis	D_0__Bacteria;D_1__Gemmatimonadetes;D_2__BD2-11 terrestrial group	1.1935	0
Metabolism	Carbohydrate_metabolism	Glycolysis_/_Gluconeogenesis	D_0__Bacteria;D_1__Proteobacteria;D_2__Gammaproteobacteria	25.0631	0
Metabolism	Carbohydrate_metabolism	Glycolysis_/_Gluconeogenesis	D_0__Bacteria;D_1__Planctomycetes;D_2__Phycisphaerae;D_3__Phycisphaerales;D_4__Phycisphaeraceae;D_5__SM1A02;D_6__uncultured bacterium	2.2676	0
Metabolism	Carbohydrate_metabolism	Glycolysis_/_Gluconeogenesis	D_0__Bacteria;D_1__Cyanobacteria;D_2__Oxyphotobacteria;D_3__Phormidesmiales;D_4__Phormidesmiaceae;D_5__Phormidium MBIC10003;D_6__uncultured bacterium	12.4719	0
Metabolism	Carbohydrate_metabolism	Glycolysis_/_Gluconeogenesis	D_0__Bacteria;D_1__Chloroflexi;D_2__Anaerolineae;D_3__Anaerolineales;D_4__Anaerolineaceae;D_5__uncultured;D_6__uncultured Chloroflexi bacterium	0	20.375
Metabolism	Carbohydrate_metabolism	Glycolysis_/_Gluconeogenesis	D_0__Bacteria;D_1__Planctomycetes;D_2__Phycisphaerae;D_3__Phycisphaerales;D_4__Phycisphaeraceae;D_5__Urania-1B-19 marine sediment group;D_6__uncultured organism	21.1644	0
Metabolism	Carbohydrate_metabolism	Glycolysis_/_Gluconeogenesis	D_0__Bacteria;D_1__Proteobacteria;D_2__Gammaproteobacteria	0.3978	0
Metabolism	Carbohydrate_metabolism	Glycolysis_/_Gluconeogenesis	D_0__Bacteria;D_1__Spirochaetes;D_2__Spirochaetia;D_3__Spirochaetales;D_4__Spirochaetaceae	3.0235	0
Metabolism	Carbohydrate_metabolism	Glycolysis_/_Gluconeogenesis	D_0__Bacteria;D_1__Planctomycetes;D_2__Phycisphaerae;D_3__Phycisphaerales;D_4__Phycisphaeraceae;D_5__uncultured;D_6__uncultured organism	3.7793	0
Metabolism	Carbohydrate_metabolism	Glycolysis_/_Gluconeogenesis	D_0__Bacteria;D_1__Dependentiae;D_2__Babeliae;D_3__Babeliales	0	0.891
Metabolism	Carbohydrate_metabolism	Glycolysis_/_Gluconeogenesis	D_0__Bacteria	5.2911	0
Metabolism	Carbohydrate_metabolism	Glycolysis_/_Gluconeogenesis	D_0__Bacteria;D_1__Proteobacteria;D_2__Deltaproteobacteria;D_3__Desulfarculales;D_4__Desulfarculaceae;D_5__Desulfatiglans	0	33.7603
Metabolism	Carbohydrate_metabolism	Glycolysis_/_Gluconeogenesis	D_0__Bacteria;D_1__Cyanobacteria;D_2__Oxyphotobacteria;D_3__Oxyphotobacteria Incertae Sedis;D_4__Unknown Family;D_5__uncultured;D_6__uncultured bacterium	25.8985	0
Metabolism	Carbohydrate_metabolism	Glycolysis_/_Gluconeogenesis	D_0__Bacteria;D_1__Actinobacteria;D_2__Acidimicrobiia;D_3__Actinomarinales;D_4__uncultured	22.9745	0
Metabolism	Carbohydrate_metabolism	Glycolysis_/_Gluconeogenesis	D_0__Bacteria	0.7161	0
Metabolism	Carbohydrate_metabolism	Glycolysis_/_Gluconeogenesis	D_0__Bacteria;D_1__Proteobacteria;D_2__Gammaproteobacteria	31.4482	0
Metabolism	Carbohydrate_metabolism	Glycolysis_/_Gluconeogenesis	D_0__Bacteria;D_1__Bacteroidetes;D_2__Bacteroidia;D_3__Sphingobacteriales;D_4__Lentimicrobiaceae	38.6687	0
Metabolism	Carbohydrate_metabolism	Glycolysis_/_Gluconeogenesis	D_0__Bacteria;D_1__Proteobacteria;D_2__Alphaproteobacteria;D_3__Tistrellales;D_4__Geminicoccaceae;D_5__uncultured;D_6__uncultured bacterium	0	48.3534
Metabolism	Carbohydrate_metabolism	Glycolysis_/_Gluconeogenesis	D_0__Bacteria;D_1__Bacteroidetes;D_2__Bacteroidia;D_3__Bacteroidales;D_4__Bacteroidetes BD2-2	50.2256	0
Metabolism	Carbohydrate_metabolism	Glycolysis_/_Gluconeogenesis	D_0__Bacteria;D_1__Calditrichaeota;D_2__Calditrichia;D_3__Calditrichales;D_4__Calditrichaceae;D_5__Calorithrix	0.3183	0
Metabolism	Carbohydrate_metabolism	Glycolysis_/_Gluconeogenesis	D_0__Bacteria;D_1__Epsilonbacteraeota;D_2__Campylobacteria;D_3__Campylobacterales;D_4__Rs-M59 termite group;D_5__uncultured Epsilonproteobacteria bacterium;D_6__uncultured Epsilonproteobacteria bacterium	15.4953	0
Metabolism	Carbohydrate_metabolism	Glycolysis_/_Gluconeogenesis	D_0__Bacteria;D_1__Chloroflexi;D_2__OLB14	0	27.6023
Metabolism	Carbohydrate_metabolism	Glycolysis_/_Gluconeogenesis	D_0__Bacteria;D_1__Proteobacteria;D_2__Gammaproteobacteria;D_3__Ectothiorhodospirales;D_4__Ectothiorhodospiraceae;D_5__Thiohalomonas	23.3723	0
Metabolism	Carbohydrate_metabolism	Glycolysis_/_Gluconeogenesis	D_0__Bacteria;D_1__Proteobacteria;D_2__Alphaproteobacteria	0.7559	0
Metabolism	Carbohydrate_metabolism	Glycolysis_/_Gluconeogenesis	D_0__Bacteria;D_1__Chloroflexi;D_2__OLB14	35.8441	0
Metabolism	Carbohydrate_metabolism	Glycolysis_/_Gluconeogenesis	D_0__Bacteria;D_1__Chloroflexi;D_2__Anaerolineae;D_3__Thermoflexales;D_4__Thermoflexaceae;D_5__Thermoflexus;D_6__uncultured bacterium	0	13.8605
Metabolism	Carbohydrate_metabolism	Glycolysis_/_Gluconeogenesis	D_0__Bacteria;D_1__Chloroflexi;D_2__Anaerolineae;D_3__Anaerolineales;D_4__Anaerolineaceae;D_5__uncultured	16.649	0
Metabolism	Carbohydrate_metabolism	Glycolysis_/_Gluconeogenesis	D_0__Archaea;D_1__Nanoarchaeaeota;D_2__Woesearchaeia	3.851	0
Metabolism	Carbohydrate_metabolism	Glycolysis_/_Gluconeogenesis	D_0__Archaea	9.4484	0
Metabolism	Carbohydrate_metabolism	Glycolysis_/_Gluconeogenesis	D_0__Bacteria;D_1__Proteobacteria;D_2__Gammaproteobacteria	0	0.3762
Metabolism	Carbohydrate_metabolism	Glycolysis_/_Gluconeogenesis	D_0__Bacteria;D_1__Firmicutes;D_2__Bacilli;D_3__Bacillales;D_4__Bacillaceae;D_5__Bacillus	0	43.4825
Metabolism	Carbohydrate_metabolism	Glycolysis_/_Gluconeogenesis	D_0__Bacteria;D_1__Chloroflexi;D_2__Anaerolineae;D_3__Anaerolineales;D_4__Anaerolineaceae;D_5__uncultured;D_6__uncultured Chloroflexi bacterium	0	1.2474
Metabolism	Carbohydrate_metabolism	Glycolysis_/_Gluconeogenesis	D_0__Bacteria	0	15.6822
Metabolism	Carbohydrate_metabolism	Glycolysis_/_Gluconeogenesis	D_0__Bacteria;D_1__Elusimicrobia;D_2__4-29;D_3__uncultured bacterium;D_4__uncultured bacterium;D_5__uncultured bacterium;D_6__uncultured bacterium	0	5.9402
Metabolism	Carbohydrate_metabolism	Glycolysis_/_Gluconeogenesis	D_0__Bacteria;D_1__Planctomycetes;D_2__Pla4 lineage;D_3__uncultured planctomycete;D_4__uncultured planctomycete;D_5__uncultured planctomycete;D_6__uncultured planctomycete	0.358	0
Metabolism	Carbohydrate_metabolism	Glycolysis_/_Gluconeogenesis	D_0__Bacteria;D_1__Proteobacteria;D_2__Alphaproteobacteria;D_3__Rhodospirillales;D_4__Rhodopirillaceae;D_5__Defluviicoccus;D_6__uncultured bacterium	23.6309	0
Metabolism	Carbohydrate_metabolism	Glycolysis_/_Gluconeogenesis	D_0__Bacteria;D_1__Proteobacteria;D_2__Gammaproteobacteria;D_3__Vibrionales;D_4__Vibrionaceae;D_5__Vibrio;D_6__Vibrio vulnificus	0	3.5138
Metabolism	Carbohydrate_metabolism	Glycolysis_/_Gluconeogenesis	D_0__Bacteria;D_1__Chloroflexi;D_2__Anaerolineae;D_3__Anaerolineales;D_4__Anaerolineaceae;D_5__uncultured	42.1895	0
Metabolism	Carbohydrate_metabolism	Glycolysis_/_Gluconeogenesis	D_0__Bacteria;D_1__Chloroflexi;D_2__JG30-KF-CM66;D_3__uncultured bacterium;D_4__uncultured bacterium;D_5__uncultured bacterium;D_6__uncultured bacterium	0	9.2668
Metabolism	Carbohydrate_metabolism	Glycolysis_/_Gluconeogenesis	D_0__Bacteria;D_1__Spirochaetes;D_2__Spirochaetia;D_3__Spirochaetales;D_4__Spirochaetaceae;D_5__Spirochaeta 2;D_6__uncultured organism	5.6392	0
Metabolism	Carbohydrate_metabolism	Glycolysis_/_Gluconeogenesis	D_0__Bacteria;D_1__Bacteroidetes;D_2__Bacteroidia;D_3__Bacteroidales;D_4__SB-5;D_5__uncultured organism;D_6__uncultured organism	0	1.9801
Metabolism	Carbohydrate_metabolism	Glycolysis_/_Gluconeogenesis	D_0__Bacteria;D_1__Actinobacteria;D_2__Acidimicrobiia;D_3__IMCC26256	0	22.9887
Metabolism	Carbohydrate_metabolism	Glycolysis_/_Gluconeogenesis	D_0__Bacteria;D_1__Proteobacteria;D_2__Gammaproteobacteria;D_3__Nitrosococcales;D_4__Nitrosococcaceae;D_5__Nitrosococcus;Ambiguous_taxa	25.8985	0
Metabolism	Carbohydrate_metabolism	Glycolysis_/_Gluconeogenesis	D_0__Bacteria;D_1__Proteobacteria;D_2__Gammaproteobacteria	22.3777	0
Metabolism	Carbohydrate_metabolism	Glycolysis_/_Gluconeogenesis	D_0__Bacteria;D_1__Proteobacteria;D_2__Deltaproteobacteria;D_3__Myxococcales;D_4__Nannocystaceae;D_5__uncultured	29.3596	0
Metabolism	Carbohydrate_metabolism	Glycolysis_/_Gluconeogenesis	D_0__Bacteria;D_1__Planctomycetes;D_2__Phycisphaerae;D_3__Pla1 lineage;D_4__uncultured bacterium;D_5__uncultured bacterium;D_6__uncultured bacterium	7.9366	0
Metabolism	Carbohydrate_metabolism	Glycolysis_/_Gluconeogenesis	D_0__Bacteria;D_1__Chloroflexi;D_2__Anaerolineae;D_3__SBR1031;D_4__uncultured bacterium;D_5__uncultured bacterium;D_6__uncultured bacterium	0	34.9285
Metabolism	Carbohydrate_metabolism	Glycolysis_/_Gluconeogenesis	D_0__Bacteria;D_1__Proteobacteria;D_2__Gammaproteobacteria;D_3__Nitrosococcales;D_4__Nitrosococcaceae	0	0.7128
Metabolism	Carbohydrate_metabolism	Glycolysis_/_Gluconeogenesis	D_0__Bacteria;D_1__Epsilonbacteraeota;D_2__Campylobacteria;D_3__Campylobacterales;D_4__Thiovulaceae;D_5__Sulfurimonas	28.3302	0
Metabolism	Carbohydrate_metabolism	Glycolysis_/_Gluconeogenesis	D_0__Bacteria;D_1__Bacteroidetes;D_2__Bacteroidia;D_3__Bacteroidales	0	21.2858
Metabolism	Carbohydrate_metabolism	Glycolysis_/_Gluconeogenesis	D_0__Bacteria;D_1__Spirochaetes;D_2__Spirochaetia;D_3__Spirochaetales;D_4__Spirochaetaceae;D_5__uncultured	20.2891	0
Metabolism	Carbohydrate_metabolism	Glycolysis_/_Gluconeogenesis	D_0__Bacteria;D_1__Acidobacteria;D_2__Aminicenantia;D_3__Aminicenantales;D_4__uncultured bacterium;D_5__uncultured bacterium;D_6__uncultured bacterium	0.7559	0
Metabolism	Carbohydrate_metabolism	Glycolysis_/_Gluconeogenesis	D_0__Bacteria;D_1__Proteobacteria;D_2__Gammaproteobacteria	0.6763	0
Metabolism	Carbohydrate_metabolism	Glycolysis_/_Gluconeogenesis	D_0__Bacteria;D_1__Spirochaetes;D_2__Spirochaetia;D_3__Spirochaetales;D_4__Spirochaetaceae;D_5__uncultured;D_6__uncultured Spirochaetes bacterium	35.8044	0
Metabolism	Carbohydrate_metabolism	Glycolysis_/_Gluconeogenesis	D_0__Bacteria;D_1__Patescibacteria;D_2__ABY1;D_3__Candidatus Falkowbacteria;D_4__uncultured bacterium;D_5__uncultured bacterium;D_6__uncultured bacterium	0	4.8908
Metabolism	Carbohydrate_metabolism	Glycolysis_/_Gluconeogenesis	D_0__Bacteria;D_1__Proteobacteria;D_2__Gammaproteobacteria	0	13.4645
Metabolism	Carbohydrate_metabolism	Glycolysis_/_Gluconeogenesis	D_0__Bacteria;D_1__Bacteroidetes;D_2__Rhodothermia;D_3__Rhodothermales;D_4__Rhodothermaceae;D_5__uncultured;D_6__uncultured bacterium	0	8.2371
Metabolism	Carbohydrate_metabolism	Glycolysis_/_Gluconeogenesis	D_0__Bacteria;D_1__Cyanobacteria;D_2__Oxyphotobacteria;D_3__Synechococcales;D_4__Cyanobiaceae;D_5__Cyanobium PCC-6307	0	10.2469
Metabolism	Carbohydrate_metabolism	Glycolysis_/_Gluconeogenesis	D_0__Bacteria;D_1__Proteobacteria;D_2__Gammaproteobacteria;D_3__Vibrionales;D_4__Vibrionaceae;D_5__Vibrio	0	0.5041
Metabolism	Carbohydrate_metabolism	Glycolysis_/_Gluconeogenesis	D_0__Bacteria;D_1__Firmicutes;D_2__Bacilli	0	0.3762
Metabolism	Carbohydrate_metabolism	Glycolysis_/_Gluconeogenesis	D_0__Bacteria;D_1__Proteobacteria;D_2__Gammaproteobacteria;D_3__Vibrionales;D_4__Vibrionaceae;D_5__Vibrio	0	68.6096
Metabolism	Carbohydrate_metabolism	Glycolysis_/_Gluconeogenesis	D_0__Bacteria;D_1__Proteobacteria	0	1.2474
Metabolism	Carbohydrate_metabolism	Glycolysis_/_Gluconeogenesis	D_0__Bacteria;D_1__Spirochaetes;D_2__Spirochaetia;D_3__Spirochaetales;D_4__Spirochaetaceae;D_5__Sediminispirochaeta;D_6__uncultured organism	1.2432	0
Metabolism	Carbohydrate_metabolism	Glycolysis_/_Gluconeogenesis	D_0__Bacteria;D_1__Proteobacteria;D_2__Gammaproteobacteria;D_3__Ectothiorhodospirales	18.3995	0
Metabolism	Carbohydrate_metabolism	Glycolysis_/_Gluconeogenesis	D_0__Bacteria;D_1__Patescibacteria;D_2__Parcubacteria	4.6546	0
Metabolism	Carbohydrate_metabolism	Glycolysis_/_Gluconeogenesis	D_0__Bacteria;D_1__Proteobacteria;D_2__Alphaproteobacteria;D_3__Sneathiellales;D_4__Sneathiellaceae;D_5__AT-s3-44;D_6__uncultured bacterium	49.1713	0
Metabolism	Carbohydrate_metabolism	Glycolysis_/_Gluconeogenesis	D_0__Bacteria;D_1__Planctomycetes;D_2__Planctomycetacia;D_3__Gemmatales;D_4__Gemmataceae;D_5__uncultured	6.0867	0
Metabolism	Carbohydrate_metabolism	Glycolysis_/_Gluconeogenesis	D_0__Bacteria;D_1__Proteobacteria	0.6365	0
Metabolism	Carbohydrate_metabolism	Glycolysis_/_Gluconeogenesis	D_0__Bacteria;D_1__Proteobacteria;D_2__Gammaproteobacteria	0.4177	0
Metabolism	Carbohydrate_metabolism	Glycolysis_/_Gluconeogenesis	D_0__Bacteria;D_1__Epsilonbacteraeota;D_2__Campylobacteria;D_3__Campylobacterales;D_4__Rs-M59 termite group;D_5__uncultured Epsilonproteobacteria bacterium;D_6__uncultured Epsilonproteobacteria bacterium	0	7.1481
Metabolism	Carbohydrate_metabolism	Glycolysis_/_Gluconeogenesis	D_0__Bacteria;D_1__Bacteroidetes;D_2__Bacteroidia;D_3__Bacteroidales;D_4__Marinilabiliaceae;D_5__uncultured;D_6__uncultured organism	12.253	0
Metabolism	Carbohydrate_metabolism	Glycolysis_/_Gluconeogenesis	D_0__Bacteria;D_1__Spirochaetes;D_2__Spirochaetia;D_3__Spirochaetales;D_4__Spirochaetaceae;D_5__Alkalispirochaeta;D_6__uncultured organism	9.0505	0
Metabolism	Carbohydrate_metabolism	Glycolysis_/_Gluconeogenesis	D_0__Bacteria	4.7341	0
Metabolism	Carbohydrate_metabolism	Glycolysis_/_Gluconeogenesis	D_0__Bacteria;D_1__Patescibacteria;D_2__Parcubacteria	0	1.0098
Metabolism	Carbohydrate_metabolism	Glycolysis_/_Gluconeogenesis	D_0__Bacteria;D_1__Actinobacteria;D_2__Acidimicrobiia;D_3__Microtrichales	0	2.3761
Metabolism	Carbohydrate_metabolism	Glycolysis_/_Gluconeogenesis	D_0__Bacteria;D_1__Nitrospirae;D_2__Nitrospira;D_3__Nitrospirales;D_4__Nitrospiraceae;D_5__Nitrospira;D_6__uncultured Nitrospira sp.	39.6832	0
Metabolism	Carbohydrate_metabolism	Glycolysis_/_Gluconeogenesis	D_0__Bacteria;D_1__Fibrobacteres;D_2__Fibrobacteria;D_3__Fibrobacterales	1.0145	0
Metabolism	Carbohydrate_metabolism	Glycolysis_/_Gluconeogenesis	D_0__Bacteria;D_1__Proteobacteria;D_2__Deltaproteobacteria;D_3__Desulfarculales;D_4__Desulfarculaceae;D_5__Desulfatiglans	30.2149	0
Metabolism	Carbohydrate_metabolism	Glycolysis_/_Gluconeogenesis	D_0__Bacteria;D_1__Bacteroidetes;D_2__Bacteroidia;D_3__Chitinophagales;D_4__Saprospiraceae	3.3417	0
Metabolism	Carbohydrate_metabolism	Glycolysis_/_Gluconeogenesis	D_0__Bacteria;D_1__Proteobacteria;D_2__Gammaproteobacteria;D_3__Vibrionales;D_4__Vibrionaceae;D_5__Vibrio;D_6__Vibrio vulnificus	0	302.853
Metabolism	Carbohydrate_metabolism	Glycolysis_/_Gluconeogenesis	Unassigned	0	6.7719
Metabolism	Carbohydrate_metabolism	Glycolysis_/_Gluconeogenesis	D_0__Bacteria;D_1__Elusimicrobia;D_2__Endomicrobia;D_3__Endomicrobiales;D_4__Endomicrobiaceae;D_5__Candidatus Endomicrobium;D_6__uncultured bacterium	7.32	0
Metabolism	Carbohydrate_metabolism	Glycolysis_/_Gluconeogenesis	D_0__Bacteria;D_1__Bacteroidetes;D_2__Rhodothermia;D_3__Balneolales;D_4__Balneolaceae;D_5__uncultured;D_6__uncultured bacterium	0	2.1385
Metabolism	Carbohydrate_metabolism	Glycolysis_/_Gluconeogenesis	D_0__Bacteria;D_1__Proteobacteria;D_2__Gammaproteobacteria;D_3__Chromatiales;D_4__Chromatiaceae;D_5__uncultured;D_6__uncultured bacterium	0.5172	0
Metabolism	Carbohydrate_metabolism	Glycolysis_/_Gluconeogenesis	D_0__Bacteria;D_1__Gemmatimonadetes;D_2__BD2-11 terrestrial group;D_3__uncultured Gemmatimonadetes bacterium;D_4__uncultured Gemmatimonadetes bacterium;D_5__uncultured Gemmatimonadetes bacterium;D_6__uncultured Gemmatimonadetes bacterium	0	0.396
Metabolism	Carbohydrate_metabolism	Glycolysis_/_Gluconeogenesis	D_0__Bacteria;D_1__Bacteroidetes;D_2__Bacteroidia;D_3__Bacteroidales;D_4__Bacteroidetes BD2-2;D_5__uncultured Bacteroidetes bacterium;D_6__uncultured Bacteroidetes bacterium	2.387	0
Metabolism	Carbohydrate_metabolism	Glycolysis_/_Gluconeogenesis	D_0__Bacteria;D_1__Proteobacteria;D_2__Deltaproteobacteria	0	11.4844
Metabolism	Carbohydrate_metabolism	Glycolysis_/_Gluconeogenesis	D_0__Bacteria;D_1__Spirochaetes;D_2__Spirochaetia;D_3__Spirochaetales;D_4__Spirochaetaceae;D_5__uncultured	0	15.4446
Metabolism	Carbohydrate_metabolism	Glycolysis_/_Gluconeogenesis	D_0__Bacteria;D_1__Planctomycetes;D_2__Phycisphaerae;D_3__MSBL9;D_4__SG8-4	2.9837	0
Metabolism	Carbohydrate_metabolism	Glycolysis_/_Gluconeogenesis	D_0__Bacteria;D_1__Bacteroidetes;D_2__Bacteroidia;D_3__Bacteroidales;D_4__SB-5	7.0017	0
Metabolism	Carbohydrate_metabolism	Glycolysis_/_Gluconeogenesis	Unassigned	0	3.3859
Metabolism	Carbohydrate_metabolism	Glycolysis_/_Gluconeogenesis	D_0__Bacteria;D_1__Bacteroidetes;D_2__Bacteroidia;D_3__Cytophagales;D_4__Cyclobacteriaceae;D_5__uncultured;D_6__uncultured Bacteroidetes bacterium	15.7539	0
Metabolism	Carbohydrate_metabolism	Glycolysis_/_Gluconeogenesis	D_0__Bacteria;D_1__Chloroflexi;D_2__Dehalococcoidia;D_3__t0.6.f	0.915	0
Metabolism	Carbohydrate_metabolism	Glycolysis_/_Gluconeogenesis	D_0__Bacteria;D_1__Proteobacteria;D_2__Gammaproteobacteria;D_3__Cellvibrionales;D_4__Microbulbiferaceae;D_5__Microbulbifer;D_6__uncultured bacterium	0.7161	0
Metabolism	Carbohydrate_metabolism	Glycolysis_/_Gluconeogenesis	D_0__Bacteria;D_1__Latescibacteria	2.6853	0
Metabolism	Carbohydrate_metabolism	Glycolysis_/_Gluconeogenesis	D_0__Bacteria;D_1__Chloroflexi;D_2__Anaerolineae;D_3__SBR1031;D_4__uncultured organism;D_5__uncultured organism;D_6__uncultured organism	50.1261	0
Metabolism	Carbohydrate_metabolism	Glycolysis_/_Gluconeogenesis	D_0__Bacteria;D_1__Chloroflexi	0.915	0
Metabolism	Carbohydrate_metabolism	Glycolysis_/_Gluconeogenesis	D_0__Bacteria;D_1__Firmicutes;D_2__Bacilli;D_3__Bacillales;D_4__Bacillaceae;D_5__Pontibacillus;Ambiguous_taxa	13.6057	0
Metabolism	Carbohydrate_metabolism	Glycolysis_/_Gluconeogenesis	D_0__Bacteria;D_1__Bacteroidetes;D_2__Bacteroidia;D_3__Flavobacteriales;D_4__Flavobacteriaceae;D_5__Robiginitalea	4.6546	0
Metabolism	Carbohydrate_metabolism	Glycolysis_/_Gluconeogenesis	D_0__Bacteria;D_1__Lentisphaerae;D_2__Oligosphaeria;D_3__Oligosphaerales;D_4__Lenti-02;D_5__uncultured bacterium;D_6__uncultured bacterium	6.405	0
Metabolism	Carbohydrate_metabolism	Glycolysis_/_Gluconeogenesis	D_0__Bacteria;D_1__Proteobacteria;D_2__Deltaproteobacteria;D_3__Desulfarculales;D_4__Desulfarculaceae;D_5__Desulfatiglans	8.6527	0
Metabolism	Carbohydrate_metabolism	Glycolysis_/_Gluconeogenesis	D_0__Bacteria;D_1__Calditrichaeota;D_2__Calditrichia;D_3__Calditrichales;D_4__Calditrichaceae;D_5__Calorithrix;D_6__uncultured bacterium	0	7.1481
Metabolism	Carbohydrate_metabolism	Glycolysis_/_Gluconeogenesis	D_0__Bacteria;D_1__Bacteroidetes;D_2__Bacteroidia;D_3__Bacteroidales;D_4__SB-5;D_5__uncultured organism;D_6__uncultured organism	14.9185	0
Metabolism	Carbohydrate_metabolism	Glycolysis_/_Gluconeogenesis	D_0__Bacteria;D_1__Proteobacteria;D_2__Gammaproteobacteria;D_3__Ectothiorhodospirales;D_4__Thioalkalispiraceae	0	17.1673
Metabolism	Carbohydrate_metabolism	Glycolysis_/_Gluconeogenesis	D_0__Bacteria;D_1__Acidobacteria;D_2__Aminicenantia;D_3__Aminicenantales;D_4__uncultured bacterium;D_5__uncultured bacterium;D_6__uncultured bacterium	37.0376	0
Metabolism	Carbohydrate_metabolism	Glycolysis_/_Gluconeogenesis	D_0__Bacteria;D_1__Epsilonbacteraeota;D_2__Campylobacteria;D_3__Campylobacterales;D_4__Thiovulaceae;D_5__Sulfurimonas	33.5666	0
Metabolism	Carbohydrate_metabolism	Glycolysis_/_Gluconeogenesis	D_0__Bacteria;D_1__Proteobacteria;D_2__Alphaproteobacteria;D_3__Rhizobiales;D_4__uncultured;D_5__uncultured bacterium;D_6__uncultured bacterium	20.687	0
Metabolism	Carbohydrate_metabolism	Glycolysis_/_Gluconeogenesis	D_0__Bacteria;D_1__Patescibacteria	0	7.9005
Metabolism	Carbohydrate_metabolism	Glycolysis_/_Gluconeogenesis	D_0__Bacteria;D_1__Chloroflexi;D_2__Anaerolineae;D_3__Anaerolineales;D_4__Anaerolineaceae;D_5__uncultured;D_6__uncultured Chloroflexi bacterium	14.0035	0
Metabolism	Carbohydrate_metabolism	Glycolysis_/_Gluconeogenesis	D_0__Bacteria;D_1__Bacteroidetes;D_2__Bacteroidia;D_3__Bacteroidales;D_4__Bacteroidetes BD2-2	16.7286	0
Metabolism	Carbohydrate_metabolism	Glycolysis_/_Gluconeogenesis	D_0__Bacteria;D_1__Gemmatimonadetes;D_2__BD2-11 terrestrial group	1.1935	0
Metabolism	Carbohydrate_metabolism	Glycolysis_/_Gluconeogenesis	D_0__Bacteria;D_1__Proteobacteria;D_2__Gammaproteobacteria;D_3__KI89A clade;D_4__uncultured bacterium;D_5__uncultured bacterium;D_6__uncultured bacterium	24.5658	0
Metabolism	Carbohydrate_metabolism	Glycolysis_/_Gluconeogenesis	D_0__Archaea;D_1__Nanoarchaeaeota;D_2__Woesearchaeia;D_3__archaeon GW2011_AR13;D_4__archaeon GW2011_AR13;D_5__archaeon GW2011_AR13;D_6__archaeon GW2011_AR13	0	0.4356
Metabolism	Carbohydrate_metabolism	Glycolysis_/_Gluconeogenesis	D_0__Bacteria;D_1__Spirochaetes;D_2__Leptospirae;D_3__Leptospirales;D_4__Leptospiraceae;D_5__uncultured;D_6__uncultured bacterium	19.4935	0
Metabolism	Carbohydrate_metabolism	Glycolysis_/_Gluconeogenesis	D_0__Bacteria;D_1__Proteobacteria;D_2__Gammaproteobacteria	0	1.1286
Metabolism	Carbohydrate_metabolism	Glycolysis_/_Gluconeogenesis	D_0__Bacteria;D_1__Elusimicrobia;D_2__Lineage IIb;D_3__uncultured bacterium;D_4__uncultured bacterium;D_5__uncultured bacterium;D_6__uncultured bacterium	0	5.0492
Metabolism	Carbohydrate_metabolism	Glycolysis_/_Gluconeogenesis	D_0__Bacteria;D_1__Proteobacteria;D_2__Deltaproteobacteria;D_3__Syntrophobacterales;D_4__Syntrophobacteraceae;D_5__uncultured	2.2875	0
Metabolism	Carbohydrate_metabolism	Glycolysis_/_Gluconeogenesis	D_0__Bacteria;D_1__Planctomycetes;D_2__Planctomycetacia;D_3__Pirellulales;D_4__Pirellulaceae	0	1.2276
Metabolism	Carbohydrate_metabolism	Glycolysis_/_Gluconeogenesis	D_0__Bacteria;D_1__Acidobacteria;D_2__Aminicenantia;D_3__Aminicenantales;D_4__uncultured bacterium;D_5__uncultured bacterium;D_6__uncultured bacterium	26.0775	0
Metabolism	Carbohydrate_metabolism	Glycolysis_/_Gluconeogenesis	D_0__Bacteria;D_1__Planctomycetes;D_2__Phycisphaerae;D_3__CCM11a;D_4__uncultured bacterium;D_5__uncultured bacterium;D_6__uncultured bacterium	0.7957	0
Metabolism	Carbohydrate_metabolism	Glycolysis_/_Gluconeogenesis	D_0__Bacteria;D_1__Proteobacteria;D_2__Deltaproteobacteria;D_3__Desulfarculales;D_4__Desulfarculaceae;D_5__Desulfatiglans	1.3526	0
Metabolism	Carbohydrate_metabolism	Glycolysis_/_Gluconeogenesis	D_0__Bacteria;D_1__Spirochaetes;D_2__Leptospirae;D_3__Leptospirales;D_4__Leptospiraceae;D_5__RBG-16-49-21	0	2.6137
Metabolism	Carbohydrate_metabolism	Glycolysis_/_Gluconeogenesis	D_0__Bacteria;D_1__Chloroflexi;D_2__Anaerolineae;D_3__Anaerolineales;D_4__Anaerolineaceae;D_5__uncultured;D_6__uncultured Chloroflexi bacterium	0	27.4438
Metabolism	Carbohydrate_metabolism	Glycolysis_/_Gluconeogenesis	D_0__Bacteria;D_1__Chloroflexi;D_2__Dehalococcoidia;D_3__MSBL5	0	15.8406
Metabolism	Carbohydrate_metabolism	Glycolysis_/_Gluconeogenesis	D_0__Bacteria;D_1__Bacteroidetes;D_2__Bacteroidia;D_3__Bacteroidales;D_4__Marinilabiliaceae;D_5__uncultured;D_6__uncultured Bacteroidetes bacterium	21.96	0
Metabolism	Carbohydrate_metabolism	Glycolysis_/_Gluconeogenesis	D_0__Archaea;D_1__Nanoarchaeaeota;D_2__Woesearchaeia	0	2.091
Metabolism	Carbohydrate_metabolism	Glycolysis_/_Gluconeogenesis	D_0__Bacteria;D_1__TA06;D_2__uncultured bacterium;D_3__uncultured bacterium;D_4__uncultured bacterium;D_5__uncultured bacterium;D_6__uncultured bacterium	0	1.3861
Metabolism	Carbohydrate_metabolism	Glycolysis_/_Gluconeogenesis	D_0__Bacteria;D_1__Proteobacteria;D_2__Deltaproteobacteria;D_3__Desulfarculales;D_4__Desulfarculaceae;D_5__Desulfatiglans;D_6__uncultured bacterium	27.1119	0
Metabolism	Carbohydrate_metabolism	Glycolysis_/_Gluconeogenesis	D_0__Bacteria;D_1__Gemmatimonadetes;D_2__BD2-11 terrestrial group	0	2.2177
Metabolism	Carbohydrate_metabolism	Glycolysis_/_Gluconeogenesis	D_0__Bacteria;D_1__Firmicutes;D_2__Bacilli;D_3__Bacillales;D_4__Bacillaceae;D_5__Bacillus	12.5315	0
Metabolism	Carbohydrate_metabolism	Glycolysis_/_Gluconeogenesis	D_0__Bacteria;D_1__Bacteroidetes;D_2__Bacteroidia;D_3__Cytophagales;D_4__Cyclobacteriaceae;D_5__uncultured	1.2532	0
Metabolism	Carbohydrate_metabolism	Glycolysis_/_Gluconeogenesis	D_0__Archaea;D_1__Nanoarchaeaeota;D_2__Woesearchaeia	2.8643	0
Metabolism	Carbohydrate_metabolism	Glycolysis_/_Gluconeogenesis	D_0__Bacteria;D_1__Spirochaetes;D_2__Spirochaetia;D_3__Brevinematales;D_4__Brevinemataceae;D_5__Brevinema	3.9385	0
Metabolism	Carbohydrate_metabolism	Glycolysis_/_Gluconeogenesis	D_0__Bacteria;D_1__Proteobacteria;D_2__Gammaproteobacteria;D_3__Vibrionales;D_4__Vibrionaceae;D_5__Vibrio;D_6__Vibrio vulnificus	0	415.123
Metabolism	Carbohydrate_metabolism	Glycolysis_/_Gluconeogenesis	D_0__Bacteria;D_1__Calditrichaeota;D_2__Calditrichia;D_3__Calditrichales;D_4__Calditrichaceae;D_5__Calorithrix;D_6__uncultured bacterium	0	16.1772
Metabolism	Carbohydrate_metabolism	Glycolysis_/_Gluconeogenesis	D_0__Bacteria;D_1__Gemmatimonadetes;D_2__BD2-11 terrestrial group	6.3652	0
Metabolism	Carbohydrate_metabolism	Glycolysis_/_Gluconeogenesis	D_0__Bacteria;D_1__Planctomycetes;D_2__Planctomycetacia;D_3__Pirellulales;D_4__Pirellulaceae;D_5__uncultured	3.6998	0
Metabolism	Carbohydrate_metabolism	Glycolysis_/_Gluconeogenesis	Unassigned	0	1.0455
Metabolism	Carbohydrate_metabolism	Glycolysis_/_Gluconeogenesis	D_0__Bacteria;D_1__Firmicutes;D_2__Bacilli;D_3__Bacillales;D_4__Paenibacillaceae;D_5__Brevibacillus	0	4.871
Metabolism	Carbohydrate_metabolism	Glycolysis_/_Gluconeogenesis	D_0__Bacteria;D_1__Proteobacteria;D_2__Gammaproteobacteria;D_3__1013-28-CG33;D_4__uncultured bacterium;D_5__uncultured bacterium;D_6__uncultured bacterium	0	21.2858
Metabolism	Carbohydrate_metabolism	Glycolysis_/_Gluconeogenesis	D_0__Bacteria;D_1__Proteobacteria;D_2__Gammaproteobacteria	23.2728	0
Metabolism	Carbohydrate_metabolism	Glycolysis_/_Gluconeogenesis	D_0__Archaea;D_1__Euryarchaeota;D_2__Thermococci;D_3__Methanofastidiosales;D_4__uncultured;D_5__uncultured euryarchaeote;D_6__uncultured euryarchaeote	1.1935	0
Metabolism	Carbohydrate_metabolism	Glycolysis_/_Gluconeogenesis	D_0__Bacteria;D_1__Chloroflexi;D_2__Anaerolineae;D_3__SBR1031;D_4__metagenome;D_5__metagenome;D_6__metagenome	24.6652	0
Metabolism	Carbohydrate_metabolism	Glycolysis_/_Gluconeogenesis	D_0__Bacteria;D_1__Epsilonbacteraeota;D_2__Campylobacteria;D_3__Campylobacterales;D_4__Thiovulaceae;D_5__Sulfurimonas	0.3879	0
Metabolism	Carbohydrate_metabolism	Glycolysis_/_Gluconeogenesis	D_0__Bacteria;D_1__Proteobacteria;D_2__Gammaproteobacteria;D_3__Nitrococcales;D_4__Nitrococcaceae;D_5__Nitrococcus;D_6__uncultured bacterium	16.1915	0
Metabolism	Carbohydrate_metabolism	Glycolysis_/_Gluconeogenesis	D_0__Bacteria;D_1__Bacteroidetes;D_2__Chlorobia;D_3__Chlorobiales;D_4__Chlorobiaceae;D_5__Prosthecochloris	19.215	0
Metabolism	Carbohydrate_metabolism	Glycolysis_/_Gluconeogenesis	D_0__Bacteria;D_1__Planctomycetes;D_2__Planctomycetacia;D_3__Pirellulales;D_4__Pirellulaceae;D_5__Pir4 lineage	0	20.2562
Metabolism	Carbohydrate_metabolism	Glycolysis_/_Gluconeogenesis	D_0__Bacteria;D_1__Chloroflexi;D_2__Anaerolineae;D_3__SBR1031;D_4__uncultured organism;D_5__uncultured organism;D_6__uncultured organism	0	22.1768
Metabolism	Carbohydrate_metabolism	Glycolysis_/_Gluconeogenesis	D_0__Bacteria	1.5117	0
Metabolism	Carbohydrate_metabolism	Glycolysis_/_Gluconeogenesis	D_0__Bacteria	0	0.7524
Metabolism	Carbohydrate_metabolism	Glycolysis_/_Gluconeogenesis	D_0__Bacteria;D_1__Proteobacteria;D_2__Deltaproteobacteria;D_3__Myxococcales;D_4__UASB-TL25;D_5__uncultured bacterium;D_6__uncultured bacterium	3.3417	0
Metabolism	Carbohydrate_metabolism	Glycolysis_/_Gluconeogenesis	D_0__Bacteria;D_1__Spirochaetes;D_2__Spirochaetia;D_3__Spirochaetales;D_4__Spirochaetaceae;D_5__Spirochaeta 2;D_6__uncultured organism	4.6546	0
Metabolism	Carbohydrate_metabolism	Glycolysis_/_Gluconeogenesis	D_0__Bacteria	1.4322	0
Metabolism	Carbohydrate_metabolism	Glycolysis_/_Gluconeogenesis	D_0__Bacteria;D_1__Proteobacteria;D_2__Deltaproteobacteria;D_3__Myxococcales;D_4__Haliangiaceae;D_5__Haliangium;D_6__uncultured bacterium	11.1391	0
Metabolism	Carbohydrate_metabolism	Glycolysis_/_Gluconeogenesis	D_0__Bacteria;D_1__Acidobacteria;D_2__Aminicenantia;D_3__Aminicenantales;D_4__uncultured bacterium;D_5__uncultured bacterium;D_6__uncultured bacterium	0	19.5631
Metabolism	Carbohydrate_metabolism	Glycolysis_/_Gluconeogenesis	D_0__Bacteria;D_1__Proteobacteria;D_2__Gammaproteobacteria;D_3__Acidiferrobacterales;D_4__Acidiferrobacteraceae;D_5__Sulfurifustis;D_6__uncultured bacterium	36.3414	0
Metabolism	Carbohydrate_metabolism	Glycolysis_/_Gluconeogenesis	D_0__Bacteria;D_1__Bacteroidetes;D_2__Bacteroidia;D_3__Bacteroidales;D_4__Bacteroidetes BD2-2;D_5__uncultured organism;D_6__uncultured organism	14.7991	0
Metabolism	Carbohydrate_metabolism	Glycolysis_/_Gluconeogenesis	D_0__Bacteria;D_1__Acidobacteria;D_2__Aminicenantia;D_3__Aminicenantales	28.7231	0
Metabolism	Carbohydrate_metabolism	Glycolysis_/_Gluconeogenesis	D_0__Bacteria;D_1__Proteobacteria;D_2__Alphaproteobacteria;D_3__Rhodovibrionales;D_4__Kiloniellaceae;D_5__uncultured;D_6__uncultured bacterium	22.875	0
Metabolism	Carbohydrate_metabolism	Glycolysis_/_Gluconeogenesis	D_0__Bacteria;D_1__Dependentiae;D_2__Babeliae;D_3__Babeliales;D_4__Babeliaceae;D_5__uncultured bacterium;D_6__uncultured bacterium	15.1174	0
Metabolism	Carbohydrate_metabolism	Glycolysis_/_Gluconeogenesis	D_0__Bacteria;D_1__Chloroflexi;D_2__Dehalococcoidia;D_3__GIF3;D_4__uncultured bacterium;D_5__uncultured bacterium;D_6__uncultured bacterium	0	25.5034
Metabolism	Carbohydrate_metabolism	Glycolysis_/_Gluconeogenesis	D_0__Bacteria;D_1__Patescibacteria;D_2__Parcubacteria;D_3__Candidatus Terrybacteria;D_4__uncultured bacterium;D_5__uncultured bacterium;D_6__uncultured bacterium	10.7413	0
Metabolism	Carbohydrate_metabolism	Glycolysis_/_Gluconeogenesis	D_0__Bacteria;D_1__Chloroflexi;D_2__Dehalococcoidia;D_3__FW22;D_4__uncultured bacterium;D_5__uncultured bacterium;D_6__uncultured bacterium	35.685	0
Metabolism	Carbohydrate_metabolism	Glycolysis_/_Gluconeogenesis	D_0__Bacteria;D_1__Chloroflexi;D_2__Dehalococcoidia;D_3__S085;D_4__uncultured bacterium;D_5__uncultured bacterium;D_6__uncultured bacterium	17.1065	0
Metabolism	Carbohydrate_metabolism	Glycolysis_/_Gluconeogenesis	D_0__Bacteria;D_1__Chloroflexi;D_2__Anaerolineae	0	37.7996
Metabolism	Carbohydrate_metabolism	Glycolysis_/_Gluconeogenesis	D_0__Bacteria;D_1__Actinobacteria;D_2__Acidimicrobiia;D_3__Microtrichales;D_4__Ilumatobacteraceae;D_5__Ilumatobacter	13.5261	0
Metabolism	Carbohydrate_metabolism	Glycolysis_/_Gluconeogenesis	D_0__Bacteria;D_1__Proteobacteria;D_2__Deltaproteobacteria;D_3__Desulfobacterales;D_4__Desulfobacteraceae	0.7559	0
Metabolism	Carbohydrate_metabolism	Glycolysis_/_Gluconeogenesis	D_0__Bacteria;D_1__Chloroflexi;D_2__Anaerolineae;D_3__SBR1031	45.5312	0
Metabolism	Carbohydrate_metabolism	Glycolysis_/_Gluconeogenesis	D_0__Bacteria;D_1__Chloroflexi;D_2__Anaerolineae;D_3__uncultured;D_4__uncultured organism;D_5__uncultured organism;D_6__uncultured organism	0	1.8217
Metabolism	Carbohydrate_metabolism	Glycolysis_/_Gluconeogenesis	D_0__Bacteria;D_1__Zixibacteria;D_2__uncultured organism;D_3__uncultured organism;D_4__uncultured organism;D_5__uncultured organism;D_6__uncultured organism	0	0.594
Metabolism	Carbohydrate_metabolism	Glycolysis_/_Gluconeogenesis	D_0__Bacteria;D_1__Proteobacteria;D_2__Gammaproteobacteria;D_3__Ectothiorhodospirales;D_4__Thioalkalispiraceae;D_5__Thiohalophilus	13.1879	0
Metabolism	Carbohydrate_metabolism	Glycolysis_/_Gluconeogenesis	D_0__Bacteria;D_1__Elusimicrobia;D_2__Elusimicrobia;D_3__Lineage IV;D_4__uncultured bacterium;D_5__uncultured bacterium;D_6__uncultured bacterium	1.3924	0
Metabolism	Carbohydrate_metabolism	Glycolysis_/_Gluconeogenesis	D_0__Bacteria;D_1__Chloroflexi;D_2__Anaerolineae;D_3__SBR1031;D_4__uncultured bacterium;D_5__uncultured bacterium;D_6__uncultured bacterium	11.6961	0
Metabolism	Carbohydrate_metabolism	Glycolysis_/_Gluconeogenesis	D_0__Bacteria;D_1__Proteobacteria;D_2__Deltaproteobacteria;D_3__Desulfarculales;D_4__Desulfarculaceae;D_5__Desulfatiglans	2.387	0
Metabolism	Carbohydrate_metabolism	Glycolysis_/_Gluconeogenesis	D_0__Bacteria;D_1__Proteobacteria;D_2__Gammaproteobacteria;D_3__Chromatiales;D_4__Chromatiaceae	55.8548	0
Metabolism	Carbohydrate_metabolism	Glycolysis_/_Gluconeogenesis	D_0__Bacteria;D_1__Epsilonbacteraeota;D_2__Campylobacteria;D_3__Campylobacterales;D_4__Thiovulaceae;D_5__Sulfurimonas	10.8756	0
Metabolism	Carbohydrate_metabolism	Glycolysis_/_Gluconeogenesis	D_0__Bacteria;D_1__Bacteroidetes;D_2__Bacteroidia;D_3__Cytophagales;D_4__Cyclobacteriaceae;D_5__uncultured	11.8154	0
Metabolism	Carbohydrate_metabolism	Glycolysis_/_Gluconeogenesis	D_0__Bacteria;D_1__Bacteroidetes;D_2__Bacteroidia;D_3__Chitinophagales;D_4__Saprospiraceae;D_5__Phaeodactylibacter;D_6__uncultured organism	15.2765	0
Metabolism	Carbohydrate_metabolism	Glycolysis_/_Gluconeogenesis	Unassigned	0.7002	0
Metabolism	Carbohydrate_metabolism	Glycolysis_/_Gluconeogenesis	D_0__Bacteria;D_1__Proteobacteria;D_2__Gammaproteobacteria	0.4177	0
Metabolism	Carbohydrate_metabolism	Glycolysis_/_Gluconeogenesis	D_0__Bacteria	7.877	0
Metabolism	Carbohydrate_metabolism	Glycolysis_/_Gluconeogenesis	D_0__Bacteria;D_1__Proteobacteria;D_2__Gammaproteobacteria;D_3__Chromatiales;D_4__Chromatiaceae;D_5__Thiohalocapsa;D_6__uncultured organism	15.8733	0
Metabolism	Carbohydrate_metabolism	Glycolysis_/_Gluconeogenesis	D_0__Bacteria;D_1__Proteobacteria;D_2__Deltaproteobacteria;D_3__Desulfobacterales;D_4__Desulfobacteraceae	0.6763	0
Metabolism	Carbohydrate_metabolism	Glycolysis_/_Gluconeogenesis	D_0__Bacteria;D_1__Chloroflexi;D_2__Anaerolineae;D_3__SBR1031;D_4__uncultured organism;D_5__uncultured organism;D_6__uncultured organism	37.7935	0
Metabolism	Carbohydrate_metabolism	Glycolysis_/_Gluconeogenesis	D_0__Bacteria;D_1__Proteobacteria;D_2__Alphaproteobacteria	1.1537	0
Metabolism	Carbohydrate_metabolism	Glycolysis_/_Gluconeogenesis	D_0__Bacteria;D_1__Bacteroidetes;D_2__Bacteroidia;D_3__Bacteroidales	3.481	0
Metabolism	Carbohydrate_metabolism	Glycolysis_/_Gluconeogenesis	D_0__Bacteria;D_1__Proteobacteria;D_2__Gammaproteobacteria;D_3__Nitrosococcales;D_4__Nitrosococcaceae	0	0.7128
Metabolism	Carbohydrate_metabolism	Glycolysis_/_Gluconeogenesis	D_0__Bacteria;D_1__Armatimonadetes;D_2__DG-56;D_3__uncultured bacterium;D_4__uncultured bacterium;D_5__uncultured bacterium;D_6__uncultured bacterium	0	1.0296
Metabolism	Carbohydrate_metabolism	Glycolysis_/_Gluconeogenesis	D_0__Bacteria	0	3.6829
Metabolism	Carbohydrate_metabolism	Glycolysis_/_Gluconeogenesis	D_0__Bacteria;D_1__Bacteroidetes;D_2__Bacteroidia;D_3__Bacteroidales	20.5676	0
Metabolism	Carbohydrate_metabolism	Glycolysis_/_Gluconeogenesis	D_0__Bacteria;D_1__Actinobacteria;D_2__RBG-16-55-12	15.2169	0
Metabolism	Carbohydrate_metabolism	Glycolysis_/_Gluconeogenesis	D_0__Bacteria;D_1__Calditrichaeota;D_2__Calditrichia;D_3__Calditrichales;D_4__Calditrichaceae;D_5__Calorithrix;D_6__uncultured bacterium	0	22.9491
Metabolism	Carbohydrate_metabolism	Glycolysis_/_Gluconeogenesis	D_0__Bacteria;D_1__Spirochaetes;D_2__Spirochaetia;D_3__Spirochaetales;D_4__Spirochaetaceae;D_5__uncultured;D_6__uncultured organism	0	25.345
Metabolism	Carbohydrate_metabolism	Glycolysis_/_Gluconeogenesis	D_0__Bacteria;D_1__Proteobacteria;D_2__Gammaproteobacteria	44.2781	0
Metabolism	Carbohydrate_metabolism	Glycolysis_/_Gluconeogenesis	D_0__Bacteria;D_1__Bacteroidetes;D_2__Bacteroidia;D_3__Chitinophagales;D_4__Saprospiraceae	53.4678	0
Metabolism	Carbohydrate_metabolism	Glycolysis_/_Gluconeogenesis	D_0__Bacteria;D_1__Proteobacteria;D_2__Gammaproteobacteria	12.3326	0
Metabolism	Carbohydrate_metabolism	Glycolysis_/_Gluconeogenesis	D_0__Bacteria;D_1__Proteobacteria;D_2__Deltaproteobacteria;D_3__Desulfuromonadales;D_4__Desulfuromonadaceae;D_5__Desulfuromusa	0	5.5244
Metabolism	Carbohydrate_metabolism	Glycolysis_/_Gluconeogenesis	D_0__Bacteria;D_1__Proteobacteria;D_2__Gammaproteobacteria	0.4973	0
Metabolism	Carbohydrate_metabolism	Glycolysis_/_Gluconeogenesis	D_0__Bacteria;D_1__Chloroflexi;D_2__Anaerolineae;D_3__Anaerolineales;D_4__Anaerolineaceae;D_5__uncultured;D_6__uncultured Chloroflexi bacterium	17.5044	0
Metabolism	Carbohydrate_metabolism	Glycolysis_/_Gluconeogenesis	D_0__Bacteria;D_1__Proteobacteria;D_2__Gammaproteobacteria;D_3__Nitrosococcales;D_4__Nitrosococcaceae;D_5__Inmirania;D_6__uncultured gamma proteobacterium	21.7213	0
Metabolism	Carbohydrate_metabolism	Glycolysis_/_Gluconeogenesis	D_0__Bacteria;D_1__Chloroflexi;D_2__Anaerolineae;D_3__RBG-13-54-9;D_4__uncultured organism;D_5__uncultured organism;D_6__uncultured organism	3.7595	0
Metabolism	Carbohydrate_metabolism	Glycolysis_/_Gluconeogenesis	D_0__Bacteria;D_1__Zixibacteria;D_2__uncultured organism;D_3__uncultured organism;D_4__uncultured organism;D_5__uncultured organism;D_6__uncultured organism	24.0685	0
Metabolism	Carbohydrate_metabolism	Glycolysis_/_Gluconeogenesis	D_0__Bacteria;D_1__Proteobacteria;D_2__Deltaproteobacteria;D_3__Oligoflexales;D_4__0319-6G20	0	1.0098
Metabolism	Carbohydrate_metabolism	Glycolysis_/_Gluconeogenesis	D_0__Bacteria;D_1__Proteobacteria;D_2__Deltaproteobacteria;D_3__Desulfuromonadales;D_4__Desulfuromonadaceae	0.3183	0
Metabolism	Carbohydrate_metabolism	Glycolysis_/_Gluconeogenesis	D_0__Bacteria;D_1__Proteobacteria;D_2__Alphaproteobacteria;D_3__Rhodovibrionales;D_4__Kiloniellaceae;D_5__Pelagibius	0.7559	0
Metabolism	Carbohydrate_metabolism	Glycolysis_/_Gluconeogenesis	D_0__Bacteria;D_1__Proteobacteria;D_2__Gammaproteobacteria	0	1.4257
Metabolism	Carbohydrate_metabolism	Glycolysis_/_Gluconeogenesis	D_0__Bacteria;D_1__Spirochaetes;D_2__Spirochaetia;D_3__Spirochaetales;D_4__Spirochaetaceae;D_5__Spirochaeta 2;Ambiguous_taxa	0	12.128
Metabolism	Carbohydrate_metabolism	Glycolysis_/_Gluconeogenesis	D_0__Bacteria;D_1__Patescibacteria;D_2__Gracilibacteria;D_3__Candidatus Peregrinibacteria;D_4__uncultured bacterium;D_5__uncultured bacterium;D_6__uncultured bacterium	0	6.3362
Metabolism	Carbohydrate_metabolism	Glycolysis_/_Gluconeogenesis	D_0__Archaea;D_1__Nanoarchaeaeota;D_2__Woesearchaeia	7.32	0
Metabolism	Carbohydrate_metabolism	Glycolysis_/_Gluconeogenesis	D_0__Bacteria;D_1__Proteobacteria;D_2__Gammaproteobacteria	8.1157	0
Metabolism	Carbohydrate_metabolism	Glycolysis_/_Gluconeogenesis	D_0__Bacteria;D_1__Planctomycetes;D_2__Pla3 lineage;D_3__uncultured planctomycete;D_4__uncultured planctomycete;D_5__uncultured planctomycete;D_6__uncultured planctomycete	0.2984	0
Metabolism	Carbohydrate_metabolism	Glycolysis_/_Gluconeogenesis	D_0__Bacteria;D_1__Bacteroidetes;D_2__Bacteroidia;D_3__Sphingobacteriales;D_4__Lentimicrobiaceae;D_5__uncultured Cytophagales bacterium;D_6__uncultured Cytophagales bacterium	15.8733	0
Metabolism	Carbohydrate_metabolism	Glycolysis_/_Gluconeogenesis	D_0__Bacteria;D_1__Calditrichaeota;D_2__Calditrichia;D_3__Calditrichales;D_4__Calditrichaceae;D_5__Calorithrix;D_6__uncultured bacterium	25.3216	0
Metabolism	Carbohydrate_metabolism	Glycolysis_/_Gluconeogenesis	D_0__Bacteria;D_1__Epsilonbacteraeota;D_2__Campylobacteria;D_3__Campylobacterales;D_4__Thiovulaceae;D_5__Sulfurimonas	21.8854	0
Metabolism	Carbohydrate_metabolism	Glycolysis_/_Gluconeogenesis	D_0__Bacteria;D_1__BRC1;D_2__uncultured organism;D_3__uncultured organism;D_4__uncultured organism;D_5__uncultured organism;D_6__uncultured organism	0	3.3859
Metabolism	Carbohydrate_metabolism	Glycolysis_/_Gluconeogenesis	D_0__Bacteria;D_1__Actinobacteria;D_2__Acidimicrobiia;D_3__Actinomarinales;D_4__uncultured;D_5__uncultured bacterium;D_6__uncultured bacterium	24.2276	0
Metabolism	Carbohydrate_metabolism	Glycolysis_/_Gluconeogenesis	D_0__Bacteria;D_1__Acidobacteria;D_2__Subgroup 21;D_3__uncultured Acidobacteria bacterium;D_4__uncultured Acidobacteria bacterium;D_5__uncultured Acidobacteria bacterium;D_6__uncultured Acidobacteria bacterium	0	13.0685
Metabolism	Carbohydrate_metabolism	Glycolysis_/_Gluconeogenesis	D_0__Bacteria;D_1__Planctomycetes;D_2__Planctomycetacia;D_3__Planctomycetales;D_4__uncultured	0	8.9004
Metabolism	Carbohydrate_metabolism	Glycolysis_/_Gluconeogenesis	D_0__Bacteria;D_1__Chloroflexi;D_2__Ktedonobacteria;D_3__Ktedonobacterales;D_4__Ktedonobacteraceae;D_5__uncultured;D_6__uncultured bacterium	7.7606	0
Metabolism	Carbohydrate_metabolism	Glycolysis_/_Gluconeogenesis	D_0__Bacteria	5.0126	0
Metabolism	Carbohydrate_metabolism	Glycolysis_/_Gluconeogenesis	D_0__Bacteria;D_1__Chloroflexi;D_2__Anaerolineae;D_3__uncultured	28.8225	0
Metabolism	Carbohydrate_metabolism	Glycolysis_/_Gluconeogenesis	D_0__Bacteria;D_1__Chloroflexi;D_2__Dehalococcoidia;D_3__S085;D_4__metagenome;D_5__metagenome;D_6__metagenome	12.7304	0
Metabolism	Carbohydrate_metabolism	Glycolysis_/_Gluconeogenesis	D_0__Bacteria;D_1__Chloroflexi;D_2__JG30-KF-CM66	10.3435	0
Metabolism	Carbohydrate_metabolism	Glycolysis_/_Gluconeogenesis	D_0__Archaea;D_1__Nanoarchaeaeota;D_2__Woesearchaeia;D_3__archaeon GW2011_AR13;D_4__archaeon GW2011_AR13;D_5__archaeon GW2011_AR13;D_6__archaeon GW2011_AR13	0.7002	0
Metabolism	Carbohydrate_metabolism	Glycolysis_/_Gluconeogenesis	D_0__Bacteria;D_1__Chloroflexi;D_2__Dehalococcoidia;D_3__GIF9;D_4__AB-539-J10;D_5__SCGC-AB-539-J10;D_6__uncultured bacterium	35.685	0
Metabolism	Carbohydrate_metabolism	Glycolysis_/_Gluconeogenesis	D_0__Bacteria;D_1__Chloroflexi;D_2__Anaerolineae	49.7283	0
Metabolism	Carbohydrate_metabolism	Glycolysis_/_Gluconeogenesis	D_0__Bacteria;D_1__Chloroflexi;D_2__Dehalococcoidia;D_3__SAR202 clade;Ambiguous_taxa;Ambiguous_taxa;Ambiguous_taxa	1.9891	0
Metabolism	Carbohydrate_metabolism	Glycolysis_/_Gluconeogenesis	D_0__Bacteria;D_1__Chloroflexi;D_2__Dehalococcoidia	4.2965	0
Metabolism	Carbohydrate_metabolism	Glycolysis_/_Gluconeogenesis	D_0__Bacteria;D_1__Bacteroidetes;D_2__Rhodothermia;D_3__Rhodothermales;D_4__Rhodothermaceae;D_5__uncultured;D_6__uncultured bacterium	7.2404	0
Metabolism	Carbohydrate_metabolism	Glycolysis_/_Gluconeogenesis	D_0__Bacteria;D_1__Acidobacteria;D_2__Aminicenantia;D_3__Aminicenantales;D_4__uncultured bacterium;D_5__uncultured bacterium;D_6__uncultured bacterium	41.1949	0
Metabolism	Carbohydrate_metabolism	Glycolysis_/_Gluconeogenesis	D_0__Bacteria;D_1__Tenericutes;D_2__Mollicutes;D_3__Haloplasmatales;D_4__Haloplasmataceae;D_5__Haloplasma;Ambiguous_taxa	12.81	0
Metabolism	Carbohydrate_metabolism	Glycolysis_/_Gluconeogenesis	D_0__Bacteria;D_1__Planctomycetes;D_2__Phycisphaerae;D_3__Phycisphaerales;D_4__AKAU3564 sediment group;D_5__uncultured bacterium;D_6__uncultured bacterium	4.9132	0
Metabolism	Carbohydrate_metabolism	Glycolysis_/_Gluconeogenesis	D_0__Bacteria;D_1__Proteobacteria;D_2__Deltaproteobacteria;D_3__Desulfarculales;D_4__Desulfarculaceae;D_5__Desulfatiglans	0	32.5326
Metabolism	Carbohydrate_metabolism	Glycolysis_/_Gluconeogenesis	D_0__Bacteria;D_1__Proteobacteria;D_2__Gammaproteobacteria	1.0145	0
Metabolism	Carbohydrate_metabolism	Glycolysis_/_Gluconeogenesis	D_0__Bacteria;D_1__Proteobacteria;D_2__Alphaproteobacteria;D_3__Rhodobacterales;D_4__Rhodobacteraceae	15.7539	0
Metabolism	Carbohydrate_metabolism	Glycolysis_/_Gluconeogenesis	D_0__Bacteria;D_1__Proteobacteria;D_2__Gammaproteobacteria;D_3__Vibrionales;D_4__Vibrionaceae;D_5__Vibrio	0	2.4949
Metabolism	Carbohydrate_metabolism	Glycolysis_/_Gluconeogenesis	D_0__Bacteria;D_1__Proteobacteria;D_2__Gammaproteobacteria;D_3__Vibrionales;D_4__Vibrionaceae;D_5__Vibrio	0	1.1583
Metabolism	Carbohydrate_metabolism	Glycolysis_/_Gluconeogenesis	D_0__Bacteria;D_1__Proteobacteria;D_2__Deltaproteobacteria;D_3__NB1-j	1.1537	0
Metabolism	Carbohydrate_metabolism	Glycolysis_/_Gluconeogenesis	D_0__Bacteria;D_1__Bacteroidetes;D_2__Bacteroidia;D_3__Cytophagales;D_4__Cyclobacteriaceae;D_5__uncultured	44.8748	0
Metabolism	Carbohydrate_metabolism	Glycolysis_/_Gluconeogenesis	D_0__Archaea;D_1__Nanoarchaeaeota;D_2__Woesearchaeia;D_3__Candidatus Amesbacteria bacterium GW2011_GWC1_47_15;D_4__Candidatus Amesbacteria bacterium GW2011_GWC1_47_15;D_5__Candidatus Amesbacteria bacterium GW2011_GWC1_47_15;D_6__Candidatus Amesbacteria bacterium GW2011_GWC1_47_15	0	1.5049
Metabolism	Carbohydrate_metabolism	Glycolysis_/_Gluconeogenesis	D_0__Bacteria;D_1__Chloroflexi;D_2__Anaerolineae;D_3__SBR1031;D_4__uncultured bacterium;D_5__uncultured bacterium;D_6__uncultured bacterium	29.0413	0
Metabolism	Carbohydrate_metabolism	Glycolysis_/_Gluconeogenesis	D_0__Bacteria	2.8643	0
Metabolism	Carbohydrate_metabolism	Glycolysis_/_Gluconeogenesis	D_0__Bacteria;D_1__Chloroflexi;D_2__Dehalococcoidia;D_3__S085;D_4__uncultured bacterium;D_5__uncultured bacterium;D_6__uncultured bacterium	19.4935	0
Metabolism	Carbohydrate_metabolism	Glycolysis_/_Gluconeogenesis	D_0__Bacteria;D_1__Calditrichaeota;D_2__Calditrichia;D_3__Calditrichales;D_4__Calditrichaceae;D_5__Calorithrix;D_6__uncultured bacterium	0	0.7524
Metabolism	Carbohydrate_metabolism	Glycolysis_/_Gluconeogenesis	D_0__Bacteria;D_1__Chloroflexi;D_2__JG30-KF-CM66;D_3__uncultured bacterium;D_4__uncultured bacterium;D_5__uncultured bacterium;D_6__uncultured bacterium	22.5567	0
Metabolism	Carbohydrate_metabolism	Glycolysis_/_Gluconeogenesis	Unassigned	0	35.0671
Metabolism	Carbohydrate_metabolism	Glycolysis_/_Gluconeogenesis	D_0__Bacteria;D_1__Cyanobacteria;D_2__Oxyphotobacteria;D_3__Nostocales	12.084	0
Metabolism	Carbohydrate_metabolism	Glycolysis_/_Gluconeogenesis	D_0__Bacteria;D_1__Chloroflexi;D_2__KD4-96;D_3__uncultured bacterium;D_4__uncultured bacterium;D_5__uncultured bacterium;D_6__uncultured bacterium	7.1609	0
Metabolism	Carbohydrate_metabolism	Glycolysis_/_Gluconeogenesis	D_0__Bacteria;D_1__Proteobacteria;D_2__Deltaproteobacteria;D_3__Bdellovibrionales;D_4__Bdellovibrionaceae;D_5__OM27 clade;D_6__uncultured bacterium	9.4484	0
Metabolism	Carbohydrate_metabolism	Glycolysis_/_Gluconeogenesis	D_0__Bacteria;D_1__Planctomycetes;D_2__Planctomycetacia;D_3__Pirellulales;D_4__Pirellulaceae;D_5__Rhodopirellula;D_6__uncultured bacterium	0	9.8212
Metabolism	Carbohydrate_metabolism	Glycolysis_/_Gluconeogenesis	D_0__Bacteria;D_1__Patescibacteria;D_2__ABY1;D_3__Candidatus Kerfeldbacteria;D_4__uncultured bacterium;D_5__uncultured bacterium;D_6__uncultured bacterium	2.6455	0
Metabolism	Carbohydrate_metabolism	Glycolysis_/_Gluconeogenesis	D_0__Bacteria;D_1__Chloroflexi;D_2__Anaerolineae;D_3__uncultured	21.0848	0
Metabolism	Carbohydrate_metabolism	Glycolysis_/_Gluconeogenesis	D_0__Bacteria;D_1__Actinobacteria;D_2__Acidimicrobiia;D_3__Actinomarinales;D_4__uncultured	86.0498	0
Metabolism	Carbohydrate_metabolism	Glycolysis_/_Gluconeogenesis	D_0__Bacteria;D_1__Proteobacteria;D_2__Alphaproteobacteria	20.5278	0
Metabolism	Carbohydrate_metabolism	Glycolysis_/_Gluconeogenesis	D_0__Bacteria;D_1__Proteobacteria;D_2__Gammaproteobacteria	17.4049	0
Metabolism	Carbohydrate_metabolism	Glycolysis_/_Gluconeogenesis	D_0__Bacteria;D_1__Proteobacteria;D_2__Gammaproteobacteria;D_3__Alteromonadales;D_4__Marinobacteraceae;D_5__Marinobacter	0	0.4554
Metabolism	Carbohydrate_metabolism	Glycolysis_/_Gluconeogenesis	D_0__Bacteria	0.7957	0
Metabolism	Carbohydrate_metabolism	Glycolysis_/_Gluconeogenesis	D_0__Bacteria;D_1__Proteobacteria;D_2__Gammaproteobacteria	0	0.396
Metabolism	Carbohydrate_metabolism	Glycolysis_/_Gluconeogenesis	D_0__Bacteria;D_1__Planctomycetes;D_2__Planctomycetacia;D_3__Pirellulales;D_4__Pirellulaceae;D_5__uncultured;D_6__uncultured organism	2.4665	0
Metabolism	Carbohydrate_metabolism	Glycolysis_/_Gluconeogenesis	D_0__Bacteria;D_1__Proteobacteria;D_2__Deltaproteobacteria;D_3__Desulfarculales;D_4__Desulfarculaceae;D_5__Desulfatiglans	40.3794	0
Metabolism	Carbohydrate_metabolism	Glycolysis_/_Gluconeogenesis	D_0__Bacteria;D_1__Calditrichaeota;D_2__Calditrichia;D_3__Calditrichales;D_4__Calditrichaceae;D_5__Caldithrix;D_6__uncultured bacterium	31.3686	0
Metabolism	Carbohydrate_metabolism	Glycolysis_/_Gluconeogenesis	D_0__Bacteria;D_1__Planctomycetes;D_2__Planctomycetacia;D_3__Planctomycetales;D_4__Gimesiaceae;D_5__uncultured	20.9654	0
Metabolism	Carbohydrate_metabolism	Glycolysis_/_Gluconeogenesis	D_0__Bacteria;D_1__Epsilonbacteraeota;D_2__Campylobacteria;D_3__Campylobacterales;D_4__Rs-M59 termite group;D_5__uncultured Epsilonproteobacteria bacterium;D_6__uncultured Epsilonproteobacteria bacterium	11.9049	0
Metabolism	Carbohydrate_metabolism	Glycolysis_/_Gluconeogenesis	D_0__Bacteria;D_1__Cyanobacteria;D_2__Oxyphotobacteria	51.5185	0
Metabolism	Carbohydrate_metabolism	Glycolysis_/_Gluconeogenesis	D_0__Bacteria;D_1__Chloroflexi;D_2__Anaerolineae;D_3__Thermoflexales;D_4__Thermoflexaceae;D_5__Thermoflexus;D_6__uncultured bacterium	21.0848	0
Metabolism	Carbohydrate_metabolism	Glycolysis_/_Gluconeogenesis	D_0__Bacteria;D_1__Proteobacteria;D_2__Alphaproteobacteria	0.7559	0
Metabolism	Carbohydrate_metabolism	Glycolysis_/_Gluconeogenesis	D_0__Bacteria;D_1__Cyanobacteria;D_2__Oxyphotobacteria;D_3__Synechococcales;D_4__Cyanobiaceae;D_5__Cyanobium PCC-6307	18.5884	0
Metabolism	Carbohydrate_metabolism	Glycolysis_/_Gluconeogenesis	D_0__Bacteria;D_1__BRC1;D_2__uncultured delta proteobacterium;D_3__uncultured delta proteobacterium;D_4__uncultured delta proteobacterium;D_5__uncultured delta proteobacterium;D_6__uncultured delta proteobacterium	6.8028	0
Metabolism	Carbohydrate_metabolism	Glycolysis_/_Gluconeogenesis	D_0__Bacteria;D_1__Proteobacteria;D_2__Gammaproteobacteria;D_3__Ectothiorhodospirales;D_4__Ectothiorhodospiraceae;D_5__Thioalkalivibrio;Ambiguous_taxa	18.8172	0
Metabolism	Carbohydrate_metabolism	Glycolysis_/_Gluconeogenesis	D_0__Bacteria;D_1__Chloroflexi;D_2__Dehalococcoidia	8.235	0
Metabolism	Carbohydrate_metabolism	Glycolysis_/_Gluconeogenesis	D_0__Bacteria;D_1__Proteobacteria;D_2__Deltaproteobacteria;D_3__Desulfarculales;D_4__Desulfarculaceae;D_5__Desulfatiglans;D_6__uncultured bacterium	0	63.7386
Metabolism	Carbohydrate_metabolism	Glycolysis_/_Gluconeogenesis	D_0__Bacteria;D_1__Proteobacteria;D_2__Gammaproteobacteria;D_3__Vibrionales;D_4__Vibrionaceae;D_5__Vibrio	0	5.8214
Metabolism	Carbohydrate_metabolism	Glycolysis_/_Gluconeogenesis	D_0__Bacteria;D_1__Spirochaetes;D_2__Spirochaetia;D_3__Spirochaetales;D_4__Spirochaetaceae;D_5__Sediminispirochaeta;D_6__uncultured bacterium	0	0.6336
Metabolism	Carbohydrate_metabolism	Glycolysis_/_Gluconeogenesis	D_0__Bacteria;D_1__Proteobacteria;D_2__Alphaproteobacteria;D_3__Thalassobaculales;D_4__uncultured;D_5__uncultured bacterium;D_6__uncultured bacterium	42.4679	0
Metabolism	Carbohydrate_metabolism	Glycolysis_/_Gluconeogenesis	D_0__Bacteria;D_1__Calditrichaeota;D_2__Calditrichia;D_3__Calditrichales;D_4__Calditrichaceae;D_5__Calorithrix;D_6__uncultured bacterium	44.2184	0
Metabolism	Carbohydrate_metabolism	Glycolysis_/_Gluconeogenesis	D_0__Bacteria;D_1__Actinobacteria;D_2__Acidimicrobiia;D_3__Actinomarinales;D_4__uncultured	0	24.1173
Metabolism	Carbohydrate_metabolism	Glycolysis_/_Gluconeogenesis	D_0__Bacteria;D_1__Actinobacteria;D_2__Acidimicrobiia;D_3__Actinomarinales;D_4__uncultured	0	9.0291
Metabolism	Carbohydrate_metabolism	Glycolysis_/_Gluconeogenesis	D_0__Archaea;D_1__Asgardaeota;D_2__Lokiarchaeia;D_3__uncultured crenarchaeote;D_4__uncultured crenarchaeote;D_5__uncultured crenarchaeote;D_6__uncultured crenarchaeote	14.64	0
Metabolism	Carbohydrate_metabolism	Glycolysis_/_Gluconeogenesis	D_0__Bacteria;D_1__Proteobacteria;D_2__Gammaproteobacteria;D_3__Run-SP154;D_4__uncultured bacterium;D_5__uncultured bacterium;D_6__uncultured bacterium	31.0304	0
Metabolism	Carbohydrate_metabolism	Glycolysis_/_Gluconeogenesis	D_0__Bacteria;D_1__Gemmatimonadetes;D_2__BD2-11 terrestrial group	2.4665	0
Metabolism	Carbohydrate_metabolism	Glycolysis_/_Gluconeogenesis	D_0__Bacteria;D_1__Chloroflexi;D_2__Dehalococcoidia;D_3__GIF9;D_4__AB-539-J10;D_5__SCGC-AB-539-J10;D_6__uncultured bacterium	0	20.9492
Metabolism	Carbohydrate_metabolism	Glycolysis_/_Gluconeogenesis	D_0__Bacteria;D_1__Proteobacteria;D_2__Alphaproteobacteria;D_3__Rhodospirillales;D_4__Magnetospiraceae;D_5__uncultured;D_6__uncultured bacterium	25.7791	0
Metabolism	Carbohydrate_metabolism	Glycolysis_/_Gluconeogenesis	D_0__Bacteria;D_1__Latescibacteria;D_2__Latescibacteria;D_3__Latescibacterales;D_4__Latescibacteraceae	6.8625	0
Metabolism	Carbohydrate_metabolism	Glycolysis_/_Gluconeogenesis	D_0__Bacteria;D_1__Bacteroidetes;D_2__Bacteroidia;D_3__Bacteroidales;D_4__Bacteroidetes BD2-2	27.3506	0
Metabolism	Carbohydrate_metabolism	Glycolysis_/_Gluconeogenesis	D_0__Bacteria;D_1__Proteobacteria;D_2__Alphaproteobacteria;D_3__uncultured	10.7413	0
Metabolism	Carbohydrate_metabolism	Glycolysis_/_Gluconeogenesis	D_0__Bacteria;D_1__Actinobacteria;D_2__Thermoleophilia;D_3__Solirubrobacterales;D_4__67-14;D_5__uncultured actinobacterium;D_6__uncultured actinobacterium	6.3652	0
Metabolism	Carbohydrate_metabolism	Glycolysis_/_Gluconeogenesis	D_0__Bacteria;D_1__Bacteroidetes;D_2__Bacteroidia;D_3__Chitinophagales;D_4__Saprospiraceae;D_5__Phaeodactylibacter	0	20.4938
Metabolism	Carbohydrate_metabolism	Glycolysis_/_Gluconeogenesis	D_0__Bacteria;D_1__Dependentiae;D_2__Babeliae;D_3__Babeliales;D_4__Vermiphilaceae	0	6.9699
Metabolism	Carbohydrate_metabolism	Glycolysis_/_Gluconeogenesis	Unassigned	10.2042	0
Metabolism	Carbohydrate_metabolism	Glycolysis_/_Gluconeogenesis	D_0__Bacteria;D_1__Proteobacteria;D_2__Gammaproteobacteria;D_3__Vibrionales;D_4__Vibrionaceae;D_5__Vibrio	0	0.5041
Metabolism	Carbohydrate_metabolism	Glycolysis_/_Gluconeogenesis	D_0__Bacteria;D_1__Zixibacteria;D_2__uncultured bacterium;D_3__uncultured bacterium;D_4__uncultured bacterium;D_5__uncultured bacterium;D_6__uncultured bacterium	3.2821	0
Metabolism	Carbohydrate_metabolism	Glycolysis_/_Gluconeogenesis	D_0__Bacteria;D_1__Schekmanbacteria;D_2__uncultured bacterium;D_3__uncultured bacterium;D_4__uncultured bacterium;D_5__uncultured bacterium;D_6__uncultured bacterium	6.8028	0
Metabolism	Carbohydrate_metabolism	Glycolysis_/_Gluconeogenesis	D_0__Bacteria;D_1__Proteobacteria;D_2__Gammaproteobacteria	0.6863	0
Metabolism	Carbohydrate_metabolism	Glycolysis_/_Gluconeogenesis	D_0__Bacteria;D_1__Proteobacteria;D_2__Gammaproteobacteria	0	1.9801
Metabolism	Carbohydrate_metabolism	Glycolysis_/_Gluconeogenesis	D_0__Bacteria;D_1__Patescibacteria;D_2__Parcubacteria;D_3__uncultured bacterium;D_4__uncultured bacterium;D_5__uncultured bacterium;D_6__uncultured bacterium	2.3671	0
Metabolism	Carbohydrate_metabolism	Glycolysis_/_Gluconeogenesis	D_0__Bacteria;D_1__Firmicutes;D_2__Clostridia;D_3__Clostridiales	1.5913	0
Metabolism	Carbohydrate_metabolism	Glycolysis_/_Gluconeogenesis	D_0__Bacteria;D_1__Planctomycetes;D_2__Planctomycetacia;D_3__Pirellulales;D_4__Pirellulaceae;D_5__Pir4 lineage;D_6__uncultured organism	14.7991	0
Metabolism	Carbohydrate_metabolism	Glycolysis_/_Gluconeogenesis	D_0__Bacteria;D_1__Planctomycetes;D_2__Pla4 lineage	0	1.0692
Metabolism	Carbohydrate_metabolism	Glycolysis_/_Gluconeogenesis	D_0__Bacteria;D_1__Planctomycetes;D_2__Phycisphaerae;D_3__CCM11a;D_4__uncultured bacterium;D_5__uncultured bacterium;D_6__uncultured bacterium	0	3.7621
Metabolism	Carbohydrate_metabolism	Glycolysis_/_Gluconeogenesis	D_0__Bacteria;D_1__Proteobacteria;D_2__Gammaproteobacteria;D_3__Vibrionales;D_4__Vibrionaceae;D_5__Vibrio;D_6__Vibrio vulnificus	0	4.8512
Metabolism	Carbohydrate_metabolism	Glycolysis_/_Gluconeogenesis	D_0__Bacteria;D_1__Bacteroidetes;D_2__Bacteroidia;D_3__Bacteroidales;D_4__Bacteroidetes BD2-2	0	26.236
Metabolism	Carbohydrate_metabolism	Glycolysis_/_Gluconeogenesis	D_0__Bacteria;D_1__Gemmatimonadetes;D_2__BD2-11 terrestrial group	1.1935	0
Metabolism	Carbohydrate_metabolism	Glycolysis_/_Gluconeogenesis	D_0__Bacteria;D_1__Proteobacteria;D_2__Gammaproteobacteria;D_3__Vibrionales;D_4__Vibrionaceae;D_5__Vibrio;D_6__Vibrio vulnificus	0	1.5841
Metabolism	Carbohydrate_metabolism	Glycolysis_/_Gluconeogenesis	D_0__Bacteria;D_1__Proteobacteria;D_2__Deltaproteobacteria;D_3__Myxococcales;D_4__Haliangiaceae;D_5__Haliangium	21.1644	0
Metabolism	Carbohydrate_metabolism	Glycolysis_/_Gluconeogenesis	D_0__Bacteria;D_1__Planctomycetes;D_2__Planctomycetacia;D_3__Pirellulales;D_4__Pirellulaceae;D_5__Pirellula;D_6__uncultured bacterium	4.933	0
Metabolism	Carbohydrate_metabolism	Glycolysis_/_Gluconeogenesis	D_0__Bacteria;D_1__Proteobacteria;D_2__Gammaproteobacteria;D_3__Vibrionales;D_4__Vibrionaceae;D_5__Vibrio;D_6__Vibrio vulnificus	0	1.5445
Metabolism	Carbohydrate_metabolism	Glycolysis_/_Gluconeogenesis	D_0__Bacteria;D_1__Fibrobacteres;D_2__Fibrobacteria;D_3__Fibrobacterales	0	1.0098
Metabolism	Carbohydrate_metabolism	Glycolysis_/_Gluconeogenesis	D_0__Bacteria;D_1__Planctomycetes;D_2__Planctomycetacia;D_3__Pirellulales;D_4__Pirellulaceae	0	1.2276
Metabolism	Carbohydrate_metabolism	Glycolysis_/_Gluconeogenesis	D_0__Bacteria;D_1__Proteobacteria;D_2__Alphaproteobacteria	0	13.9001
Metabolism	Carbohydrate_metabolism	Glycolysis_/_Gluconeogenesis	D_0__Bacteria;D_1__Acidobacteria;D_2__Aminicenantia;D_3__Aminicenantales;Ambiguous_taxa;Ambiguous_taxa;Ambiguous_taxa	0	29.7209
Metabolism	Carbohydrate_metabolism	Glycolysis_/_Gluconeogenesis	D_0__Archaea;D_1__Nanoarchaeaeota;D_2__Woesearchaeia	0	5.7501
Metabolism	Carbohydrate_metabolism	Glycolysis_/_Gluconeogenesis	D_0__Bacteria;D_1__Hydrogenedentes;D_2__Hydrogenedentia;D_3__Hydrogenedentiales;D_4__Hydrogenedensaceae;D_5__uncultured bacterium;D_6__uncultured bacterium	0.9548	0
Metabolism	Carbohydrate_metabolism	Glycolysis_/_Gluconeogenesis	D_0__Bacteria;D_1__Proteobacteria;D_2__Gammaproteobacteria;D_3__Ectothiorhodospirales;D_4__Ectothiorhodospiraceae;D_5__Thiogranum;D_6__uncultured bacterium	18.3796	0
Metabolism	Carbohydrate_metabolism	Glycolysis_/_Gluconeogenesis	D_0__Bacteria;D_1__Chloroflexi;D_2__Dehalococcoidia;D_3__GIF3;D_4__uncultured bacterium;D_5__uncultured bacterium;D_6__uncultured bacterium	0	18.6721
Metabolism	Carbohydrate_metabolism	Glycolysis_/_Gluconeogenesis	D_0__Bacteria;D_1__Proteobacteria;D_2__Gammaproteobacteria;D_3__Chromatiales;D_4__Chromatiaceae;D_5__Thiohalocapsa;D_6__uncultured organism	14.7395	0
Metabolism	Carbohydrate_metabolism	Glycolysis_/_Gluconeogenesis	D_0__Bacteria;D_1__Gemmatimonadetes;D_2__BD2-11 terrestrial group;D_3__uncultured Gemmatimonadetes bacterium;D_4__uncultured Gemmatimonadetes bacterium;D_5__uncultured Gemmatimonadetes bacterium;D_6__uncultured Gemmatimonadetes bacterium	14.64	0
Metabolism	Carbohydrate_metabolism	Glycolysis_/_Gluconeogenesis	D_0__Bacteria;D_1__Spirochaetes;D_2__Spirochaetia;D_3__Spirochaetales;D_4__Spirochaetaceae;D_5__uncultured	0.7957	0
Metabolism	Carbohydrate_metabolism	Glycolysis_/_Gluconeogenesis	D_0__Bacteria;D_1__Halanaerobiaeota;D_2__Halanaerobiia;D_3__Halanaerobiales;D_4__Halanaerobiaceae	6.962	0
Metabolism	Carbohydrate_metabolism	Glycolysis_/_Gluconeogenesis	D_0__Bacteria;D_1__Proteobacteria;D_2__Gammaproteobacteria;D_3__Run-SP154	23.2728	0
Metabolism	Carbohydrate_metabolism	Glycolysis_/_Gluconeogenesis	D_0__Bacteria;D_1__Spirochaetes;D_2__Spirochaetia;D_3__Spirochaetales;D_4__Spirochaetaceae;D_5__Spirochaeta 2;D_6__uncultured Spirochaetes bacterium	0.7459	0
Metabolism	Carbohydrate_metabolism	Glycolysis_/_Gluconeogenesis	D_0__Bacteria;D_1__Spirochaetes;D_2__Leptospirae;D_3__Leptospirales;D_4__Leptospiraceae;D_5__RBG-16-49-21	8.3146	0
Metabolism	Carbohydrate_metabolism	Glycolysis_/_Gluconeogenesis	D_0__Bacteria;D_1__Chloroflexi;D_2__Dehalococcoidia;D_3__S085	0	9.5044
Metabolism	Carbohydrate_metabolism	Glycolysis_/_Gluconeogenesis	D_0__Bacteria;D_1__Chloroflexi;D_2__Anaerolineae;D_3__Caldilineales;D_4__Caldilineaceae;D_5__uncultured	18.2602	0
Metabolism	Carbohydrate_metabolism	Glycolysis_/_Gluconeogenesis	D_0__Bacteria;D_1__Firmicutes;D_2__Clostridia;D_3__Clostridiales;D_4__Clostridiaceae 4;D_5__Paramaledivibacter;D_6__uncultured bacterium	33.8152	0
Metabolism	Carbohydrate_metabolism	Glycolysis_/_Gluconeogenesis	D_0__Bacteria;D_1__Proteobacteria;D_2__Gammaproteobacteria	0.3779	0
Metabolism	Carbohydrate_metabolism	Glycolysis_/_Gluconeogenesis	D_0__Bacteria;D_1__Proteobacteria;D_2__Gammaproteobacteria;D_3__Vibrionales;D_4__Vibrionaceae;D_5__Vibrio;D_6__Vibrio vulnificus	0	350.671
Metabolism	Carbohydrate_metabolism	Glycolysis_/_Gluconeogenesis	D_0__Bacteria;D_1__Bacteroidetes;D_2__Bacteroidia;D_3__Bacteroidales;D_4__Bacteroidetes BD2-2	0	56.9272
Metabolism	Carbohydrate_metabolism	Glycolysis_/_Gluconeogenesis	D_0__Bacteria;D_1__Proteobacteria;D_2__Gammaproteobacteria;D_3__Oceanospirillales;D_4__Halomonadaceae;D_5__Halomonas	0.9946	0
Metabolism	Carbohydrate_metabolism	Glycolysis_/_Gluconeogenesis	D_0__Bacteria;D_1__Proteobacteria;D_2__Gammaproteobacteria;D_3__Chromatiales;D_4__Sedimenticolaceae;D_5__Sedimenticola;D_6__uncultured bacterium	0	11.326
Metabolism	Carbohydrate_metabolism	Glycolysis_/_Gluconeogenesis	D_0__Bacteria;D_1__Chloroflexi;D_2__Anaerolineae;D_3__SBR1031;D_4__uncultured organism;D_5__uncultured organism;D_6__uncultured organism	3.1826	0
Metabolism	Carbohydrate_metabolism	Glycolysis_/_Gluconeogenesis	D_0__Bacteria;D_1__Proteobacteria;D_2__Deltaproteobacteria;D_3__Oligoflexales;D_4__0319-6G20;D_5__uncultured organism;D_6__uncultured organism	7.1609	0
Metabolism	Carbohydrate_metabolism	Glycolysis_/_Gluconeogenesis	D_0__Bacteria;D_1__Gemmatimonadetes;D_2__BD2-11 terrestrial group;D_3__uncultured Gemmatimonadetes bacterium;D_4__uncultured Gemmatimonadetes bacterium;D_5__uncultured Gemmatimonadetes bacterium;D_6__uncultured Gemmatimonadetes bacterium	0	0.396
Metabolism	Carbohydrate_metabolism	Glycolysis_/_Gluconeogenesis	D_0__Bacteria;D_1__Bacteroidetes;D_2__Bacteroidia;D_3__Sphingobacteriales;D_4__Lentimicrobiaceae;D_5__uncultured Cytophagales bacterium;D_6__uncultured Cytophagales bacterium	9.1898	0
Metabolism	Carbohydrate_metabolism	Glycolysis_/_Gluconeogenesis	D_0__Bacteria;D_1__Spirochaetes;D_2__Spirochaetia;D_3__Spirochaetales;D_4__Spirochaetaceae;D_5__Spirochaeta 2	4.396	0
Metabolism	Carbohydrate_metabolism	Glycolysis_/_Gluconeogenesis	D_0__Bacteria;D_1__Acidobacteria;D_2__Subgroup 21;D_3__uncultured Acidobacteria bacterium;D_4__uncultured Acidobacteria bacterium;D_5__uncultured Acidobacteria bacterium;D_6__uncultured Acidobacteria bacterium	23.0739	0
Metabolism	Carbohydrate_metabolism	Glycolysis_/_Gluconeogenesis	D_0__Bacteria;D_1__Proteobacteria;D_2__Deltaproteobacteria;D_3__Desulfarculales;D_4__Desulfarculaceae;D_5__Desulfatiglans	0	1.2276
Metabolism	Carbohydrate_metabolism	Glycolysis_/_Gluconeogenesis	D_0__Bacteria;D_1__Proteobacteria;D_2__Gammaproteobacteria;D_3__KI89A clade	0	0.396
Metabolism	Carbohydrate_metabolism	Glycolysis_/_Gluconeogenesis	D_0__Bacteria;D_1__LCP-89;D_2__uncultured bacterium;D_3__uncultured bacterium;D_4__uncultured bacterium;D_5__uncultured bacterium;D_6__uncultured bacterium	10.4827	0
Metabolism	Carbohydrate_metabolism	Glycolysis_/_Gluconeogenesis	D_0__Bacteria;D_1__Proteobacteria;D_2__Gammaproteobacteria;D_3__Alteromonadales;D_4__Marinobacteraceae;D_5__Marinobacter	0	0.4554
Metabolism	Carbohydrate_metabolism	Glycolysis_/_Gluconeogenesis	D_0__Archaea;D_1__Nanoarchaeaeota;D_2__Woesearchaeia;D_3__uncultured archaeon;D_4__uncultured archaeon;D_5__uncultured archaeon;D_6__uncultured archaeon	1.4918	0
Metabolism	Carbohydrate_metabolism	Glycolysis_/_Gluconeogenesis	D_0__Bacteria;D_1__Bacteroidetes;D_2__Bacteroidia;D_3__Bacteroidales	0	3.4651
Metabolism	Carbohydrate_metabolism	Glycolysis_/_Gluconeogenesis	D_0__Bacteria;D_1__Proteobacteria;D_2__Gammaproteobacteria;D_3__Nitrosococcales;D_4__Nitrosococcaceae;D_5__AqS1	40.5186	0
Metabolism	Carbohydrate_metabolism	Glycolysis_/_Gluconeogenesis	D_0__Bacteria;D_1__Planctomycetes;D_2__Planctomycetacia;D_3__Pirellulales;D_4__Pirellulaceae;D_5__Pir4 lineage;D_6__uncultured planctomycete	65.9795	0
Metabolism	Carbohydrate_metabolism	Glycolysis_/_Gluconeogenesis	D_0__Bacteria;D_1__Proteobacteria;D_2__Gammaproteobacteria;D_3__Vibrionales;D_4__Vibrionaceae;D_5__Vibrio	0	1.5445
Metabolism	Carbohydrate_metabolism	Glycolysis_/_Gluconeogenesis	D_0__Bacteria;D_1__Zixibacteria;D_2__uncultured organism;D_3__uncultured organism;D_4__uncultured organism;D_5__uncultured organism;D_6__uncultured organism	0	24.8301
Metabolism	Carbohydrate_metabolism	Glycolysis_/_Gluconeogenesis	D_0__Bacteria;D_1__Proteobacteria;D_2__Alphaproteobacteria;D_3__Rhizobiales;D_4__Rhizobiales Incertae Sedis;D_5__Bauldia;D_6__uncultured bacterium	31.3288	0
Metabolism	Carbohydrate_metabolism	Glycolysis_/_Gluconeogenesis	D_0__Bacteria;D_1__Firmicutes;D_2__Clostridia;D_3__Clostridiales;D_4__Clostridiaceae 4;D_5__Paramaledivibacter;D_6__uncultured bacterium	7.9565	0
Metabolism	Carbohydrate_metabolism	Glycolysis_/_Gluconeogenesis	D_0__Bacteria;D_1__Patescibacteria;D_2__ABY1;D_3__Candidatus Kerfeldbacteria;D_4__uncultured organism;D_5__uncultured organism;D_6__uncultured organism	0	1.7821
Metabolism	Carbohydrate_metabolism	Glycolysis_/_Gluconeogenesis	D_0__Bacteria;D_1__Proteobacteria;D_2__Deltaproteobacteria;D_3__Desulfarculales;D_4__Desulfarculaceae;D_5__Desulfatiglans	55.4968	0
Metabolism	Carbohydrate_metabolism	Glycolysis_/_Gluconeogenesis	D_0__Bacteria;D_1__Proteobacteria;D_2__Gammaproteobacteria;D_3__Cellvibrionales	26.0775	0
Metabolism	Carbohydrate_metabolism	Glycolysis_/_Gluconeogenesis	D_0__Bacteria;D_1__Bacteroidetes;D_2__Bacteroidia;D_3__Chitinophagales;D_4__Saprospiraceae	13.367	0
Metabolism	Carbohydrate_metabolism	Glycolysis_/_Gluconeogenesis	D_0__Bacteria;D_1__Proteobacteria;D_2__Alphaproteobacteria	1.1338	0
Metabolism	Carbohydrate_metabolism	Glycolysis_/_Gluconeogenesis	D_0__Bacteria;D_1__Proteobacteria;D_2__Deltaproteobacteria;D_3__Desulfarculales;D_4__Desulfarculaceae;D_5__Desulfatiglans;D_6__uncultured delta proteobacterium	0	25.1668
Metabolism	Carbohydrate_metabolism	Glycolysis_/_Gluconeogenesis	D_0__Bacteria;D_1__Gemmatimonadetes;D_2__BD2-11 terrestrial group	2.4665	0
Metabolism	Carbohydrate_metabolism	Glycolysis_/_Gluconeogenesis	D_0__Bacteria;D_1__Calditrichaeota;D_2__Calditrichia;D_3__Calditrichales;D_4__Calditrichaceae;D_5__Calorithrix;D_6__uncultured bacterium	0	33.8593
Metabolism	Carbohydrate_metabolism	Glycolysis_/_Gluconeogenesis	D_0__Bacteria;D_1__Bacteroidetes;D_2__Bacteroidia;D_3__Cytophagales;D_4__Cyclobacteriaceae;D_5__uncultured	51.5583	0
Metabolism	Carbohydrate_metabolism	Glycolysis_/_Gluconeogenesis	D_0__Bacteria;D_1__Proteobacteria;D_2__Gammaproteobacteria;D_3__Arenicellales;D_4__Arenicellaceae;D_5__uncultured	0	11.6428
Metabolism	Carbohydrate_metabolism	Glycolysis_/_Gluconeogenesis	D_0__Bacteria;D_1__Proteobacteria;D_2__Gammaproteobacteria;D_3__Vibrionales;D_4__Vibrionaceae;D_5__Vibrio	0	19.6027
Metabolism	Carbohydrate_metabolism	Glycolysis_/_Gluconeogenesis	D_0__Bacteria;D_1__Proteobacteria;D_2__Alphaproteobacteria;D_3__Rhodovibrionales;D_4__Kiloniellaceae;D_5__Pelagibius;D_6__uncultured bacterium	9.2296	0
Metabolism	Carbohydrate_metabolism	Glycolysis_/_Gluconeogenesis	D_0__Bacteria;D_1__Cyanobacteria;D_2__Oxyphotobacteria;D_3__Nostocales;D_4__Cyanobacteriaceae;D_5__uncultured;D_6__uncultured bacterium	0	3.7423
Metabolism	Carbohydrate_metabolism	Glycolysis_/_Gluconeogenesis	Unassigned	0	10.93
Metabolism	Carbohydrate_metabolism	Glycolysis_/_Gluconeogenesis	D_0__Bacteria;D_1__Bacteroidetes;D_2__Bacteroidia;D_3__Flavobacteriales;D_4__Crocinitomicaceae;D_5__Crocinitomix;D_6__uncultured bacterium	21.5025	0
Metabolism	Carbohydrate_metabolism	Glycolysis_/_Gluconeogenesis	D_0__Bacteria;D_1__Proteobacteria;D_2__Deltaproteobacteria	3.9783	0
Metabolism	Carbohydrate_metabolism	Glycolysis_/_Gluconeogenesis	D_0__Bacteria;D_1__Proteobacteria;D_2__Deltaproteobacteria;D_3__Desulfarculales;D_4__Desulfarculaceae;D_5__Desulfatiglans	1.7305	0
Metabolism	Carbohydrate_metabolism	Glycolysis_/_Gluconeogenesis	D_0__Bacteria;D_1__Proteobacteria;D_2__Alphaproteobacteria;D_3__Rhodovibrionales;D_4__Kiloniellaceae;D_5__uncultured	0	19.5235
Metabolism	Carbohydrate_metabolism	Glycolysis_/_Gluconeogenesis	D_0__Bacteria;D_1__Firmicutes;D_2__Clostridia;D_3__Clostridiales;D_4__Clostridiaceae 1;D_5__Clostridium sensu stricto 8;D_6__uncultured bacterium	0	0.9962
Metabolism	Carbohydrate_metabolism	Glycolysis_/_Gluconeogenesis	D_0__Bacteria;D_1__Gemmatimonadetes;D_2__BD2-11 terrestrial group;D_3__uncultured bacterium;D_4__uncultured bacterium;D_5__uncultured bacterium;D_6__uncultured bacterium	0.6365	0
Metabolism	Carbohydrate_metabolism	Glycolysis_/_Gluconeogenesis	D_0__Bacteria;D_1__Proteobacteria;D_2__Gammaproteobacteria;D_3__Chromatiales;D_4__Chromatiaceae;D_5__Thiohalocapsa;D_6__uncultured organism	31.5476	0
Metabolism	Carbohydrate_metabolism	Glycolysis_/_Gluconeogenesis	D_0__Bacteria;D_1__Nitrospirae;D_2__Thermodesulfovibrionia;D_3__uncultured;D_4__uncultured Nitrospirae bacterium;D_5__uncultured Nitrospirae bacterium;D_6__uncultured Nitrospirae bacterium	17.1264	0
Metabolism	Carbohydrate_metabolism	Glycolysis_/_Gluconeogenesis	D_0__Bacteria;D_1__Proteobacteria;D_2__Alphaproteobacteria;D_3__Rhodobacterales;D_4__Rhodobacteraceae;D_5__Rhodovulum;Ambiguous_taxa	15.0378	0
Metabolism	Carbohydrate_metabolism	Glycolysis_/_Gluconeogenesis	D_0__Bacteria;D_1__Proteobacteria;D_2__Gammaproteobacteria;D_3__Vibrionales;D_4__Vibrionaceae;D_5__Vibrio;D_6__Vibrio vulnificus	0	366.611
Metabolism	Carbohydrate_metabolism	Glycolysis_/_Gluconeogenesis	D_0__Bacteria;D_1__Verrucomicrobia;D_2__Verrucomicrobiae;D_3__Verrucomicrobiales;D_4__Rubritaleaceae;D_5__Roseibacillus;D_6__uncultured organism	9.4484	0
Metabolism	Carbohydrate_metabolism	Glycolysis_/_Gluconeogenesis	D_0__Bacteria;D_1__Acidobacteria;D_2__Aminicenantia;D_3__Aminicenantales;D_4__uncultured bacterium;D_5__uncultured bacterium;D_6__uncultured bacterium	0	15.801
Metabolism	Carbohydrate_metabolism	Glycolysis_/_Gluconeogenesis	D_0__Bacteria;D_1__Gemmatimonadetes;D_2__BD2-11 terrestrial group;D_3__uncultured Gemmatimonadetes bacterium;D_4__uncultured Gemmatimonadetes bacterium;D_5__uncultured Gemmatimonadetes bacterium;D_6__uncultured Gemmatimonadetes bacterium	0	20.276
Metabolism	Carbohydrate_metabolism	Glycolysis_/_Gluconeogenesis	D_0__Bacteria;D_1__Proteobacteria;D_2__Gammaproteobacteria	8.3544	0
Metabolism	Carbohydrate_metabolism	Glycolysis_/_Gluconeogenesis	D_0__Bacteria;D_1__Calditrichaeota;D_2__Calditrichia;D_3__Calditrichales;D_4__Calditrichaceae;D_5__Calorithrix;D_6__uncultured bacterium	8.3146	0
Metabolism	Carbohydrate_metabolism	Glycolysis_/_Gluconeogenesis	D_0__Bacteria;D_1__Zixibacteria;D_2__uncultured organism;D_3__uncultured organism;D_4__uncultured organism;D_5__uncultured organism;D_6__uncultured organism	0	0.594
Metabolism	Carbohydrate_metabolism	Glycolysis_/_Gluconeogenesis	D_0__Bacteria;D_1__BRC1	1.0145	0
Metabolism	Carbohydrate_metabolism	Glycolysis_/_Gluconeogenesis	D_0__Bacteria;D_1__Proteobacteria;D_2__Deltaproteobacteria;D_3__Myxococcales;D_4__Haliangiaceae;D_5__Haliangium	56.2526	0
Metabolism	Carbohydrate_metabolism	Glycolysis_/_Gluconeogenesis	D_0__Bacteria;D_1__Bacteroidetes;D_2__Bacteroidia;D_3__Bacteroidales;D_4__Marinilabiliaceae;D_5__uncultured;D_6__uncultured organism	10.9402	0
Metabolism	Carbohydrate_metabolism	Glycolysis_/_Gluconeogenesis	D_0__Bacteria;D_1__Planctomycetes	0	0.7128
Metabolism	Carbohydrate_metabolism	Glycolysis_/_Gluconeogenesis	D_0__Bacteria;D_1__Proteobacteria;D_2__Alphaproteobacteria;D_3__Rhizobiales;D_4__Rhizobiales Incertae Sedis;D_5__Dichotomicrobium;D_6__uncultured organism	27.2113	0
Metabolism	Carbohydrate_metabolism	Glycolysis_/_Gluconeogenesis	D_0__Archaea;D_1__Nanoarchaeaeota;D_2__Woesearchaeia	0	1.2197
Metabolism	Carbohydrate_metabolism	Glycolysis_/_Gluconeogenesis	D_0__Bacteria;D_1__Bacteroidetes;D_2__Bacteroidia;D_3__Cytophagales;D_4__Cyclobacteriaceae;D_5__uncultured;Ambiguous_taxa	9.1301	0
Metabolism	Carbohydrate_metabolism	Glycolysis_/_Gluconeogenesis	D_0__Bacteria;D_1__Spirochaetes;D_2__Spirochaetia;D_3__Spirochaetales;D_4__Spirochaetaceae;D_5__uncultured;D_6__uncultured organism	45.3522	0
Metabolism	Carbohydrate_metabolism	Glycolysis_/_Gluconeogenesis	D_0__Bacteria;D_1__Proteobacteria;D_2__Gammaproteobacteria;D_3__Vibrionales;D_4__Vibrionaceae;D_5__Vibrio;D_6__Vibrio vulnificus	0	88.0144
Metabolism	Carbohydrate_metabolism	Glycolysis_/_Gluconeogenesis	D_0__Bacteria;D_1__Proteobacteria	0	0.7524
Metabolism	Carbohydrate_metabolism	Glycolysis_/_Gluconeogenesis	D_0__Bacteria;D_1__Elusimicrobia;D_2__Endomicrobia;D_3__Endomicrobiales;D_4__Endomicrobiaceae;D_5__Candidatus Endomicrobium;D_6__uncultured bacterium	0	14.8902
Metabolism	Carbohydrate_metabolism	Glycolysis_/_Gluconeogenesis	D_0__Bacteria;D_1__Proteobacteria;D_2__Gammaproteobacteria;D_3__Cellvibrionales;D_4__Microbulbiferaceae;D_5__Microbulbifer;D_6__uncultured bacterium	0.7161	0
Metabolism	Carbohydrate_metabolism	Glycolysis_/_Gluconeogenesis	D_0__Bacteria;D_1__Proteobacteria;D_2__Alphaproteobacteria;D_3__Rhizobiales;D_4__Rhizobiales Incertae Sedis;D_5__Bauldia	2.9837	0
Metabolism	Carbohydrate_metabolism	Glycolysis_/_Gluconeogenesis	D_0__Bacteria	3.5804	0
Metabolism	Carbohydrate_metabolism	Glycolysis_/_Gluconeogenesis	D_0__Bacteria;D_1__Actinobacteria;D_2__Acidimicrobiia;D_3__Actinomarinales;D_4__uncultured	0	19.9592
Metabolism	Carbohydrate_metabolism	Glycolysis_/_Gluconeogenesis	D_0__Bacteria;D_1__Proteobacteria;D_2__Alphaproteobacteria;D_3__Rhodobacterales;D_4__Rhodobacteraceae	10.0252	0
Metabolism	Carbohydrate_metabolism	Glycolysis_/_Gluconeogenesis	D_0__Bacteria;D_1__Proteobacteria;D_2__Alphaproteobacteria	0	11.8409
Metabolism	Carbohydrate_metabolism	Glycolysis_/_Gluconeogenesis	D_0__Bacteria;D_1__Proteobacteria;D_2__Gammaproteobacteria	0.3978	0
Metabolism	Carbohydrate_metabolism	Glycolysis_/_Gluconeogenesis	D_0__Bacteria;D_1__Chloroflexi;D_2__Anaerolineae;D_3__SBR1031;D_4__uncultured organism;D_5__uncultured organism;D_6__uncultured organism	0	23.7609
Metabolism	Carbohydrate_metabolism	Glycolysis_/_Gluconeogenesis	D_0__Bacteria;D_1__Verrucomicrobia;D_2__Verrucomicrobiae;D_3__Opitutales;D_4__Puniceicoccaceae;D_5__Verruc-01;D_6__uncultured organism	6.405	0
Metabolism	Carbohydrate_metabolism	Glycolysis_/_Gluconeogenesis	D_0__Bacteria;D_1__Bacteroidetes;D_2__Bacteroidia;D_3__Sphingobacteriales;D_4__Lentimicrobiaceae	3.7595	0
Metabolism	Carbohydrate_metabolism	Glycolysis_/_Gluconeogenesis	D_0__Bacteria;D_1__Patescibacteria;D_2__Gracilibacteria;D_3__uncultured bacterium;D_4__uncultured bacterium;D_5__uncultured bacterium;D_6__uncultured bacterium	10.3435	0
Metabolism	Carbohydrate_metabolism	Glycolysis_/_Gluconeogenesis	D_0__Bacteria;D_1__Bacteroidetes;D_2__Bacteroidia;D_3__Bacteroidales;D_4__Bacteroidetes BD2-2	19.8913	0
Metabolism	Carbohydrate_metabolism	Glycolysis_/_Gluconeogenesis	D_0__Bacteria;D_1__Bacteroidetes;D_2__Bacteroidia;D_3__Bacteroidales	0	12.8705
Metabolism	Carbohydrate_metabolism	Glycolysis_/_Gluconeogenesis	D_0__Bacteria;D_1__Planctomycetes;D_2__Planctomycetacia;D_3__Pirellulales;D_4__Pirellulaceae	0	0.396
Metabolism	Carbohydrate_metabolism	Glycolysis_/_Gluconeogenesis	D_0__Bacteria;D_1__Proteobacteria;D_2__Alphaproteobacteria	23.0739	0
Metabolism	Carbohydrate_metabolism	Glycolysis_/_Gluconeogenesis	D_0__Bacteria;D_1__Spirochaetes;D_2__Spirochaetia;D_3__Spirochaetales;D_4__Spirochaetaceae;D_5__uncultured	0	11.4844
Metabolism	Carbohydrate_metabolism	Glycolysis_/_Gluconeogenesis	D_0__Bacteria	0	1.1286
Metabolism	Carbohydrate_metabolism	Glycolysis_/_Gluconeogenesis	D_0__Bacteria;D_1__Proteobacteria;D_2__Deltaproteobacteria;D_3__Bradymonadales;D_4__uncultured bacterium;D_5__uncultured bacterium;D_6__uncultured bacterium	17.7232	0
Metabolism	Carbohydrate_metabolism	Glycolysis_/_Gluconeogenesis	D_0__Bacteria;D_1__Proteobacteria;D_2__Deltaproteobacteria;D_3__Desulfarculales;D_4__Desulfarculaceae;D_5__Desulfatiglans	0	22.7115
Metabolism	Carbohydrate_metabolism	Glycolysis_/_Gluconeogenesis	D_0__Bacteria;D_1__Proteobacteria;D_2__Alphaproteobacteria;D_3__Tistrellales;D_4__Geminicoccaceae;D_5__uncultured;D_6__uncultured bacterium	29.5386	0
Metabolism	Carbohydrate_metabolism	Glycolysis_/_Gluconeogenesis	D_0__Bacteria;D_1__Planctomycetes;D_2__Phycisphaerae;D_3__Pla1 lineage;D_4__uncultured bacterium;D_5__uncultured bacterium;D_6__uncultured bacterium	0	3.7621
Metabolism	Carbohydrate_metabolism	Glycolysis_/_Gluconeogenesis	D_0__Bacteria;D_1__Chloroflexi;D_2__Dehalococcoidia;D_3__S085;D_4__uncultured bacterium;D_5__uncultured bacterium;D_6__uncultured bacterium	23.0739	0
Metabolism	Carbohydrate_metabolism	Glycolysis_/_Gluconeogenesis	D_0__Bacteria;D_1__Proteobacteria	0.7957	0
Metabolism	Carbohydrate_metabolism	Glycolysis_/_Gluconeogenesis	D_0__Bacteria;D_1__Latescibacteria	3.5804	0
Metabolism	Carbohydrate_metabolism	Glycolysis_/_Gluconeogenesis	D_0__Bacteria;D_1__Planctomycetes;D_2__Pla4 lineage;D_3__uncultured bacterium;D_4__uncultured bacterium;D_5__uncultured bacterium;D_6__uncultured bacterium	0	2.4949
Metabolism	Carbohydrate_metabolism	Glycolysis_/_Gluconeogenesis	D_0__Bacteria;D_1__Planctomycetes;D_2__Brocadiae;D_3__SM23-32;D_4__Planctomycetes bacterium SM23_32;D_5__Planctomycetes bacterium SM23_32;D_6__Planctomycetes bacterium SM23_32	0	1.4257
Metabolism	Carbohydrate_metabolism	Glycolysis_/_Gluconeogenesis	D_0__Bacteria;D_1__Chloroflexi;D_2__Dehalococcoidia;D_3__SAR202 clade;D_4__uncultured bacterium;D_5__uncultured bacterium;D_6__uncultured bacterium	49.3304	0
Metabolism	Carbohydrate_metabolism	Glycolysis_/_Gluconeogenesis	D_0__Bacteria;D_1__Proteobacteria;D_2__Gammaproteobacteria	0	16.8306
Metabolism	Carbohydrate_metabolism	Glycolysis_/_Gluconeogenesis	D_0__Bacteria;D_1__Chloroflexi;D_2__Dehalococcoidia;D_3__GIF3;D_4__uncultured bacterium;D_5__uncultured bacterium;D_6__uncultured bacterium	26.535	0
Metabolism	Carbohydrate_metabolism	Glycolysis_/_Gluconeogenesis	D_0__Bacteria;D_1__Proteobacteria;D_2__Gammaproteobacteria;D_3__Nitrosococcales;D_4__Nitrosococcaceae;D_5__AqS1	0	17.0485
Metabolism	Carbohydrate_metabolism	Glycolysis_/_Gluconeogenesis	D_0__Bacteria;D_1__Firmicutes;D_2__Clostridia;D_3__Clostridiales;D_4__Peptococcaceae	0	1.3068
Metabolism	Carbohydrate_metabolism	Glycolysis_/_Gluconeogenesis	D_0__Bacteria;D_1__Proteobacteria;D_2__Alphaproteobacteria;D_3__Rhodovibrionales;D_4__Kiloniellaceae;D_5__uncultured;D_6__uncultured bacterium	0	18.2167
Metabolism	Carbohydrate_metabolism	Glycolysis_/_Gluconeogenesis	D_0__Bacteria;D_1__Bacteroidetes;D_2__Bacteroidia	1.1438	0
Metabolism	Carbohydrate_metabolism	Glycolysis_/_Gluconeogenesis	D_0__Archaea;D_1__Nanoarchaeaeota;D_2__Woesearchaeia;D_3__Candidatus Diapherotrites archaeon ADurb.Bin253;D_4__Candidatus Diapherotrites archaeon ADurb.Bin253;D_5__Candidatus Diapherotrites archaeon ADurb.Bin253;D_6__Candidatus Diapherotrites archaeon ADurb.Bin253	0	0.5227
Metabolism	Carbohydrate_metabolism	Glycolysis_/_Gluconeogenesis	D_0__Bacteria;D_1__Bacteroidetes;D_2__Chlorobia;D_3__Chlorobiales;D_4__Chlorobiaceae;D_5__Prosthecochloris	30.9111	0
Metabolism	Carbohydrate_metabolism	Glycolysis_/_Gluconeogenesis	D_0__Bacteria;D_1__Elusimicrobia;D_2__4-29;D_3__uncultured bacterium;D_4__uncultured bacterium;D_5__uncultured bacterium;D_6__uncultured bacterium	7.9565	0
Metabolism	Carbohydrate_metabolism	Glycolysis_/_Gluconeogenesis	D_0__Bacteria;D_1__Proteobacteria;D_2__Deltaproteobacteria;D_3__Desulfarculales;D_4__Desulfarculaceae;D_5__Desulfatiglans	0.6763	0
Metabolism	Carbohydrate_metabolism	Glycolysis_/_Gluconeogenesis	D_0__Bacteria;D_1__Proteobacteria;D_2__Gammaproteobacteria	0.3779	0
Metabolism	Carbohydrate_metabolism	Glycolysis_/_Gluconeogenesis	D_0__Archaea;D_1__Nanoarchaeaeota;D_2__Woesearchaeia	1.5913	0
Metabolism	Carbohydrate_metabolism	Glycolysis_/_Gluconeogenesis	D_0__Bacteria	0	3.3661
Metabolism	Carbohydrate_metabolism	Glycolysis_/_Gluconeogenesis	D_0__Bacteria;D_1__Firmicutes;D_2__Bacilli;D_3__Bacillales;D_4__Paenibacillaceae	135.261	0
Metabolism	Carbohydrate_metabolism	Glycolysis_/_Gluconeogenesis	D_0__Bacteria;D_1__Calditrichaeota;D_2__Calditrichia;D_3__Calditrichales;D_4__Calditrichaceae;D_5__Calorithrix;D_6__uncultured bacterium	0	11.2864
Metabolism	Carbohydrate_metabolism	Glycolysis_/_Gluconeogenesis	D_0__Bacteria;D_1__Bacteroidetes;D_2__Bacteroidia;D_3__Bacteroidales	22.875	0
Metabolism	Carbohydrate_metabolism	Glycolysis_/_Gluconeogenesis	D_0__Bacteria;D_1__Proteobacteria;D_2__Deltaproteobacteria;D_3__Desulfarculales;D_4__Desulfarculaceae;D_5__Desulfatiglans	1.1537	0
Metabolism	Carbohydrate_metabolism	Glycolysis_/_Gluconeogenesis	D_0__Bacteria;D_1__Proteobacteria;D_2__Gammaproteobacteria	35.9237	0
Metabolism	Carbohydrate_metabolism	Glycolysis_/_Gluconeogenesis	D_0__Bacteria;D_1__Proteobacteria;D_2__Deltaproteobacteria;D_3__Desulfarculales;D_4__Desulfarculaceae;D_5__Desulfatiglans	0.5768	0
Metabolism	Carbohydrate_metabolism	Glycolysis_/_Gluconeogenesis	D_0__Bacteria;D_1__Proteobacteria;D_2__Gammaproteobacteria;D_3__KI89A clade	0	10.1578
Metabolism	Carbohydrate_metabolism	Glycolysis_/_Gluconeogenesis	D_0__Bacteria	0	5.6432
Metabolism	Carbohydrate_metabolism	Glycolysis_/_Gluconeogenesis	D_0__Bacteria;D_1__Actinobacteria;D_2__Actinobacteria;D_3__Corynebacteriales;D_4__Mycobacteriaceae;D_5__Mycobacterium	2.6853	0
Metabolism	Carbohydrate_metabolism	Glycolysis_/_Gluconeogenesis	D_0__Bacteria;D_1__Halanaerobiaeota;D_2__Halanaerobiia;D_3__Halanaerobiales;D_4__Halanaerobiaceae;D_5__Halocella;D_6__uncultured Firmicutes bacterium	0	14.8506
Metabolism	Carbohydrate_metabolism	Glycolysis_/_Gluconeogenesis	D_0__Bacteria;D_1__Firmicutes;D_2__Clostridia;D_3__Clostridiales;D_4__Ruminococcaceae	6.7133	0
Metabolism	Carbohydrate_metabolism	Glycolysis_/_Gluconeogenesis	D_0__Bacteria;D_1__Bacteroidetes;D_2__Bacteroidia;D_3__Bacteroidales	4.1175	0
Metabolism	Carbohydrate_metabolism	Glycolysis_/_Gluconeogenesis	D_0__Bacteria;D_1__Proteobacteria;D_2__Gammaproteobacteria	0	0.6732
Metabolism	Carbohydrate_metabolism	Glycolysis_/_Gluconeogenesis	D_0__Bacteria;D_1__CK-2C2-2;D_2__uncultured bacterium;D_3__uncultured bacterium;D_4__uncultured bacterium;D_5__uncultured bacterium;D_6__uncultured bacterium	12.5315	0
Metabolism	Carbohydrate_metabolism	Glycolysis_/_Gluconeogenesis	D_0__Bacteria;D_1__Planctomycetes;D_2__Phycisphaerae;D_3__Phycisphaerales;D_4__AKAU3564 sediment group;D_5__uncultured bacterium;D_6__uncultured bacterium	1.5117	0
Metabolism	Carbohydrate_metabolism	Glycolysis_/_Gluconeogenesis	D_0__Bacteria;D_1__Gemmatimonadetes;D_2__BD2-11 terrestrial group	2.4665	0
Metabolism	Carbohydrate_metabolism	Glycolysis_/_Gluconeogenesis	D_0__Bacteria;D_1__Proteobacteria;D_2__Gammaproteobacteria;D_3__Chromatiales;D_4__Chromatiaceae;D_5__Halochromatium;D_6__uncultured organism	0	14.9298
Metabolism	Carbohydrate_metabolism	Glycolysis_/_Gluconeogenesis	D_0__Bacteria;D_1__Chloroflexi;D_2__Anaerolineae;D_3__Anaerolineales;D_4__Anaerolineaceae;D_5__uncultured;D_6__uncultured Chloroflexi bacterium	0	1.2474
Metabolism	Carbohydrate_metabolism	Glycolysis_/_Gluconeogenesis	D_0__Bacteria;D_1__Chloroflexi;D_2__Anaerolineae;D_3__SBR1031	0	4.574
Metabolism	Carbohydrate_metabolism	Glycolysis_/_Gluconeogenesis	D_0__Bacteria;D_1__Epsilonbacteraeota;D_2__Campylobacteria;D_3__Campylobacterales;D_4__Thiovulaceae;D_5__Sulfurimonas	15.9777	0
Metabolism	Carbohydrate_metabolism	Glycolysis_/_Gluconeogenesis	D_0__Bacteria;D_1__Epsilonbacteraeota;D_2__Campylobacteria;D_3__Campylobacterales;D_4__Thiovulaceae;D_5__Sulfurimonas	0.2586	0
Metabolism	Carbohydrate_metabolism	Glycolysis_/_Gluconeogenesis	D_0__Bacteria;D_1__Firmicutes;D_2__Clostridia;D_3__Clostridiales	1.5913	0
Metabolism	Carbohydrate_metabolism	Glycolysis_/_Gluconeogenesis	D_0__Bacteria;D_1__Proteobacteria;D_2__Gammaproteobacteria	0.3779	0
Metabolism	Carbohydrate_metabolism	Glycolysis_/_Gluconeogenesis	D_0__Bacteria;D_1__Proteobacteria;D_2__Deltaproteobacteria;D_3__PB19	0	5.8808
Metabolism	Carbohydrate_metabolism	Glycolysis_/_Gluconeogenesis	D_0__Bacteria;D_1__Spirochaetes;D_2__Spirochaetia;D_3__Spirochaetales;D_4__Spirochaetaceae;D_5__Spirochaeta 2	11.2784	0
Metabolism	Carbohydrate_metabolism	Glycolysis_/_Gluconeogenesis	D_0__Bacteria	1.4322	0
Metabolism	Carbohydrate_metabolism	Glycolysis_/_Gluconeogenesis	D_0__Bacteria;D_1__Proteobacteria;D_2__Gammaproteobacteria;D_3__Vibrionales;D_4__Vibrionaceae;D_5__Vibrio;D_6__Vibrio vulnificus	0	164.94
Metabolism	Carbohydrate_metabolism	Glycolysis_/_Gluconeogenesis	D_0__Bacteria;D_1__Bacteroidetes;D_2__Ignavibacteria;D_3__Ignavibacteriales;D_4__Ignavibacteriaceae;D_5__Ignavibacterium	23.0739	0
Metabolism	Carbohydrate_metabolism	Glycolysis_/_Gluconeogenesis	D_0__Bacteria;D_1__Epsilonbacteraeota;D_2__Campylobacteria;D_3__Campylobacterales	0	3.6037
Metabolism	Carbohydrate_metabolism	Glycolysis_/_Gluconeogenesis	D_0__Bacteria;D_1__Bacteroidetes;D_2__Rhodothermia;D_3__Rhodothermales;D_4__Rhodothermaceae;D_5__uncultured;D_6__uncultured bacterium	0	11.8409
Metabolism	Carbohydrate_metabolism	Glycolysis_/_Gluconeogenesis	D_0__Bacteria;D_1__Chloroflexi;D_2__Anaerolineae;D_3__uncultured	3.9783	0
Metabolism	Carbohydrate_metabolism	Glycolysis_/_Gluconeogenesis	D_0__Bacteria;D_1__Planctomycetes;D_2__Planctomycetacia;D_3__Pirellulales;D_4__Pirellulaceae;D_5__Rhodopirellula;D_6__uncultured bacterium	0	4.2968
Metabolism	Carbohydrate_metabolism	Glycolysis_/_Gluconeogenesis	D_0__Bacteria;D_1__Proteobacteria;D_2__Gammaproteobacteria;D_3__Chromatiales;D_4__Chromatiaceae;D_5__uncultured	16.2512	0
Metabolism	Carbohydrate_metabolism	Glycolysis_/_Gluconeogenesis	D_0__Bacteria;D_1__Proteobacteria;D_2__Gammaproteobacteria;D_3__Vibrionales;D_4__Vibrionaceae;D_5__Vibrio	0	3.0889
Metabolism	Carbohydrate_metabolism	Glycolysis_/_Gluconeogenesis	D_0__Bacteria;D_1__Proteobacteria;D_2__Gammaproteobacteria	25.3813	16.1178
Metabolism	Carbohydrate_metabolism	Glycolysis_/_Gluconeogenesis	D_0__Bacteria;D_1__Patescibacteria;D_2__Saccharimonadia;D_3__Saccharimonadales	11.338	0
Metabolism	Carbohydrate_metabolism	Glycolysis_/_Gluconeogenesis	D_0__Bacteria;D_1__Proteobacteria;D_2__Gammaproteobacteria;D_3__Chromatiales;D_4__Chromatiaceae;D_5__Candidatus Thiobios;D_6__uncultured gamma proteobacterium	49.0122	0
Metabolism	Carbohydrate_metabolism	Glycolysis_/_Gluconeogenesis	D_0__Bacteria;D_1__Proteobacteria;D_2__Gammaproteobacteria;D_3__Vibrionales;D_4__Vibrionaceae;D_5__Vibrio;D_6__Vibrio vulnificus	0	1.5841
Metabolism	Carbohydrate_metabolism	Glycolysis_/_Gluconeogenesis	D_0__Bacteria;D_1__Proteobacteria;D_2__Gammaproteobacteria;D_3__Ectothiorhodospirales;D_4__Ectothiorhodospiraceae;D_5__Thioalkalivibrio	25.3813	0
Metabolism	Carbohydrate_metabolism	Glycolysis_/_Gluconeogenesis	D_0__Bacteria;D_1__Spirochaetes;D_2__Spirochaetia;D_3__Spirochaetales;D_4__Spirochaetaceae;D_5__Spirochaeta 2	0	10.2964
Metabolism	Carbohydrate_metabolism	Glycolysis_/_Gluconeogenesis	D_0__Bacteria;D_1__Chloroflexi;D_2__Dehalococcoidia;D_3__MSBL5;D_4__uncultured bacterium;D_5__uncultured bacterium;D_6__uncultured bacterium	0	1.7821
Metabolism	Carbohydrate_metabolism	Glycolysis_/_Gluconeogenesis	D_0__Bacteria;D_1__Bacteroidetes;D_2__Bacteroidia;D_3__Bacteroidales;D_4__Marinilabiliaceae;D_5__uncultured;D_6__uncultured organism	0	13.0685
Metabolism	Carbohydrate_metabolism	Glycolysis_/_Gluconeogenesis	D_0__Bacteria;D_1__Chloroflexi;D_2__Anaerolineae;D_3__SBR1031;D_4__uncultured bacterium;D_5__uncultured bacterium;D_6__uncultured bacterium	38.0123	0
Metabolism	Carbohydrate_metabolism	Glycolysis_/_Gluconeogenesis	D_0__Bacteria;D_1__Chloroflexi;D_2__Dehalococcoidia;D_3__FW22;D_4__uncultured bacterium;D_5__uncultured bacterium;D_6__uncultured bacterium	37.515	0
Metabolism	Carbohydrate_metabolism	Glycolysis_/_Gluconeogenesis	D_0__Bacteria;D_1__Spirochaetes;D_2__Spirochaetia;D_3__Spirochaetales;D_4__Spirochaetaceae;D_5__Spirochaeta 2;D_6__uncultured Spirochaetes bacterium	0.5172	0
Metabolism	Carbohydrate_metabolism	Glycolysis_/_Gluconeogenesis	D_0__Bacteria;D_1__Epsilonbacteraeota;D_2__Campylobacteria;D_3__Campylobacterales;D_4__Thiovulaceae;D_5__Sulfurimonas	0	0.3762
Metabolism	Carbohydrate_metabolism	Glycolysis_/_Gluconeogenesis	D_0__Bacteria	0.7559	0
Metabolism	Carbohydrate_metabolism	Glycolysis_/_Gluconeogenesis	D_0__Bacteria;D_1__Proteobacteria;D_2__Gammaproteobacteria	10.4429	0
Metabolism	Carbohydrate_metabolism	Glycolysis_/_Gluconeogenesis	D_0__Bacteria;D_1__Bacteroidetes;D_2__Bacteroidia;D_3__Bacteroidales;D_4__Marinilabiliaceae;D_5__uncultured;D_6__uncultured Bacteroidetes bacterium	34.8098	0
Metabolism	Carbohydrate_metabolism	Glycolysis_/_Gluconeogenesis	D_0__Bacteria;D_1__Proteobacteria;D_2__Deltaproteobacteria;D_3__Syntrophobacterales;D_4__Syntrophobacteraceae;D_5__uncultured	0.3978	0
Metabolism	Carbohydrate_metabolism	Glycolysis_/_Gluconeogenesis	D_0__Bacteria;D_1__Calditrichaeota;D_2__Calditrichia;D_3__Calditrichales;D_4__Calditrichaceae;D_5__Calorithrix;D_6__uncultured bacterium	0.3779	0
Metabolism	Carbohydrate_metabolism	Glycolysis_/_Gluconeogenesis	D_0__Bacteria;D_1__Planctomycetes;D_2__Planctomycetacia;D_3__Pirellulales;D_4__Pirellulaceae;D_5__Rhodopirellula;D_6__uncultured bacterium	11.0994	0
Metabolism	Carbohydrate_metabolism	Glycolysis_/_Gluconeogenesis	D_0__Bacteria;D_1__Proteobacteria;D_2__Gammaproteobacteria;D_3__Gammaproteobacteria Incertae Sedis;D_4__Unknown Family;D_5__uncultured	2.4864	0
Metabolism	Carbohydrate_metabolism	Glycolysis_/_Gluconeogenesis	D_0__Bacteria;D_1__Planctomycetes;D_2__Planctomycetacia;D_3__Pirellulales;D_4__Pirellulaceae;D_5__Candidatus Anammoximicrobium;D_6__uncultured bacterium	18.4989	0
Metabolism	Carbohydrate_metabolism	Glycolysis_/_Gluconeogenesis	D_0__Bacteria;D_1__Proteobacteria;D_2__Gammaproteobacteria;D_3__Gammaproteobacteria Incertae Sedis;D_4__Unknown Family;D_5__uncultured;D_6__uncultured organism	2.4864	0
Metabolism	Carbohydrate_metabolism	Glycolysis_/_Gluconeogenesis	D_0__Bacteria;D_1__Chloroflexi;D_2__Chloroflexia;D_3__Thermomicrobiales;D_4__AKYG1722;D_5__uncultured bacterium;D_6__uncultured bacterium	4.9231	0
Metabolism	Carbohydrate_metabolism	Glycolysis_/_Gluconeogenesis	D_0__Bacteria;D_1__Proteobacteria;D_2__Gammaproteobacteria;D_3__Ectothiorhodospirales;D_4__Ectothiorhodospiraceae;D_5__Thiohalomonas;D_6__uncultured bacterium	35.8044	0
Metabolism	Carbohydrate_metabolism	Glycolysis_/_Gluconeogenesis	D_0__Bacteria;D_1__Chloroflexi;D_2__Dehalococcoidia	18.7575	0
Metabolism	Carbohydrate_metabolism	Glycolysis_/_Gluconeogenesis	D_0__Bacteria;D_1__Nitrospirae;D_2__Thermodesulfovibrionia;D_3__uncultured	22.7557	0
Metabolism	Carbohydrate_metabolism	Glycolysis_/_Gluconeogenesis	D_0__Bacteria;D_1__Bacteroidetes;D_2__Bacteroidia;D_3__Bacteroidales;D_4__Bacteroidetes BD2-2	9.4484	0
Metabolism	Carbohydrate_metabolism	Glycolysis_/_Gluconeogenesis	D_0__Bacteria;D_1__Bacteroidetes;D_2__Bacteroidia;D_3__Cytophagales;D_4__Cyclobacteriaceae;D_5__uncultured;Ambiguous_taxa	10.4429	0
Metabolism	Carbohydrate_metabolism	Glycolysis_/_Gluconeogenesis	D_0__Bacteria;D_1__Proteobacteria;D_2__Gammaproteobacteria;D_3__Ectothiorhodospirales;D_4__Ectothiorhodospiraceae;D_5__Thioalkalivibrio	0	9.5836
Metabolism	Carbohydrate_metabolism	Glycolysis_/_Gluconeogenesis	D_0__Bacteria;D_1__Chloroflexi;D_2__Dehalococcoidia	1.4322	0
Metabolism	Carbohydrate_metabolism	Glycolysis_/_Gluconeogenesis	D_0__Bacteria;D_1__Spirochaetes;D_2__Spirochaetia;D_3__Spirochaetales;D_4__Spirochaetaceae;D_5__Spirochaeta 2;D_6__uncultured bacterium	9.697	0
Metabolism	Carbohydrate_metabolism	Glycolysis_/_Gluconeogenesis	D_0__Archaea;D_1__Nanoarchaeaeota;D_2__Woesearchaeia	0	5.2274
Metabolism	Carbohydrate_metabolism	Glycolysis_/_Gluconeogenesis	D_0__Bacteria;D_1__Omnitrophicaeota	0	6.9699
Metabolism	Carbohydrate_metabolism	Glycolysis_/_Gluconeogenesis	D_0__Bacteria;D_1__Cyanobacteria;D_2__Oxyphotobacteria;D_3__Nostocales;D_4__Geitlerinemaceae;D_5__Geitlerinema PCC-7105;Ambiguous_taxa	5.1916	0
Metabolism	Carbohydrate_metabolism	Glycolysis_/_Gluconeogenesis	D_0__Bacteria;D_1__Proteobacteria;D_2__Gammaproteobacteria;D_3__Vibrionales;D_4__Vibrionaceae;D_5__Vibrio	0	1.788
Metabolism	Carbohydrate_metabolism	Glycolysis_/_Gluconeogenesis	D_0__Bacteria;D_1__Latescibacteria;D_2__uncultured Latescibacteria bacterium;D_3__uncultured Latescibacteria bacterium;D_4__uncultured Latescibacteria bacterium;D_5__uncultured Latescibacteria bacterium;D_6__uncultured Latescibacteria bacterium	0	3.8611
Metabolism	Carbohydrate_metabolism	Glycolysis_/_Gluconeogenesis	D_0__Bacteria;D_1__Chloroflexi;D_2__Anaerolineae;D_3__Ardenticatenales;D_4__uncultured;D_5__uncultured bacterium;D_6__uncultured bacterium	0	7.5243
Metabolism	Carbohydrate_metabolism	Glycolysis_/_Gluconeogenesis	D_0__Bacteria;D_1__Cyanobacteria;D_2__Oxyphotobacteria	3.0235	0
Metabolism	Carbohydrate_metabolism	Glycolysis_/_Gluconeogenesis	D_0__Bacteria;D_1__Zixibacteria;D_2__uncultured bacterium;D_3__uncultured bacterium;D_4__uncultured bacterium;D_5__uncultured bacterium;D_6__uncultured bacterium	6.5641	0
Metabolism	Carbohydrate_metabolism	Glycolysis_/_Gluconeogenesis	D_0__Bacteria;D_1__Chloroflexi	0	0.8316
Metabolism	Carbohydrate_metabolism	Glycolysis_/_Gluconeogenesis	D_0__Bacteria;D_1__Proteobacteria;D_2__Gammaproteobacteria	1.2532	0
Metabolism	Carbohydrate_metabolism	Glycolysis_/_Gluconeogenesis	D_0__Bacteria;D_1__Planctomycetes;D_2__Phycisphaerae;D_3__Phycisphaerales;D_4__AKAU3564 sediment group;D_5__uncultured bacterium;D_6__uncultured bacterium	3.4014	0
Metabolism	Carbohydrate_metabolism	Glycolysis_/_Gluconeogenesis	D_0__Bacteria;D_1__Zixibacteria;D_2__uncultured bacterium;D_3__uncultured bacterium;D_4__uncultured bacterium;D_5__uncultured bacterium;D_6__uncultured bacterium	0	21.5432
Metabolism	Carbohydrate_metabolism	Glycolysis_/_Gluconeogenesis	D_0__Bacteria;D_1__Acidobacteria;D_2__Aminicenantia;D_3__Aminicenantales	1.5117	0
Metabolism	Carbohydrate_metabolism	Glycolysis_/_Gluconeogenesis	D_0__Bacteria;D_1__Proteobacteria;D_2__Gammaproteobacteria	0	5.267
Metabolism	Carbohydrate_metabolism	Glycolysis_/_Gluconeogenesis	D_0__Bacteria;D_1__Proteobacteria;D_2__Gammaproteobacteria	0.8354	0
Metabolism	Carbohydrate_metabolism	Glycolysis_/_Gluconeogenesis	D_0__Archaea;D_1__Euryarchaeota;D_2__Thermoplasmata;D_3__Marine Benthic Group D and DHVEG-1	0	19.4047
Metabolism	Carbohydrate_metabolism	Glycolysis_/_Gluconeogenesis	D_0__Bacteria;D_1__Patescibacteria;D_2__Gracilibacteria;D_3__Candidatus Peregrinibacteria;D_4__uncultured bacterium;D_5__uncultured bacterium;D_6__uncultured bacterium	3.1826	0
Metabolism	Carbohydrate_metabolism	Glycolysis_/_Gluconeogenesis	D_0__Bacteria;D_1__Spirochaetes;D_2__Spirochaetia;D_3__Spirochaetales;D_4__Spirochaetaceae;D_5__Sediminispirochaeta;D_6__uncultured organism	4.8336	0
Metabolism	Carbohydrate_metabolism	Glycolysis_/_Gluconeogenesis	D_0__Bacteria;D_1__Proteobacteria;D_2__Gammaproteobacteria;D_3__Vibrionales;D_4__Vibrionaceae;D_5__Vibrio	0	54.8877
Metabolism	Carbohydrate_metabolism	Glycolysis_/_Gluconeogenesis	D_0__Bacteria;D_1__Proteobacteria;D_2__Gammaproteobacteria	0	0.8316
Metabolism	Carbohydrate_metabolism	Glycolysis_/_Gluconeogenesis	D_0__Bacteria;D_1__Chloroflexi;D_2__Chloroflexia;D_3__Thermomicrobiales;D_4__AKYG1722;D_5__uncultured Chloroflexi bacterium;D_6__uncultured Chloroflexi bacterium	12.4719	0
Metabolism	Carbohydrate_metabolism	Glycolysis_/_Gluconeogenesis	D_0__Archaea;D_1__Crenarchaeota;D_2__Bathyarchaeia	19.2747	0
Metabolism	Carbohydrate_metabolism	Glycolysis_/_Gluconeogenesis	D_0__Bacteria;D_1__Proteobacteria;D_2__Deltaproteobacteria;D_3__Desulfobacterales;D_4__Desulfobacteraceae	0	1.1484
Metabolism	Carbohydrate_metabolism	Glycolysis_/_Gluconeogenesis	D_0__Bacteria;D_1__Proteobacteria;D_2__Gammaproteobacteria;D_3__Vibrionales;D_4__Vibrionaceae;D_5__Vibrio	0	0.5041
Metabolism	Carbohydrate_metabolism	Glycolysis_/_Gluconeogenesis	D_0__Bacteria;D_1__Bacteroidetes;D_2__Bacteroidia;D_3__Bacteroidales;D_4__Marinilabiliaceae;D_5__uncultured;D_6__uncultured Bacteroidetes bacterium	0	35.1661
Metabolism	Carbohydrate_metabolism	Glycolysis_/_Gluconeogenesis	D_0__Bacteria;D_1__Chloroflexi;D_2__Anaerolineae;D_3__SBR1031;D_4__uncultured bacterium;D_5__uncultured bacterium;D_6__uncultured bacterium	0.8354	0
Metabolism	Carbohydrate_metabolism	Glycolysis_/_Gluconeogenesis	D_0__Bacteria;D_1__Spirochaetes;D_2__Spirochaetia;D_3__Spirochaetales;D_4__Spirochaetaceae;D_5__uncultured;D_6__uncultured organism	0	30.4932
Metabolism	Carbohydrate_metabolism	Glycolysis_/_Gluconeogenesis	D_0__Bacteria;D_1__Patescibacteria;D_2__Parcubacteria;D_3__Paceibacterales;D_4__Paceibacteraceae;D_5__Candidatus Paceibacter;D_6__uncultured bacterium	0	2.3563
Metabolism	Carbohydrate_metabolism	Glycolysis_/_Gluconeogenesis	D_0__Bacteria;D_1__Chloroflexi;D_2__KD4-96;D_3__uncultured bacterium;D_4__uncultured bacterium;D_5__uncultured bacterium;D_6__uncultured bacterium	0	2.7721
Metabolism	Carbohydrate_metabolism	Glycolysis_/_Gluconeogenesis	D_0__Bacteria;D_1__Planctomycetes;D_2__Phycisphaerae;D_3__Phycisphaerales;D_4__AKAU3564 sediment group	0	4.1384
Metabolism	Carbohydrate_metabolism	Glycolysis_/_Gluconeogenesis	D_0__Bacteria;D_1__Proteobacteria;D_2__Gammaproteobacteria;D_3__Vibrionales;D_4__Vibrionaceae;D_5__Vibrio;D_6__Vibrio vulnificus	0	4.8512
Metabolism	Carbohydrate_metabolism	Glycolysis_/_Gluconeogenesis	D_0__Bacteria;D_1__Spirochaetes;D_2__Spirochaetia;D_3__Spirochaetales;D_4__Spirochaetaceae;D_5__Spirochaeta 2	6.7233	0
Metabolism	Carbohydrate_metabolism	Glycolysis_/_Gluconeogenesis	D_0__Bacteria;D_1__Chloroflexi;D_2__Anaerolineae;D_3__Anaerolineales;D_4__Anaerolineaceae;D_5__uncultured;D_6__uncultured Chloroflexi bacterium	38.8477	27.028
Metabolism	Carbohydrate_metabolism	Glycolysis_/_Gluconeogenesis	D_0__Bacteria;D_1__Chloroflexi;D_2__JG30-KF-CM66;D_3__uncultured bacterium;D_4__uncultured bacterium;D_5__uncultured bacterium;D_6__uncultured bacterium	0	6.4154
Metabolism	Carbohydrate_metabolism	Glycolysis_/_Gluconeogenesis	D_0__Bacteria;D_1__Chloroflexi;D_2__Anaerolineae;D_3__SBR1031;D_4__uncultured Chloroflexi bacterium;D_5__uncultured Chloroflexi bacterium;D_6__uncultured Chloroflexi bacterium	13.9239	0
Metabolism	Carbohydrate_metabolism	Glycolysis_/_Gluconeogenesis	D_0__Bacteria;D_1__Spirochaetes;D_2__Spirochaetia;D_3__Spirochaetales;D_4__Spirochaetaceae;D_5__Spirochaeta 2;D_6__uncultured bacterium	0	8.9103
Metabolism	Carbohydrate_metabolism	Glycolysis_/_Gluconeogenesis	D_0__Bacteria;D_1__Actinobacteria;D_2__WCHB1-81;D_3__uncultured organism;D_4__uncultured organism;D_5__uncultured organism;D_6__uncultured organism	18.9763	0
Metabolism	Carbohydrate_metabolism	Glycolysis_/_Gluconeogenesis	D_0__Bacteria;D_1__Chloroflexi;D_2__Anaerolineae;D_3__RBG-13-54-9;D_4__uncultured organism;D_5__uncultured organism;D_6__uncultured organism	3.5804	0
Metabolism	Carbohydrate_metabolism	Glycolysis_/_Gluconeogenesis	D_0__Bacteria	0	14.1377
Metabolism	Carbohydrate_metabolism	Glycolysis_/_Gluconeogenesis	D_0__Bacteria;D_1__Planctomycetes;D_2__Phycisphaerae;D_3__Phycisphaerales;D_4__AKAU3564 sediment group;D_5__uncultured bacterium;D_6__uncultured bacterium	4.5352	0
Metabolism	Carbohydrate_metabolism	Glycolysis_/_Gluconeogenesis	D_0__Bacteria;D_1__Chloroflexi;D_2__Dehalococcoidia;D_3__uncultured bacterium;D_4__uncultured bacterium;D_5__uncultured bacterium;D_6__uncultured bacterium	13.2675	0
Metabolism	Carbohydrate_metabolism	Glycolysis_/_Gluconeogenesis	D_0__Bacteria;D_1__Proteobacteria;D_2__Gammaproteobacteria;D_3__Ectothiorhodospirales	29.837	0
Metabolism	Carbohydrate_metabolism	Glycolysis_/_Gluconeogenesis	D_0__Bacteria	0	6.8313
Metabolism	Carbohydrate_metabolism	Glycolysis_/_Gluconeogenesis	D_0__Bacteria;D_1__Spirochaetes;D_2__Spirochaetia;D_3__Spirochaetales;D_4__Spirochaetaceae;D_5__Spirochaeta 2;D_6__uncultured organism	6.7133	0
Metabolism	Carbohydrate_metabolism	Glycolysis_/_Gluconeogenesis	D_0__Bacteria;D_1__Proteobacteria;D_2__Gammaproteobacteria	5.5696	0
Metabolism	Carbohydrate_metabolism	Glycolysis_/_Gluconeogenesis	D_0__Bacteria;D_1__Calditrichaeota;D_2__Calditrichia;D_3__Calditrichales;D_4__Calditrichaceae;D_5__Caldithrix;D_6__uncultured organism	0	0.7524
Metabolism	Carbohydrate_metabolism	Glycolysis_/_Gluconeogenesis	D_0__Bacteria;D_1__Proteobacteria;D_2__Gammaproteobacteria	0.3978	0
Metabolism	Carbohydrate_metabolism	Glycolysis_/_Gluconeogenesis	D_0__Archaea;D_1__Nanoarchaeaeota;D_2__Woesearchaeia;D_3__uncultured archaeon;D_4__uncultured archaeon;D_5__uncultured archaeon;D_6__uncultured archaeon	0	0.891
Metabolism	Carbohydrate_metabolism	Glycolysis_/_Gluconeogenesis	D_0__Bacteria;D_1__Proteobacteria;D_2__Alphaproteobacteria;D_3__Rhodospirillales;D_4__Magnetospiraceae;D_5__uncultured;D_6__uncultured bacterium	0	12.8309
Metabolism	Carbohydrate_metabolism	Glycolysis_/_Gluconeogenesis	D_0__Bacteria;D_1__Chloroflexi;D_2__Anaerolineae;D_3__SBR1031;D_4__uncultured organism;D_5__uncultured organism;D_6__uncultured organism	0	10.2964
Metabolism	Carbohydrate_metabolism	Glycolysis_/_Gluconeogenesis	D_0__Bacteria;D_1__Firmicutes;D_2__Clostridia;D_3__Clostridiales;D_4__Heliobacteriaceae;D_5__Hydrogenispora	0.6763	0
Metabolism	Carbohydrate_metabolism	Glycolysis_/_Gluconeogenesis	D_0__Bacteria;D_1__TA06;D_2__uncultured bacterium;D_3__uncultured bacterium;D_4__uncultured bacterium;D_5__uncultured bacterium;D_6__uncultured bacterium	0	0.396
Metabolism	Carbohydrate_metabolism	Glycolysis_/_Gluconeogenesis	D_0__Bacteria;D_1__Chloroflexi;D_2__Dehalococcoidia;D_3__H3.93;D_4__uncultured bacterium;D_5__uncultured bacterium;D_6__uncultured bacterium	10.5225	0
Metabolism	Carbohydrate_metabolism	Glycolysis_/_Gluconeogenesis	D_0__Bacteria;D_1__Chloroflexi;D_2__Dehalococcoidia;D_3__MSBL5;D_4__uncultured bacterium;D_5__uncultured bacterium;D_6__uncultured bacterium	15.0975	0
Metabolism	Carbohydrate_metabolism	Glycolysis_/_Gluconeogenesis	D_0__Bacteria;D_1__Proteobacteria;D_2__Alphaproteobacteria;D_3__uncultured	0	45.4427
Metabolism	Carbohydrate_metabolism	Glycolysis_/_Gluconeogenesis	D_0__Bacteria;D_1__Bacteroidetes;D_2__Bacteroidia;D_3__Bacteroidales;D_4__Marinilabiliaceae;D_5__uncultured;D_6__uncultured organism	8.2748	0
Metabolism	Carbohydrate_metabolism	Glycolysis_/_Gluconeogenesis	D_0__Bacteria;D_1__Proteobacteria;D_2__Alphaproteobacteria;D_3__Rhizobiales;D_4__Methyloligellaceae;D_5__Methyloceanibacter;D_6__uncultured bacterium	0	9.9796
Metabolism	Carbohydrate_metabolism	Glycolysis_/_Gluconeogenesis	Unassigned	0	33.8593
Metabolism	Carbohydrate_metabolism	Glycolysis_/_Gluconeogenesis	D_0__Bacteria;D_1__Proteobacteria;D_2__Alphaproteobacteria;D_3__Rhizobiales	79.9631	0
Metabolism	Carbohydrate_metabolism	Glycolysis_/_Gluconeogenesis	D_0__Archaea;D_1__Nanoarchaeaeota;D_2__Woesearchaeia;D_3__unidentified archaeon;D_4__unidentified archaeon;D_5__unidentified archaeon;D_6__unidentified archaeon	1.1338	0
Metabolism	Carbohydrate_metabolism	Glycolysis_/_Gluconeogenesis	D_0__Bacteria	0.9548	0
Metabolism	Carbohydrate_metabolism	Glycolysis_/_Gluconeogenesis	D_0__Bacteria;D_1__Nitrospirae;D_2__Thermodesulfovibrionia;D_3__uncultured	0	10.3954
Metabolism	Carbohydrate_metabolism	Glycolysis_/_Gluconeogenesis	D_0__Bacteria;D_1__Proteobacteria;D_2__Alphaproteobacteria;D_3__uncultured	32.4825	0
Metabolism	Carbohydrate_metabolism	Glycolysis_/_Gluconeogenesis	D_0__Bacteria;D_1__Cyanobacteria;D_2__Oxyphotobacteria;D_3__Nostocales;D_4__Xenococcaceae;D_5__uncultured;D_6__uncultured bacterium	5.9077	0
Metabolism	Carbohydrate_metabolism	Glycolysis_/_Gluconeogenesis	D_0__Bacteria;D_1__Proteobacteria;D_2__Alphaproteobacteria;D_3__Rhizobiales;D_4__Rhizobiales Incertae Sedis;D_5__Bauldia	0.4973	0
Metabolism	Carbohydrate_metabolism	Glycolysis_/_Gluconeogenesis	D_0__Bacteria;D_1__Cyanobacteria;D_2__Oxyphotobacteria;D_3__Nostocales;D_4__Phormidiaceae;D_5__Lyngbya PCC-7419	14.7693	0
Metabolism	Carbohydrate_metabolism	Glycolysis_/_Gluconeogenesis	D_0__Bacteria;D_1__Gemmatimonadetes;D_2__BD2-11 terrestrial group;D_3__uncultured Gemmatimonadetes bacterium;D_4__uncultured Gemmatimonadetes bacterium;D_5__uncultured Gemmatimonadetes bacterium;D_6__uncultured Gemmatimonadetes bacterium	8.7522	0
Metabolism	Carbohydrate_metabolism	Glycolysis_/_Gluconeogenesis	D_0__Bacteria;D_1__Bacteroidetes;D_2__Bacteroidia;D_3__Bacteroidales	18.3	0
Metabolism	Carbohydrate_metabolism	Glycolysis_/_Gluconeogenesis	D_0__Bacteria;D_1__Proteobacteria;D_2__Deltaproteobacteria;D_3__Desulfarculales;D_4__Desulfarculaceae;D_5__Desulfatiglans	62.2797	76.1141
Metabolism	Carbohydrate_metabolism	Glycolysis_/_Gluconeogenesis	D_0__Bacteria;D_1__Acidobacteria;D_2__Aminicenantia;D_3__Aminicenantales;D_4__uncultured bacterium;D_5__uncultured bacterium;D_6__uncultured bacterium	38.1714	0
Metabolism	Carbohydrate_metabolism	Glycolysis_/_Gluconeogenesis	D_0__Bacteria;D_1__Gemmatimonadetes;D_2__BD2-11 terrestrial group;D_3__uncultured Gemmatimonadetes bacterium;D_4__uncultured Gemmatimonadetes bacterium;D_5__uncultured Gemmatimonadetes bacterium;D_6__uncultured Gemmatimonadetes bacterium	0	18.6919
Metabolism	Carbohydrate_metabolism	Glycolysis_/_Gluconeogenesis	D_0__Bacteria;D_1__Proteobacteria;D_2__Deltaproteobacteria;D_3__Bradymonadales;D_4__Bradymonadaceae	0	16.5534
Metabolism	Carbohydrate_metabolism	Glycolysis_/_Gluconeogenesis	D_0__Bacteria;D_1__Proteobacteria;D_2__Gammaproteobacteria	0.7161	0
Metabolism	Carbohydrate_metabolism	Glycolysis_/_Gluconeogenesis	D_0__Bacteria;D_1__Chloroflexi;D_2__Dehalococcoidia;D_3__MSBL5;D_4__uncultured organism;D_5__uncultured organism;D_6__uncultured organism	0	11.4052
Metabolism	Carbohydrate_metabolism	Glycolysis_/_Gluconeogenesis	D_0__Bacteria	0	0.6732
Metabolism	Carbohydrate_metabolism	Glycolysis_/_Gluconeogenesis	D_0__Bacteria;D_1__Planctomycetes;D_2__Phycisphaerae;D_3__B103G10;D_4__uncultured bacterium;D_5__uncultured bacterium;D_6__uncultured bacterium	12.4719	0
Metabolism	Carbohydrate_metabolism	Glycolysis_/_Gluconeogenesis	D_0__Bacteria;D_1__Chloroflexi;D_2__Anaerolineae	0	0.8316
Metabolism	Carbohydrate_metabolism	Glycolysis_/_Gluconeogenesis	D_0__Bacteria;D_1__Zixibacteria;D_2__uncultured Caldithrix sp.;D_3__uncultured Caldithrix sp.;D_4__uncultured Caldithrix sp.;D_5__uncultured Caldithrix sp.;D_6__uncultured Caldithrix sp.	0	0.6732
Metabolism	Carbohydrate_metabolism	Glycolysis_/_Gluconeogenesis	D_0__Bacteria;D_1__Proteobacteria;D_2__Gammaproteobacteria	1.3725	0
Metabolism	Carbohydrate_metabolism	Glycolysis_/_Gluconeogenesis	D_0__Bacteria;D_1__Proteobacteria;D_2__Deltaproteobacteria;D_3__Myxococcales;D_4__PS-B29;D_5__uncultured organism;D_6__uncultured organism	0	9.1479
Metabolism	Carbohydrate_metabolism	Glycolysis_/_Gluconeogenesis	D_0__Archaea;D_1__Nanoarchaeaeota;D_2__Woesearchaeia	1.7504	0
Metabolism	Carbohydrate_metabolism	Glycolysis_/_Gluconeogenesis	D_0__Bacteria;D_1__Calditrichaeota;D_2__Calditrichia;D_3__Calditrichales;D_4__Calditrichaceae;D_5__Calorithrix;D_6__uncultured bacterium	23.054	0
Metabolism	Carbohydrate_metabolism	Glycolysis_/_Gluconeogenesis	D_0__Bacteria;D_1__Proteobacteria;D_2__Alphaproteobacteria;D_3__Rhodovibrionales;D_4__Kiloniellaceae;D_5__uncultured	10.5225	0
Metabolism	Carbohydrate_metabolism	Glycolysis_/_Gluconeogenesis	D_0__Bacteria;D_1__Chloroflexi;D_2__Anaerolineae;D_3__Anaerolineales;D_4__Anaerolineaceae;D_5__uncultured;D_6__uncultured organism	14.8787	0
Metabolism	Carbohydrate_metabolism	Glycolysis_/_Gluconeogenesis	D_0__Bacteria;D_1__Chloroflexi;D_2__Dehalococcoidia;D_3__FW22;D_4__uncultured bacterium;D_5__uncultured bacterium;D_6__uncultured bacterium	0	39.1659
Metabolism	Carbohydrate_metabolism	Glycolysis_/_Gluconeogenesis	D_0__Bacteria;D_1__WS2;D_2__uncultured bacterium;D_3__uncultured bacterium;D_4__uncultured bacterium;D_5__uncultured bacterium;D_6__uncultured bacterium	0	3.6037
Metabolism	Carbohydrate_metabolism	Glycolysis_/_Gluconeogenesis	D_0__Bacteria;D_1__Chloroflexi;D_2__JG30-KF-CM66;D_3__uncultured bacterium;D_4__uncultured bacterium;D_5__uncultured bacterium;D_6__uncultured bacterium	18.2602	0
Metabolism	Carbohydrate_metabolism	Glycolysis_/_Gluconeogenesis	D_0__Bacteria;D_1__Proteobacteria;D_2__Alphaproteobacteria;D_3__Rhodobacterales;D_4__Rhodobacteraceae	0	34.6315
Metabolism	Carbohydrate_metabolism	Glycolysis_/_Gluconeogenesis	D_0__Bacteria;D_1__Cyanobacteria;D_2__Oxyphotobacteria;D_3__Chloroplast	36.3016	0
Metabolism	Carbohydrate_metabolism	Glycolysis_/_Gluconeogenesis	D_0__Bacteria;D_1__Proteobacteria;D_2__Gammaproteobacteria;D_3__Vibrionales;D_4__Vibrionaceae;D_5__Vibrio	0	22.8699
Metabolism	Carbohydrate_metabolism	Glycolysis_/_Gluconeogenesis	D_0__Bacteria	0	6.4154
Metabolism	Carbohydrate_metabolism	Glycolysis_/_Gluconeogenesis	D_0__Bacteria;D_1__Spirochaetes;D_2__Spirochaetia;D_3__Spirochaetales;D_4__Spirochaetaceae;D_5__Sediminispirochaeta;D_6__uncultured organism	0	19.0087
Metabolism	Carbohydrate_metabolism	Glycolysis_/_Gluconeogenesis	D_0__Bacteria;D_1__Chloroflexi;D_2__Chloroflexia;D_3__Chloroflexales;D_4__Chloroflexaceae	10.1446	0
Metabolism	Carbohydrate_metabolism	Glycolysis_/_Gluconeogenesis	D_0__Bacteria;D_1__Proteobacteria;D_2__Gammaproteobacteria;D_3__Steroidobacterales;D_4__Woeseiaceae;D_5__JTB255 marine benthic group;D_6__uncultured bacterium	10.8209	0
Metabolism	Carbohydrate_metabolism	Glycolysis_/_Gluconeogenesis	D_0__Bacteria;D_1__Patescibacteria;D_2__Gracilibacteria;D_3__Candidatus Peregrinibacteria;D_4__uncultured organism;D_5__uncultured organism;D_6__uncultured organism	0	3.5641
Metabolism	Carbohydrate_metabolism	Glycolysis_/_Gluconeogenesis	D_0__Bacteria;D_1__Proteobacteria;D_2__Deltaproteobacteria;D_3__Myxococcales;D_4__Sandaracinaceae;D_5__uncultured;D_6__uncultured delta proteobacterium	26.7339	0
Metabolism	Carbohydrate_metabolism	Glycolysis_/_Gluconeogenesis	D_0__Archaea;D_1__Nanoarchaeaeota;D_2__Woesearchaeia;D_3__archaeon GW2011_AR13;D_4__archaeon GW2011_AR13;D_5__archaeon GW2011_AR13;D_6__archaeon GW2011_AR13	2.188	0
Metabolism	Carbohydrate_metabolism	Glycolysis_/_Gluconeogenesis	D_0__Bacteria;D_1__Bacteroidetes;D_2__Bacteroidia;D_3__Sphingobacteriales;D_4__Lentimicrobiaceae;D_5__uncultured Cytophagales bacterium;D_6__uncultured Cytophagales bacterium	5.848	0
Metabolism	Carbohydrate_metabolism	Glycolysis_/_Gluconeogenesis	D_0__Bacteria;D_1__Patescibacteria;D_2__Parcubacteria;D_3__Candidatus Terrybacteria;D_4__uncultured bacterium;D_5__uncultured bacterium;D_6__uncultured bacterium	0	3.2077
Metabolism	Carbohydrate_metabolism	Glycolysis_/_Gluconeogenesis	D_0__Bacteria;D_1__Chloroflexi;D_2__JG30-KF-CM66;D_3__uncultured bacterium;D_4__uncultured bacterium;D_5__uncultured bacterium;D_6__uncultured bacterium	27.9274	0
Metabolism	Carbohydrate_metabolism	Glycolysis_/_Gluconeogenesis	D_0__Bacteria;D_1__Firmicutes;D_2__Clostridia;D_3__Clostridiales;D_4__Ruminococcaceae;D_5__Ruminiclostridium 1;D_6__uncultured bacterium	8.3544	0
Metabolism	Carbohydrate_metabolism	Glycolysis_/_Gluconeogenesis	D_0__Bacteria;D_1__Proteobacteria;D_2__Alphaproteobacteria;D_3__Caulobacterales;D_4__Hyphomonadaceae;D_5__Oceanicaulis	0	4.9898
Metabolism	Carbohydrate_metabolism	Glycolysis_/_Gluconeogenesis	D_0__Bacteria;D_1__Proteobacteria;D_2__Deltaproteobacteria;D_3__Myxococcales;D_4__Blfdi19;D_5__uncultured bacterium;D_6__uncultured bacterium	11.2784	0
Metabolism	Carbohydrate_metabolism	Glycolysis_/_Gluconeogenesis	D_0__Archaea;D_1__Hadesarchaeaeota	0	1.5049
Metabolism	Carbohydrate_metabolism	Glycolysis_/_Gluconeogenesis	D_0__Bacteria;D_1__Proteobacteria;D_2__Alphaproteobacteria;D_3__Rhodobacterales;D_4__Rhodobacteraceae;D_5__uncultured	0	3.5641
Metabolism	Carbohydrate_metabolism	Glycolysis_/_Gluconeogenesis	D_0__Bacteria;D_1__Bacteroidetes;D_2__Bacteroidia;D_3__Bacteroidales;D_4__Marinilabiliaceae;D_5__uncultured;D_6__uncultured Bacteroidetes bacterium	12.9294	0
Metabolism	Carbohydrate_metabolism	Glycolysis_/_Gluconeogenesis	D_0__Bacteria;D_1__Proteobacteria;D_2__Gammaproteobacteria	12.1138	0
Metabolism	Carbohydrate_metabolism	Glycolysis_/_Gluconeogenesis	D_0__Bacteria	1.3526	0
Metabolism	Carbohydrate_metabolism	Glycolysis_/_Gluconeogenesis	D_0__Bacteria;D_1__Proteobacteria;D_2__Deltaproteobacteria;D_3__Desulfarculales;D_4__Desulfarculaceae;D_5__Desulfatiglans	0	12.6329
Metabolism	Carbohydrate_metabolism	Glycolysis_/_Gluconeogenesis	D_0__Bacteria;D_1__Proteobacteria;D_2__Alphaproteobacteria	10.5225	0
Metabolism	Carbohydrate_metabolism	Glycolysis_/_Gluconeogenesis	D_0__Bacteria;D_1__Bacteroidetes;D_2__Bacteroidia;D_3__Sphingobacteriales;D_4__Lentimicrobiaceae	8.7721	0
Metabolism	Carbohydrate_metabolism	Glycolysis_/_Gluconeogenesis	D_0__Bacteria;D_1__Planctomycetes;D_2__Planctomycetacia;D_3__Pirellulales;D_4__Pirellulaceae;D_5__Pir4 lineage	0	4.9106
Metabolism	Carbohydrate_metabolism	Glycolysis_/_Gluconeogenesis	D_0__Bacteria	0.9548	0
Metabolism	Carbohydrate_metabolism	Glycolysis_/_Gluconeogenesis	D_0__Bacteria;D_1__Calditrichaeota;D_2__Calditrichia;D_3__Calditrichales;D_4__Calditrichaceae;D_5__Caldithrix;D_6__uncultured bacterium	2.6455	0
Metabolism	Carbohydrate_metabolism	Glycolysis_/_Gluconeogenesis	D_0__Bacteria;D_1__Chloroflexi;D_2__JG30-KF-CM66;D_3__uncultured bacterium;D_4__uncultured bacterium;D_5__uncultured bacterium;D_6__uncultured bacterium	41.8911	0
Metabolism	Carbohydrate_metabolism	Glycolysis_/_Gluconeogenesis	D_0__Bacteria	0	0.7722
Metabolism	Carbohydrate_metabolism	Glycolysis_/_Gluconeogenesis	D_0__Bacteria	5.669	0
Metabolism	Carbohydrate_metabolism	Glycolysis_/_Gluconeogenesis	D_0__Bacteria;D_1__Bacteroidetes;D_2__Bacteroidia;D_3__Bacteroidales;D_4__SB-5;D_5__uncultured organism;D_6__uncultured organism	29.837	0
Metabolism	Carbohydrate_metabolism	Glycolysis_/_Gluconeogenesis	D_0__Bacteria;D_1__Proteobacteria;D_2__Deltaproteobacteria;D_3__Bradymonadales;D_4__uncultured bacterium;D_5__uncultured bacterium;D_6__uncultured bacterium	0	10.1578
Metabolism	Carbohydrate_metabolism	Glycolysis_/_Gluconeogenesis	D_0__Bacteria;D_1__Proteobacteria;D_2__Gammaproteobacteria	0.4973	0
Metabolism	Carbohydrate_metabolism	Glycolysis_/_Gluconeogenesis	D_0__Bacteria	0.4973	0
Metabolism	Carbohydrate_metabolism	Glycolysis_/_Gluconeogenesis	D_0__Bacteria;D_1__Actinobacteria;D_2__Acidimicrobiia;D_3__Microtrichales;D_4__uncultured;D_5__uncultured bacterium;D_6__uncultured bacterium	0	15.4842
Metabolism	Carbohydrate_metabolism	Glycolysis_/_Gluconeogenesis	D_0__Bacteria	0	3.5641
Metabolism	Carbohydrate_metabolism	Glycolysis_/_Gluconeogenesis	D_0__Bacteria;D_1__Proteobacteria;D_2__Gammaproteobacteria	0.7957	0
Metabolism	Carbohydrate_metabolism	Glycolysis_/_Gluconeogenesis	D_0__Bacteria;D_1__Proteobacteria;D_2__Gammaproteobacteria;D_3__Vibrionales;D_4__Vibrionaceae;D_5__Vibrio	0	2.4949
Metabolism	Carbohydrate_metabolism	Glycolysis_/_Gluconeogenesis	Unassigned	2.2875	0
Metabolism	Carbohydrate_metabolism	Glycolysis_/_Gluconeogenesis	D_0__Bacteria;D_1__Epsilonbacteraeota;D_2__Campylobacteria;D_3__Campylobacterales;D_4__Sulfurovaceae;D_5__Sulfurovum	15.5152	0
Metabolism	Carbohydrate_metabolism	Glycolysis_/_Gluconeogenesis	D_0__Bacteria;D_1__Proteobacteria;D_2__Deltaproteobacteria;D_3__Desulfarculales;D_4__Desulfarculaceae;D_5__Desulfatiglans;D_6__uncultured bacterium	0	22.9689
Metabolism	Carbohydrate_metabolism	Glycolysis_/_Gluconeogenesis	D_0__Bacteria;D_1__Proteobacteria;D_2__Gammaproteobacteria;D_3__Ectothiorhodospirales	27.0522	0
Metabolism	Carbohydrate_metabolism	Glycolysis_/_Gluconeogenesis	D_0__Bacteria;D_1__Calditrichaeota;D_2__Calditrichia;D_3__Calditrichales;D_4__Calditrichaceae;D_5__Calorithrix;D_6__uncultured bacterium	31.7465	0
Metabolism	Carbohydrate_metabolism	Glycolysis_/_Gluconeogenesis	D_0__Bacteria;D_1__Proteobacteria;D_2__Gammaproteobacteria	30.8315	0
Metabolism	Carbohydrate_metabolism	Glycolysis_/_Gluconeogenesis	D_0__Bacteria;D_1__Spirochaetes;D_2__Spirochaetia;D_3__Spirochaetales;D_4__Spirochaetaceae;D_5__Sediminispirochaeta;D_6__uncultured organism	0	18.7117
Metabolism	Carbohydrate_metabolism	Glycolysis_/_Gluconeogenesis	D_0__Bacteria;D_1__Proteobacteria;D_2__Gammaproteobacteria	47.0628	0
Metabolism	Carbohydrate_metabolism	Glycolysis_/_Gluconeogenesis	D_0__Bacteria;D_1__Chloroflexi;D_2__Anaerolineae;D_3__Anaerolineales;D_4__Anaerolineaceae;D_5__uncultured	0.8354	0
Metabolism	Carbohydrate_metabolism	Glycolysis_/_Gluconeogenesis	D_0__Bacteria;D_1__Chloroflexi;D_2__Dehalococcoidia;D_3__661239;D_4__uncultured bacterium;D_5__uncultured bacterium;D_6__uncultured bacterium	0	33.2455
Metabolism	Carbohydrate_metabolism	Glycolysis_/_Gluconeogenesis	D_0__Bacteria;D_1__Proteobacteria;D_2__Gammaproteobacteria	44.477	0
Metabolism	Carbohydrate_metabolism	Glycolysis_/_Gluconeogenesis	D_0__Bacteria;D_1__Spirochaetes;D_2__Leptospirae;D_3__Leptospirales;D_4__Leptospiraceae;D_5__uncultured;D_6__uncultured bacterium	12.81	0
Metabolism	Carbohydrate_metabolism	Glycolysis_/_Gluconeogenesis	D_0__Bacteria;D_1__Entotheonellaeota;D_2__Entotheonellia;D_3__Entotheonellales;D_4__Entotheonellaceae;D_5__Candidatus Entotheonella;D_6__uncultured bacterium	42.3287	0
Metabolism	Carbohydrate_metabolism	Glycolysis_/_Gluconeogenesis	D_0__Bacteria;D_1__Chloroflexi;D_2__Dehalococcoidia;D_3__S085;D_4__uncultured bacterium;D_5__uncultured bacterium;D_6__uncultured bacterium	0	10.6924
Metabolism	Carbohydrate_metabolism	Glycolysis_/_Gluconeogenesis	D_0__Bacteria;D_1__Proteobacteria;D_2__Gammaproteobacteria	0	0.7128
Metabolism	Carbohydrate_metabolism	Glycolysis_/_Gluconeogenesis	D_0__Bacteria;D_1__Proteobacteria;D_2__Deltaproteobacteria	0	1.0692
Metabolism	Carbohydrate_metabolism	Glycolysis_/_Gluconeogenesis	D_0__Bacteria;D_1__Proteobacteria;D_2__Gammaproteobacteria	0.4973	0
Metabolism	Carbohydrate_metabolism	Glycolysis_/_Gluconeogenesis	D_0__Bacteria;D_1__Calditrichaeota;D_2__Calditrichia;D_3__Calditrichales;D_4__Calditrichaceae;D_5__Calorithrix;D_6__uncultured bacterium	0	0.7524
Metabolism	Carbohydrate_metabolism	Glycolysis_/_Gluconeogenesis	D_0__Bacteria;D_1__Chloroflexi;D_2__Anaerolineae;D_3__Anaerolineales;D_4__Anaerolineaceae;D_5__uncultured;D_6__uncultured Chloroflexi bacterium	0	13.0685
Metabolism	Carbohydrate_metabolism	Glycolysis_/_Gluconeogenesis	D_0__Bacteria	1.1338	0
Metabolism	Carbohydrate_metabolism	Glycolysis_/_Gluconeogenesis	D_0__Bacteria;D_1__Epsilonbacteraeota;D_2__Campylobacteria;D_3__Campylobacterales;D_4__Thiovulaceae;D_5__Sulfurimonas	74.7864	0
Metabolism	Carbohydrate_metabolism	Glycolysis_/_Gluconeogenesis	D_0__Bacteria;D_1__Proteobacteria;D_2__Alphaproteobacteria;D_3__Rhodovibrionales;D_4__Kiloniellaceae;D_5__Pelagibius	49.6089	0
Metabolism	Carbohydrate_metabolism	Glycolysis_/_Gluconeogenesis	D_0__Bacteria	0.4973	0
Metabolism	Carbohydrate_metabolism	Glycolysis_/_Gluconeogenesis	D_0__Archaea;D_1__Euryarchaeota;D_2__Thermococci;D_3__Methanofastidiosales;D_4__uncultured	0	27.6221
Metabolism	Carbohydrate_metabolism	Glycolysis_/_Gluconeogenesis	D_0__Bacteria;D_1__Spirochaetes;D_2__Spirochaetia;D_3__Spirochaetales;D_4__Spirochaetaceae;D_5__Spirochaeta 2	0	0.495
Metabolism	Carbohydrate_metabolism	Glycolysis_/_Gluconeogenesis	D_0__Bacteria;D_1__Omnitrophicaeota;D_2__uncultured bacterium;D_3__uncultured bacterium;D_4__uncultured bacterium;D_5__uncultured bacterium;D_6__uncultured bacterium	2.8643	0
Metabolism	Carbohydrate_metabolism	Glycolysis_/_Gluconeogenesis	D_0__Bacteria;D_1__Proteobacteria;D_2__Alphaproteobacteria;D_3__uncultured	47.2618	0
Metabolism	Carbohydrate_metabolism	Glycolysis_/_Gluconeogenesis	D_0__Bacteria;D_1__Proteobacteria;D_2__Gammaproteobacteria	0.4177	0
Metabolism	Carbohydrate_metabolism	Glycolysis_/_Gluconeogenesis	D_0__Bacteria;D_1__Spirochaetes;D_2__Spirochaetia;D_3__Spirochaetales;D_4__Spirochaetaceae;D_5__Spirochaeta 2;D_6__uncultured spirochete	2.9837	0
Metabolism	Carbohydrate_metabolism	Glycolysis_/_Gluconeogenesis	D_0__Bacteria;D_1__Gemmatimonadetes;D_2__BD2-11 terrestrial group;D_3__uncultured Gemmatimonadetes bacterium;D_4__uncultured Gemmatimonadetes bacterium;D_5__uncultured Gemmatimonadetes bacterium;D_6__uncultured Gemmatimonadetes bacterium	0	15.4446
Metabolism	Carbohydrate_metabolism	Glycolysis_/_Gluconeogenesis	D_0__Bacteria;D_1__Proteobacteria;D_2__Gammaproteobacteria;D_3__Steroidobacterales;D_4__Woeseiaceae;D_5__JTB255 marine benthic group;D_6__uncultured bacterium	0.6763	0
Metabolism	Carbohydrate_metabolism	Glycolysis_/_Gluconeogenesis	D_0__Bacteria;D_1__Chloroflexi;D_2__Anaerolineae;D_3__Anaerolineales;D_4__Anaerolineaceae	1.3725	0
Metabolism	Carbohydrate_metabolism	Glycolysis_/_Gluconeogenesis	D_0__Bacteria;D_1__Chloroflexi;D_2__Anaerolineae;D_3__Anaerolineales;D_4__Anaerolineaceae;D_5__uncultured;D_6__uncultured Chloroflexi bacterium	22.139	0
Metabolism	Carbohydrate_metabolism	Glycolysis_/_Gluconeogenesis	D_0__Bacteria;D_1__Proteobacteria;D_2__Deltaproteobacteria;D_3__Syntrophobacterales;D_4__Syntrophobacteraceae;D_5__uncultured	0	0.792
Metabolism	Carbohydrate_metabolism	Glycolysis_/_Gluconeogenesis	D_0__Bacteria;D_1__Spirochaetes;D_2__Spirochaetia;D_3__Spirochaetales;D_4__Spirochaetaceae;D_5__Spirochaeta 2;D_6__uncultured spirochete	0	5.9402
Metabolism	Carbohydrate_metabolism	Glycolysis_/_Gluconeogenesis	D_0__Bacteria;D_1__Planctomycetes;D_2__vadinHA49;D_3__uncultured bacterium;D_4__uncultured bacterium;D_5__uncultured bacterium;D_6__uncultured bacterium	0	9.9796
Metabolism	Carbohydrate_metabolism	Glycolysis_/_Gluconeogenesis	D_0__Bacteria;D_1__Proteobacteria;D_2__Deltaproteobacteria;D_3__Bdellovibrionales;D_4__Bdellovibrionaceae;D_5__Bdellovibrio	0	2.3761
Metabolism	Carbohydrate_metabolism	Glycolysis_/_Gluconeogenesis	D_0__Archaea;D_1__Euryarchaeota;D_2__Thermoplasmata;D_3__Marine Benthic Group D and DHVEG-1	14.7395	0
Metabolism	Carbohydrate_metabolism	Glycolysis_/_Gluconeogenesis	D_0__Bacteria	0.6365	0
Metabolism	Carbohydrate_metabolism	Glycolysis_/_Gluconeogenesis	D_0__Bacteria;D_1__Chloroflexi;D_2__Anaerolineae;D_3__uncultured	0	22.9689
Metabolism	Carbohydrate_metabolism	Glycolysis_/_Gluconeogenesis	D_0__Bacteria;D_1__Proteobacteria;D_2__Gammaproteobacteria;D_3__Vibrionales;D_4__Vibrionaceae;D_5__Vibrio	0	50.2345
Metabolism	Carbohydrate_metabolism	Glycolysis_/_Gluconeogenesis	D_0__Bacteria;D_1__Modulibacteria;D_2__Moduliflexia;D_3__Moduliflexales;D_4__Moduliflexaceae;D_5__uncultured bacterium;D_6__uncultured bacterium	0.7559	0
Metabolism	Carbohydrate_metabolism	Glycolysis_/_Gluconeogenesis	D_0__Bacteria;D_1__Calditrichaeota;D_2__Calditrichia;D_3__Calditrichales;D_4__Calditrichaceae	1.8897	0
Metabolism	Carbohydrate_metabolism	Glycolysis_/_Gluconeogenesis	D_0__Bacteria;D_1__Dependentiae;D_2__Babeliae;D_3__Babeliales;D_4__uncultured bacterium;D_5__uncultured bacterium;D_6__uncultured bacterium	3.5804	0
Metabolism	Carbohydrate_metabolism	Glycolysis_/_Gluconeogenesis	D_0__Bacteria;D_1__Epsilonbacteraeota;D_2__Campylobacteria;D_3__Campylobacterales	4.1772	0
Metabolism	Carbohydrate_metabolism	Glycolysis_/_Gluconeogenesis	D_0__Bacteria;D_1__Calditrichaeota;D_2__Calditrichia;D_3__Calditrichales;D_4__Calditrichaceae;D_5__Caldithrix;D_6__uncultured organism	0	0.7524
Metabolism	Carbohydrate_metabolism	Glycolysis_/_Gluconeogenesis	D_0__Bacteria;D_1__Spirochaetes;D_2__Spirochaetia;D_3__Spirochaetales;D_4__Spirochaetaceae;D_5__uncultured;D_6__uncultured organism	56.4913	0
Metabolism	Carbohydrate_metabolism	Glycolysis_/_Gluconeogenesis	D_0__Bacteria;D_1__Proteobacteria;D_2__Gammaproteobacteria;D_3__Vibrionales;D_4__Vibrionaceae;D_5__Vibrio	0	1.5445
Metabolism	Carbohydrate_metabolism	Glycolysis_/_Gluconeogenesis	D_0__Bacteria;D_1__Proteobacteria;D_2__Deltaproteobacteria;D_3__Desulfarculales;D_4__Desulfarculaceae;D_5__Desulfatiglans;D_6__uncultured bacterium	6.3453	0
Metabolism	Carbohydrate_metabolism	Glycolysis_/_Gluconeogenesis	D_0__Bacteria;D_1__Proteobacteria;D_2__Gammaproteobacteria;D_3__Ectothiorhodospirales;D_4__Thioalkalispiraceae;D_5__Thioalkalispira;D_6__uncultured bacterium	0.9946	0
Metabolism	Carbohydrate_metabolism	Glycolysis_/_Gluconeogenesis	D_0__Bacteria;D_1__Calditrichaeota;D_2__Calditrichia;D_3__Calditrichales;D_4__Calditrichaceae;D_5__Caldithrix;D_6__uncultured organism	0	20.6918
Metabolism	Carbohydrate_metabolism	Glycolysis_/_Gluconeogenesis	D_0__Bacteria;D_1__Firmicutes;D_2__Clostridia;D_3__Clostridiales;D_4__Heliobacteriaceae;D_5__Hydrogenispora;D_6__uncultured bacterium	7.5488	0
Metabolism	Carbohydrate_metabolism	Glycolysis_/_Gluconeogenesis	D_0__Bacteria;D_1__WOR-1;D_2__uncultured bacterium;D_3__uncultured bacterium;D_4__uncultured bacterium;D_5__uncultured bacterium;D_6__uncultured bacterium	7.1012	0
Metabolism	Carbohydrate_metabolism	Glycolysis_/_Gluconeogenesis	D_0__Bacteria;D_1__Proteobacteria;D_2__Deltaproteobacteria;D_3__Desulfarculales;D_4__Desulfarculaceae;D_5__Desulfatiglans;D_6__uncultured bacterium	34.034	0
Metabolism	Carbohydrate_metabolism	Glycolysis_/_Gluconeogenesis	D_0__Bacteria;D_1__Proteobacteria;D_2__Gammaproteobacteria;D_3__Chromatiales;D_4__Chromatiaceae;D_5__Halochromatium;D_6__uncultured organism	25.8587	0
Metabolism	Carbohydrate_metabolism	Glycolysis_/_Gluconeogenesis	D_0__Bacteria;D_1__Proteobacteria;D_2__Gammaproteobacteria;D_3__Chromatiales;D_4__Chromatiaceae;D_5__uncultured;D_6__uncultured bacterium	1.0343	0
Metabolism	Carbohydrate_metabolism	Glycolysis_/_Gluconeogenesis	D_0__Bacteria;D_1__Proteobacteria;D_2__Deltaproteobacteria;D_3__NB1-j	6.763	0
Metabolism	Carbohydrate_metabolism	Glycolysis_/_Gluconeogenesis	D_0__Bacteria;D_1__Elusimicrobia;D_2__Lineage IIc;D_3__uncultured bacterium;D_4__uncultured bacterium;D_5__uncultured bacterium;D_6__uncultured bacterium	14.0234	0
Metabolism	Carbohydrate_metabolism	Glycolysis_/_Gluconeogenesis	D_0__Bacteria;D_1__Chloroflexi;D_2__Anaerolineae;D_3__SBR1031;D_4__uncultured organism;D_5__uncultured organism;D_6__uncultured organism	54.1044	0
Metabolism	Carbohydrate_metabolism	Glycolysis_/_Gluconeogenesis	D_0__Bacteria;D_1__Proteobacteria;D_2__Gammaproteobacteria;D_3__Vibrionales;D_4__Vibrionaceae;D_5__Vibrio	0	14.1575
Metabolism	Carbohydrate_metabolism	Glycolysis_/_Gluconeogenesis	D_0__Bacteria;D_1__Proteobacteria;D_2__Gammaproteobacteria;D_3__OM182 clade	8.3544	0
Metabolism	Carbohydrate_metabolism	Glycolysis_/_Gluconeogenesis	D_0__Bacteria;D_1__Proteobacteria;D_2__Gammaproteobacteria	0.915	0
Metabolism	Carbohydrate_metabolism	Glycolysis_/_Gluconeogenesis	D_0__Bacteria;D_1__Proteobacteria;D_2__Deltaproteobacteria;D_3__Desulfuromonadales;D_4__Desulfuromonadaceae;D_5__Desulfuromusa	0	0.6138
Metabolism	Carbohydrate_metabolism	Glycolysis_/_Gluconeogenesis	D_0__Archaea;D_1__Nanoarchaeaeota;D_2__Woesearchaeia	0.6365	0
Metabolism	Carbohydrate_metabolism	Glycolysis_/_Gluconeogenesis	Unassigned	0	0.7841
Metabolism	Carbohydrate_metabolism	Glycolysis_/_Gluconeogenesis	Unassigned	2.745	0
Metabolism	Carbohydrate_metabolism	Glycolysis_/_Gluconeogenesis	D_0__Bacteria;D_1__Bacteroidetes;D_2__Bacteroidia;D_3__Chitinophagales;D_4__Saprospiraceae	1.9891	0
Metabolism	Carbohydrate_metabolism	Glycolysis_/_Gluconeogenesis	D_0__Bacteria	1.273	0
Metabolism	Carbohydrate_metabolism	Glycolysis_/_Gluconeogenesis	D_0__Bacteria;D_1__Chloroflexi;D_2__Dehalococcoidia;D_3__Napoli-4B-65;D_4__uncultured bacterium;D_5__uncultured bacterium;D_6__uncultured bacterium	28.365	0
Metabolism	Carbohydrate_metabolism	Glycolysis_/_Gluconeogenesis	D_0__Bacteria;D_1__Acidobacteria;D_2__Aminicenantia;D_3__Aminicenantales	0	15.801
Metabolism	Carbohydrate_metabolism	Glycolysis_/_Gluconeogenesis	D_0__Bacteria;D_1__Proteobacteria;D_2__Deltaproteobacteria;D_3__Bdellovibrionales;D_4__Bdellovibrionaceae;D_5__Bdellovibrio	4.3761	0
Metabolism	Carbohydrate_metabolism	Glycolysis_/_Gluconeogenesis	D_0__Bacteria;D_1__Proteobacteria;D_2__Alphaproteobacteria;D_3__Thalassobaculales;D_4__uncultured;D_5__uncultured bacterium;D_6__uncultured bacterium	0.3978	0
Metabolism	Carbohydrate_metabolism	Glycolysis_/_Gluconeogenesis	D_0__Bacteria;D_1__Bacteroidetes;D_2__Bacteroidia;D_3__Bacteroidales;D_4__Marinilabiliaceae;D_5__uncultured	0.915	0
Metabolism	Carbohydrate_metabolism	Glycolysis_/_Gluconeogenesis	D_0__Bacteria;D_1__CK-2C2-2;D_2__uncultured bacterium;D_3__uncultured bacterium;D_4__uncultured bacterium;D_5__uncultured bacterium;D_6__uncultured bacterium	11.0397	0
Metabolism	Carbohydrate_metabolism	Glycolysis_/_Gluconeogenesis	D_0__Bacteria;D_1__Epsilonbacteraeota;D_2__Campylobacteria;D_3__Campylobacterales	6.1265	0
Metabolism	Carbohydrate_metabolism	Glycolysis_/_Gluconeogenesis	D_0__Bacteria;D_1__Acidobacteria;D_2__Subgroup 21	0	9.1083
Metabolism	Carbohydrate_metabolism	Glycolysis_/_Gluconeogenesis	D_0__Bacteria;D_1__Proteobacteria;D_2__Gammaproteobacteria	0.7559	0
Metabolism	Carbohydrate_metabolism	Glycolysis_/_Gluconeogenesis	D_0__Bacteria;D_1__Proteobacteria;D_2__Gammaproteobacteria;D_3__uncultured;Ambiguous_taxa;Ambiguous_taxa;Ambiguous_taxa	41.9508	0
Metabolism	Carbohydrate_metabolism	Glycolysis_/_Gluconeogenesis	D_0__Bacteria;D_1__Planctomycetes	7.5189	0
Metabolism	Carbohydrate_metabolism	Glycolysis_/_Gluconeogenesis	D_0__Bacteria;D_1__Calditrichaeota;D_2__Calditrichia;D_3__Calditrichales;D_4__Calditrichaceae;D_5__Calorithrix;D_6__uncultured bacterium	0	0.7524
Metabolism	Carbohydrate_metabolism	Glycolysis_/_Gluconeogenesis	D_0__Bacteria;D_1__Chloroflexi;D_2__Anaerolineae	0.8354	0
Metabolism	Carbohydrate_metabolism	Glycolysis_/_Gluconeogenesis	D_0__Bacteria;D_1__Proteobacteria;D_2__Deltaproteobacteria;D_3__Myxococcales;D_4__Nannocystaceae;D_5__uncultured	28.6435	0
Metabolism	Carbohydrate_metabolism	Glycolysis_/_Gluconeogenesis	D_0__Bacteria	0	1.4257
Metabolism	Carbohydrate_metabolism	Glycolysis_/_Gluconeogenesis	D_0__Bacteria;D_1__Planctomycetes;D_2__Planctomycetacia;D_3__Pirellulales;D_4__Pirellulaceae;D_5__uncultured;D_6__uncultured organism	34.5313	0
Metabolism	Carbohydrate_metabolism	Glycolysis_/_Gluconeogenesis	D_0__Bacteria;D_1__Proteobacteria;D_2__Deltaproteobacteria;D_3__Desulfarculales;D_4__Desulfarculaceae;D_5__Desulfatiglans;D_6__uncultured delta proteobacterium	9.2495	0
Metabolism	Carbohydrate_metabolism	Glycolysis_/_Gluconeogenesis	D_0__Bacteria;D_1__Bacteroidetes;D_2__Bacteroidia;D_3__Chitinophagales;D_4__Saprospiraceae	0	55.6005
Metabolism	Carbohydrate_metabolism	Glycolysis_/_Gluconeogenesis	D_0__Bacteria;D_1__Planctomycetes;D_2__Pla3 lineage;D_3__uncultured bacterium;D_4__uncultured bacterium;D_5__uncultured bacterium;D_6__uncultured bacterium	4.7739	0
Metabolism	Carbohydrate_metabolism	Glycolysis_/_Gluconeogenesis	D_0__Bacteria	0	0.8316
Metabolism	Carbohydrate_metabolism	Glycolysis_/_Gluconeogenesis	D_0__Bacteria;D_1__Planctomycetes;D_2__OM190;D_3__uncultured bacterium;D_4__uncultured bacterium;D_5__uncultured bacterium;D_6__uncultured bacterium	1.9096	0
Metabolism	Carbohydrate_metabolism	Glycolysis_/_Gluconeogenesis	D_0__Bacteria;D_1__Proteobacteria;D_2__Gammaproteobacteria	0.7559	0
Metabolism	Carbohydrate_metabolism	Glycolysis_/_Gluconeogenesis	D_0__Bacteria	0	1.8217
Metabolism	Carbohydrate_metabolism	Glycolysis_/_Gluconeogenesis	D_0__Bacteria;D_1__Chloroflexi;D_2__Dehalococcoidia;D_3__FW22;D_4__uncultured bacterium;D_5__uncultured bacterium;D_6__uncultured bacterium	12.81	0
Metabolism	Carbohydrate_metabolism	Glycolysis_/_Gluconeogenesis	D_0__Bacteria;D_1__Proteobacteria;D_2__Alphaproteobacteria;D_3__uncultured;D_4__uncultured deep-sea bacterium;D_5__uncultured deep-sea bacterium;D_6__uncultured deep-sea bacterium	3.7197	0
Metabolism	Carbohydrate_metabolism	Glycolysis_/_Gluconeogenesis	D_0__Bacteria;D_1__Verrucomicrobia;D_2__Verrucomicrobiae;D_3__Opitutales;D_4__Puniceicoccaceae;D_5__Verruc-01	2.745	0
Metabolism	Carbohydrate_metabolism	Glycolysis_/_Gluconeogenesis	D_0__Bacteria;D_1__Proteobacteria;D_2__Gammaproteobacteria;D_3__KI89A clade;D_4__uncultured gamma proteobacterium;D_5__uncultured gamma proteobacterium;D_6__uncultured gamma proteobacterium	0	1.1286
Metabolism	Carbohydrate_metabolism	Glycolysis_/_Gluconeogenesis	D_0__Bacteria;D_1__Epsilonbacteraeota;D_2__Campylobacteria;D_3__Campylobacterales;D_4__Sulfurovaceae;D_5__Sulfurovum	0	6.5342
Metabolism	Carbohydrate_metabolism	Glycolysis_/_Gluconeogenesis	D_0__Bacteria;D_1__Chloroflexi;D_2__Chloroflexia;D_3__Chloroflexales;D_4__Chloroflexaceae;D_5__Candidatus Chlorothrix	9.4484	0
Metabolism	Carbohydrate_metabolism	Glycolysis_/_Gluconeogenesis	D_0__Bacteria;D_1__Chloroflexi;D_2__Dehalococcoidia;D_3__GIF3;D_4__uncultured bacterium;D_5__uncultured bacterium;D_6__uncultured bacterium	0	37.7996
Metabolism	Carbohydrate_metabolism	Glycolysis_/_Gluconeogenesis	D_0__Bacteria;D_1__Planctomycetes;D_2__Planctomycetacia;D_3__Pirellulales;D_4__Pirellulaceae;D_5__Pir4 lineage	22.8153	0
Metabolism	Carbohydrate_metabolism	Glycolysis_/_Gluconeogenesis	D_0__Bacteria;D_1__Spirochaetes;D_2__Spirochaetia;D_3__Spirochaetales;D_4__Spirochaetaceae;D_5__Spirochaeta 2;D_6__uncultured organism	10.8607	0
Metabolism	Carbohydrate_metabolism	Glycolysis_/_Gluconeogenesis	D_0__Bacteria;D_1__Bacteroidetes;D_2__Bacteroidia;D_3__Bacteroidales;D_4__Bacteroidetes BD2-2	17.4049	0
Metabolism	Carbohydrate_metabolism	Glycolysis_/_Gluconeogenesis	D_0__Bacteria;D_1__Proteobacteria;D_2__Gammaproteobacteria;D_3__Vibrionales;D_4__Vibrionaceae;D_5__Vibrio	0	2.3078
Metabolism	Carbohydrate_metabolism	Glycolysis_/_Gluconeogenesis	D_0__Bacteria;D_1__Proteobacteria;D_2__Deltaproteobacteria;D_3__Myxococcales;D_4__VHS-B3-70;D_5__uncultured bacterium;D_6__uncultured bacterium	1.0145	0
Metabolism	Carbohydrate_metabolism	Glycolysis_/_Gluconeogenesis	D_0__Bacteria;D_1__Chloroflexi;D_2__Anaerolineae;D_3__Thermoflexales;D_4__Thermoflexaceae;D_5__Thermoflexus;D_6__uncultured bacterium	0	11.4844
Metabolism	Carbohydrate_metabolism	Glycolysis_/_Gluconeogenesis	D_0__Bacteria;D_1__Bacteroidetes;D_2__Ignavibacteria;D_3__Kryptoniales;D_4__BSV26	6.6835	0
Metabolism	Carbohydrate_metabolism	Glycolysis_/_Gluconeogenesis	D_0__Bacteria;D_1__Acidobacteria;D_2__Aminicenantia;D_3__Aminicenantales	0	9.0291
Metabolism	Carbohydrate_metabolism	Glycolysis_/_Gluconeogenesis	D_0__Bacteria;D_1__Proteobacteria;D_2__Gammaproteobacteria;D_3__Ectothiorhodospirales;D_4__Thioalkalispiraceae;D_5__Thiohalophilus;D_6__uncultured bacterium	22.6761	0
Metabolism	Carbohydrate_metabolism	Glycolysis_/_Gluconeogenesis	D_0__Bacteria;D_1__Bacteroidetes;D_2__Ignavibacteria;D_3__Kryptoniales;D_4__BSV26	0	2.0791
Metabolism	Carbohydrate_metabolism	Glycolysis_/_Gluconeogenesis	D_0__Bacteria;D_1__Planctomycetes;D_2__Planctomycetacia;D_3__Pirellulales;D_4__Pirellulaceae	4.3164	0
Metabolism	Carbohydrate_metabolism	Glycolysis_/_Gluconeogenesis	D_0__Bacteria;D_1__Planctomycetes;D_2__Planctomycetacia;D_3__Pirellulales;D_4__Pirellulaceae;D_5__Pirellula;D_6__uncultured bacterium	17.8823	0
Metabolism	Carbohydrate_metabolism	Glycolysis_/_Gluconeogenesis	D_0__Bacteria;D_1__Chloroflexi;D_2__Anaerolineae;D_3__Anaerolineales;D_4__Anaerolineaceae;D_5__ADurb.Bin120;D_6__uncultured bacterium	35.685	0
Metabolism	Carbohydrate_metabolism	Glycolysis_/_Gluconeogenesis	D_0__Bacteria;D_1__Firmicutes;D_2__Clostridia;D_3__Clostridiales;D_4__Ruminococcaceae	0.7559	0
Metabolism	Carbohydrate_metabolism	Glycolysis_/_Gluconeogenesis	D_0__Bacteria;D_1__Verrucomicrobia;D_2__Verrucomicrobiae;D_3__Pedosphaerales;D_4__Pedosphaeraceae	13.9239	0
Metabolism	Carbohydrate_metabolism	Glycolysis_/_Gluconeogenesis	D_0__Bacteria;D_1__Proteobacteria;D_2__Alphaproteobacteria;D_3__Rhizobiales;D_4__uncultured;D_5__uncultured bacterium;D_6__uncultured bacterium	0	7.2075
Metabolism	Carbohydrate_metabolism	Glycolysis_/_Gluconeogenesis	D_0__Bacteria;D_1__Proteobacteria;D_2__Alphaproteobacteria;D_3__uncultured;D_4__uncultured organism;D_5__uncultured organism;D_6__uncultured organism	15.0975	0
Metabolism	Carbohydrate_metabolism	Glycolysis_/_Gluconeogenesis	D_0__Bacteria;D_1__Proteobacteria;D_2__Deltaproteobacteria;D_3__Desulfarculales;D_4__Desulfarculaceae;D_5__Desulfatiglans	57.9633	0
Metabolism	Carbohydrate_metabolism	Glycolysis_/_Gluconeogenesis	D_0__Bacteria;D_1__Proteobacteria;D_2__Alphaproteobacteria;D_3__Tistrellales;D_4__Geminicoccaceae;D_5__uncultured;D_6__uncultured bacterium	3.2821	0
Metabolism	Carbohydrate_metabolism	Glycolysis_/_Gluconeogenesis	D_0__Bacteria;D_1__Nitrospirae;D_2__Nitrospira;D_3__Nitrospirales;D_4__Nitrospiraceae;D_5__Nitrospira;D_6__uncultured Nitrospira sp.	0	4.1582
Metabolism	Carbohydrate_metabolism	Glycolysis_/_Gluconeogenesis	D_0__Bacteria;D_1__Bacteroidetes;D_2__Bacteroidia;D_3__Bacteroidales;D_4__Bacteroidetes BD2-2	0	24.2559
Metabolism	Carbohydrate_metabolism	Glycolysis_/_Gluconeogenesis	D_0__Bacteria;D_1__Planctomycetes;D_2__Planctomycetacia;D_3__Pirellulales;D_4__Pirellulaceae;D_5__Pir4 lineage;D_6__uncultured bacterium	9.8661	0
Metabolism	Carbohydrate_metabolism	Glycolysis_/_Gluconeogenesis	D_0__Bacteria;D_1__Bacteroidetes;D_2__Bacteroidia;D_3__Sphingobacteriales;D_4__Lentimicrobiaceae	0	9.9796
Metabolism	Carbohydrate_metabolism	Glycolysis_/_Gluconeogenesis	D_0__Bacteria;D_1__Proteobacteria;D_2__Gammaproteobacteria	0	18.3157
Metabolism	Carbohydrate_metabolism	Glycolysis_/_Gluconeogenesis	D_0__Bacteria;D_1__Chloroflexi;D_2__Dehalococcoidia;D_3__vadinBA26;D_4__uncultured bacterium;D_5__uncultured bacterium;D_6__uncultured bacterium	0	6.8313
Metabolism	Carbohydrate_metabolism	Glycolysis_/_Gluconeogenesis	D_0__Bacteria;D_1__Proteobacteria;D_2__Deltaproteobacteria;D_3__Myxococcales;D_4__PS-B29;D_5__uncultured organism;D_6__uncultured organism	12.5315	0
Metabolism	Carbohydrate_metabolism	Glycolysis_/_Gluconeogenesis	D_0__Bacteria;D_1__Proteobacteria;D_2__Gammaproteobacteria	0	1.7425
Metabolism	Carbohydrate_metabolism	Glycolysis_/_Gluconeogenesis	D_0__Bacteria;D_1__Omnitrophicaeota;D_2__uncultured Omnitrophica bacterium;D_3__uncultured Omnitrophica bacterium;D_4__uncultured Omnitrophica bacterium;D_5__uncultured Omnitrophica bacterium;D_6__uncultured Omnitrophica bacterium	0	2.6731
Metabolism	Carbohydrate_metabolism	Glycolysis_/_Gluconeogenesis	D_0__Bacteria;D_1__Proteobacteria;D_2__Gammaproteobacteria;D_3__Steroidobacterales;D_4__Woeseiaceae;D_5__Woeseia	0	6.059
Metabolism	Carbohydrate_metabolism	Glycolysis_/_Gluconeogenesis	D_0__Bacteria;D_1__Spirochaetes;D_2__Spirochaetia;D_3__Spirochaetales;D_4__Spirochaetaceae;D_5__uncultured	31.8261	0
Metabolism	Carbohydrate_metabolism	Glycolysis_/_Gluconeogenesis	D_0__Bacteria;D_1__Chloroflexi;D_2__Anaerolineae;D_3__Anaerolineales;D_4__Anaerolineaceae;D_5__uncultured;D_6__uncultured organism	10.2042	0
Metabolism	Carbohydrate_metabolism	Glycolysis_/_Gluconeogenesis	D_0__Bacteria;D_1__Proteobacteria;D_2__Alphaproteobacteria;D_3__Rhodobacterales;D_4__Rhodobacteraceae	16.5595	0
Metabolism	Carbohydrate_metabolism	Glycolysis_/_Gluconeogenesis	D_0__Bacteria;D_1__Proteobacteria;D_2__Deltaproteobacteria;D_3__Desulfarculales;D_4__Desulfarculaceae;D_5__Desulfatiglans	23.432	0
Metabolism	Carbohydrate_metabolism	Glycolysis_/_Gluconeogenesis	D_0__Bacteria;D_1__Proteobacteria;D_2__Deltaproteobacteria;D_3__Myxococcales;D_4__Nannocystaceae;D_5__uncultured	47.9778	0
Metabolism	Carbohydrate_metabolism	Glycolysis_/_Gluconeogenesis	D_0__Bacteria;D_1__Actinobacteria;D_2__Thermoleophilia;D_3__Gaiellales;D_4__uncultured;D_5__uncultured soil bacterium;D_6__uncultured soil bacterium	10.98	0
Metabolism	Carbohydrate_metabolism	Glycolysis_/_Gluconeogenesis	D_0__Archaea;D_1__Euryarchaeota;D_2__Thermoplasmata;D_3__SG8-5;D_4__uncultured archaeon;D_5__uncultured archaeon;D_6__uncultured archaeon	9.5478	0
Metabolism	Carbohydrate_metabolism	Glycolysis_/_Gluconeogenesis	D_0__Bacteria;D_1__Proteobacteria;D_2__Deltaproteobacteria;D_3__Syntrophobacterales;D_4__Syntrophobacteraceae;D_5__uncultured	0	0.792
Metabolism	Carbohydrate_metabolism	Glycolysis_/_Gluconeogenesis	D_0__Bacteria;D_1__Bacteroidetes;D_2__Bacteroidia;D_3__Bacteroidales;D_4__Bacteroidetes BD2-2	14.7991	0
Metabolism	Carbohydrate_metabolism	Glycolysis_/_Gluconeogenesis	D_0__Bacteria;D_1__Bacteroidetes;D_2__Bacteroidia;D_3__Bacteroidales;D_4__Marinilabiliaceae;D_5__uncultured;D_6__uncultured organism	2.188	0
Metabolism	Carbohydrate_metabolism	Glycolysis_/_Gluconeogenesis	D_0__Bacteria	1.1935	0
Metabolism	Carbohydrate_metabolism	Glycolysis_/_Gluconeogenesis	D_0__Bacteria;D_1__Cyanobacteria;D_2__Oxyphotobacteria;D_3__Oxyphotobacteria Incertae Sedis;D_4__Unknown Family;D_5__uncultured	7.5189	0
Metabolism	Carbohydrate_metabolism	Glycolysis_/_Gluconeogenesis	D_0__Bacteria;D_1__Proteobacteria;D_2__Deltaproteobacteria;D_3__SAR324 clade(Marine group B);D_4__uncultured bacterium;D_5__uncultured bacterium;D_6__uncultured bacterium	27.7484	0
Metabolism	Carbohydrate_metabolism	Glycolysis_/_Gluconeogenesis	D_0__Bacteria;D_1__Proteobacteria;D_2__Gammaproteobacteria;D_3__uncultured;Ambiguous_taxa;Ambiguous_taxa;Ambiguous_taxa	0.9946	0
Metabolism	Carbohydrate_metabolism	Glycolysis_/_Gluconeogenesis	D_0__Bacteria;D_1__Chloroflexi;D_2__Anaerolineae;D_3__Anaerolineales;D_4__Anaerolineaceae;D_5__uncultured;D_6__uncultured Chloroflexi bacterium	42.4282	0
Metabolism	Carbohydrate_metabolism	Glycolysis_/_Gluconeogenesis	D_0__Bacteria;D_1__Proteobacteria;D_2__Gammaproteobacteria;D_3__Nitrosococcales;D_4__Nitrosococcaceae	0	15.3852
Metabolism	Carbohydrate_metabolism	Glycolysis_/_Gluconeogenesis	D_0__Bacteria	1.1338	0
Metabolism	Carbohydrate_metabolism	Glycolysis_/_Gluconeogenesis	D_0__Bacteria;D_1__Proteobacteria;D_2__Gammaproteobacteria;D_3__uncultured;Ambiguous_taxa;Ambiguous_taxa;Ambiguous_taxa	0.3382	0
Metabolism	Carbohydrate_metabolism	Glycolysis_/_Gluconeogenesis	D_0__Bacteria;D_1__Gemmatimonadetes;D_2__BD2-11 terrestrial group;D_3__uncultured Gemmatimonadetes bacterium;D_4__uncultured Gemmatimonadetes bacterium;D_5__uncultured Gemmatimonadetes bacterium;D_6__uncultured Gemmatimonadetes bacterium	38.5891	0
Metabolism	Carbohydrate_metabolism	Glycolysis_/_Gluconeogenesis	D_0__Bacteria;D_1__Bacteroidetes;D_2__Bacteroidia;D_3__Bacteroidales	6.962	0
Metabolism	Carbohydrate_metabolism	Glycolysis_/_Gluconeogenesis	D_0__Bacteria;D_1__Proteobacteria;D_2__Deltaproteobacteria;D_3__Desulfarculales;D_4__Desulfarculaceae;D_5__Desulfatiglans	1.1537	0
Metabolism	Carbohydrate_metabolism	Glycolysis_/_Gluconeogenesis	D_0__Bacteria;D_1__Proteobacteria;D_2__Deltaproteobacteria;D_3__Desulfobacterales;D_4__Desulfobacteraceae	0.7559	0
Metabolism	Carbohydrate_metabolism	Glycolysis_/_Gluconeogenesis	D_0__Bacteria;D_1__Spirochaetes;D_2__Spirochaetia;D_3__Spirochaetales;D_4__Spirochaetaceae;D_5__Spirochaeta 2;Ambiguous_taxa	9.697	0
Metabolism	Carbohydrate_metabolism	Glycolysis_/_Gluconeogenesis	D_0__Bacteria;D_1__Firmicutes;D_2__Bacilli;D_3__Bacillales;D_4__Paenibacillaceae;D_5__Paenibacillus;D_6__Paenibacillus polymyxa	2.0687	0
Metabolism	Carbohydrate_metabolism	Glycolysis_/_Gluconeogenesis	D_0__Bacteria;D_1__Bacteroidetes;D_2__Bacteroidia;D_3__Bacteroidales;D_4__SB-5;D_5__uncultured organism;D_6__uncultured organism	0.8752	0
Metabolism	Carbohydrate_metabolism	Glycolysis_/_Gluconeogenesis	D_0__Bacteria;D_1__Patescibacteria;D_2__ABY1;D_3__Candidatus Falkowbacteria;D_4__uncultured bacterium;D_5__uncultured bacterium;D_6__uncultured bacterium	0	2.4949
Metabolism	Carbohydrate_metabolism	Glycolysis_/_Gluconeogenesis	D_0__Bacteria;D_1__Chloroflexi;D_2__Anaerolineae;D_3__Anaerolineales;D_4__Anaerolineaceae;D_5__uncultured;D_6__uncultured Chloroflexi bacterium	0	32.6118
Metabolism	Carbohydrate_metabolism	Glycolysis_/_Gluconeogenesis	D_0__Bacteria;D_1__Chloroflexi;D_2__Anaerolineae;D_3__Caldilineales;D_4__Caldilineaceae;D_5__uncultured	41.2546	0
Metabolism	Carbohydrate_metabolism	Glycolysis_/_Gluconeogenesis	D_0__Bacteria;D_1__Proteobacteria;D_2__Gammaproteobacteria;D_3__Vibrionales;D_4__Vibrionaceae;D_5__Vibrio;D_6__Vibrio vulnificus	0	164.94
Metabolism	Carbohydrate_metabolism	Glycolysis_/_Gluconeogenesis	D_0__Bacteria;D_1__Calditrichaeota;D_2__Calditrichia;D_3__Calditrichales;D_4__Calditrichaceae;D_5__uncultured bacterium;D_6__uncultured bacterium	0.7559	0
Metabolism	Carbohydrate_metabolism	Glycolysis_/_Gluconeogenesis	D_0__Bacteria	1.2532	0
Metabolism	Carbohydrate_metabolism	Glycolysis_/_Gluconeogenesis	D_0__Bacteria;D_1__Proteobacteria;D_2__Gammaproteobacteria	0.8752	0
Metabolism	Carbohydrate_metabolism	Glycolysis_/_Gluconeogenesis	D_0__Bacteria;D_1__Dependentiae;D_2__Babeliae;D_3__Babeliales;D_4__Vermiphilaceae	1.7902	0
Metabolism	Carbohydrate_metabolism	Glycolysis_/_Gluconeogenesis	D_0__Bacteria;D_1__LCP-89;D_2__uncultured bacterium;D_3__uncultured bacterium;D_4__uncultured bacterium;D_5__uncultured bacterium;D_6__uncultured bacterium	0	15.1476
Metabolism	Carbohydrate_metabolism	Glycolysis_/_Gluconeogenesis	D_0__Bacteria;D_1__Firmicutes;D_2__Clostridia;D_3__Clostridiales	36.1624	0
Metabolism	Carbohydrate_metabolism	Glycolysis_/_Gluconeogenesis	D_0__Bacteria;D_1__Proteobacteria;D_2__Alphaproteobacteria;D_3__uncultured	11.9348	0
Metabolism	Carbohydrate_metabolism	Glycolysis_/_Gluconeogenesis	D_0__Bacteria;D_1__Proteobacteria;D_2__Alphaproteobacteria;D_3__Tistrellales;D_4__Geminicoccaceae;D_5__uncultured;D_6__uncultured bacterium	0	33.9781
Metabolism	Carbohydrate_metabolism	Glycolysis_/_Gluconeogenesis	D_0__Bacteria;D_1__Fibrobacteres;D_2__Fibrobacteria;D_3__Fibrobacterales	20.6273	0
Metabolism	Carbohydrate_metabolism	Glycolysis_/_Gluconeogenesis	D_0__Bacteria;D_1__Proteobacteria;D_2__Gammaproteobacteria;D_3__Chromatiales;D_4__Chromatiaceae;D_5__uncultured;D_6__uncultured bacterium	6.8028	0
Metabolism	Carbohydrate_metabolism	Glycolysis_/_Gluconeogenesis	D_0__Bacteria;D_1__Proteobacteria;D_2__Gammaproteobacteria;D_3__Nitrosococcales;D_4__Nitrosococcaceae;D_5__AqS1	0	28.2755
Metabolism	Carbohydrate_metabolism	Glycolysis_/_Gluconeogenesis	D_0__Bacteria;D_1__Chloroflexi;D_2__Anaerolineae;D_3__Anaerolineales;D_4__Anaerolineaceae;D_5__uncultured;D_6__uncultured Chloroflexi bacterium	15.8733	0
Metabolism	Carbohydrate_metabolism	Glycolysis_/_Gluconeogenesis	D_0__Bacteria;D_1__Planctomycetes;D_2__Phycisphaerae;D_3__Phycisphaerales;D_4__AKAU3564 sediment group;D_5__uncultured bacterium;D_6__uncultured bacterium	4.5352	0
Metabolism	Carbohydrate_metabolism	Glycolysis_/_Gluconeogenesis	D_0__Bacteria;D_1__Proteobacteria;D_2__Gammaproteobacteria;D_3__Vibrionales;D_4__Vibrionaceae;D_5__Vibrio;D_6__Vibrio vulnificus	0	346.513
Metabolism	Carbohydrate_metabolism	Glycolysis_/_Gluconeogenesis	D_0__Bacteria;D_1__Calditrichaeota;D_2__Calditrichia;D_3__Calditrichales;D_4__Calditrichaceae;D_5__Calorithrix	1.5117	0
Metabolism	Carbohydrate_metabolism	Glycolysis_/_Gluconeogenesis	D_0__Bacteria;D_1__Proteobacteria;D_2__Alphaproteobacteria;D_3__uncultured;D_4__uncultured organism;D_5__uncultured organism;D_6__uncultured organism	41.3143	0
Metabolism	Carbohydrate_metabolism	Glycolysis_/_Gluconeogenesis	D_0__Bacteria;D_1__Proteobacteria;D_2__Deltaproteobacteria	2.7748	0
Metabolism	Carbohydrate_metabolism	Glycolysis_/_Gluconeogenesis	D_0__Bacteria;D_1__Proteobacteria;D_2__Gammaproteobacteria;D_3__Nitrosococcales;D_4__Nitrosococcaceae;D_5__Inmirania;D_6__uncultured gamma proteobacterium	2.924	0
Metabolism	Carbohydrate_metabolism	Glycolysis_/_Gluconeogenesis	D_0__Bacteria;D_1__Chloroflexi;D_2__Anaerolineae;D_3__Anaerolineales;D_4__Anaerolineaceae;D_5__uncultured;D_6__uncultured Chloroflexi bacterium	0	12.4745
Metabolism	Carbohydrate_metabolism	Glycolysis_/_Gluconeogenesis	D_0__Bacteria;D_1__Proteobacteria;D_2__Deltaproteobacteria;D_3__Desulfarculales;D_4__Desulfarculaceae;D_5__Desulfatiglans	11.716	0
Metabolism	Carbohydrate_metabolism	Glycolysis_/_Gluconeogenesis	D_0__Bacteria;D_1__Actinobacteria;D_2__Acidimicrobiia;D_3__IMCC26256	70.3556	0
Metabolism	Carbohydrate_metabolism	Glycolysis_/_Gluconeogenesis	D_0__Archaea;D_1__Nanoarchaeaeota;D_2__Nanohaloarchaeia;D_3__Aenigmarchaeales;D_4__uncultured archaeon;D_5__uncultured archaeon;D_6__uncultured archaeon	4.1573	0
Metabolism	Carbohydrate_metabolism	Glycolysis_/_Gluconeogenesis	D_0__Archaea;D_1__Nanoarchaeaeota;D_2__Woesearchaeia	6.9142	0
Metabolism	Carbohydrate_metabolism	Glycolysis_/_Gluconeogenesis	D_0__Bacteria;D_1__Cyanobacteria;D_2__Oxyphotobacteria;D_3__Nostocales;D_4__Rubidibacteraceae;D_5__Rubidibacter KORDI 51-2;Ambiguous_taxa	20.6074	0
Metabolism	Carbohydrate_metabolism	Glycolysis_/_Gluconeogenesis	D_0__Bacteria;D_1__Modulibacteria;D_2__Moduliflexia;D_3__Moduliflexales;D_4__Moduliflexaceae;D_5__uncultured bacterium;D_6__uncultured bacterium	2.5063	0
Metabolism	Carbohydrate_metabolism	Glycolysis_/_Gluconeogenesis	Unassigned	28.8225	0
Metabolism	Carbohydrate_metabolism	Glycolysis_/_Gluconeogenesis	D_0__Bacteria;D_1__Proteobacteria;D_2__Gammaproteobacteria	0.2089	0
Metabolism	Carbohydrate_metabolism	Glycolysis_/_Gluconeogenesis	D_0__Bacteria;D_1__Chloroflexi;D_2__Dehalococcoidia;D_3__MB-C2-126;D_4__uncultured bacterium;D_5__uncultured bacterium;D_6__uncultured bacterium	35.685	0
Metabolism	Carbohydrate_metabolism	Glycolysis_/_Gluconeogenesis	D_0__Bacteria;D_1__Proteobacteria;D_2__Gammaproteobacteria	1.4322	0
Metabolism	Carbohydrate_metabolism	Glycolysis_/_Gluconeogenesis	D_0__Bacteria;D_1__Bacteroidetes;D_2__Bacteroidia;D_3__Bacteroidales;D_4__Bacteroidetes BD2-2	0	0.99
Metabolism	Carbohydrate_metabolism	Glycolysis_/_Gluconeogenesis	D_0__Bacteria;D_1__Chloroflexi;D_2__Dehalococcoidia;D_3__SAR202 clade	17.9022	0
Metabolism	Carbohydrate_metabolism	Glycolysis_/_Gluconeogenesis	D_0__Bacteria;D_1__Proteobacteria;D_2__Alphaproteobacteria	22.5567	0
Metabolism	Carbohydrate_metabolism	Glycolysis_/_Gluconeogenesis	D_0__Bacteria	0	5.465
Metabolism	Carbohydrate_metabolism	Glycolysis_/_Gluconeogenesis	D_0__Bacteria;D_1__Bacteroidetes;D_2__Bacteroidia;D_3__Chitinophagales;D_4__Saprospiraceae;D_5__Saprospira;D_6__uncultured bacterium	1.2432	0
Metabolism	Carbohydrate_metabolism	Glycolysis_/_Gluconeogenesis	D_0__Archaea;D_1__Nanoarchaeaeota;D_2__Woesearchaeia	0	4.4354
Metabolism	Carbohydrate_metabolism	Glycolysis_/_Gluconeogenesis	D_0__Bacteria;D_1__Proteobacteria;D_2__Deltaproteobacteria;D_3__Desulfarculales;D_4__Desulfarculaceae;D_5__Desulfatiglans;D_6__uncultured bacterium	27.6887	0
Metabolism	Carbohydrate_metabolism	Glycolysis_/_Gluconeogenesis	D_0__Bacteria;D_1__Proteobacteria;D_2__Gammaproteobacteria;D_3__Nitrosococcales;D_4__Methylophagaceae;D_5__Methylophaga;D_6__uncultured bacterium	13.9836	0
Metabolism	Carbohydrate_metabolism	Glycolysis_/_Gluconeogenesis	D_0__Bacteria;D_1__Proteobacteria;D_2__Gammaproteobacteria;D_3__uncultured;Ambiguous_taxa;Ambiguous_taxa;Ambiguous_taxa	0	2.6335
Metabolism	Carbohydrate_metabolism	Glycolysis_/_Gluconeogenesis	D_0__Bacteria;D_1__Planctomycetes;D_2__OM190	1.4322	0
Metabolism	Carbohydrate_metabolism	Glycolysis_/_Gluconeogenesis	D_0__Bacteria;D_1__Proteobacteria;D_2__Gammaproteobacteria;D_3__HOC36	27.3506	0
Metabolism	Carbohydrate_metabolism	Glycolysis_/_Gluconeogenesis	D_0__Bacteria;D_1__Proteobacteria;D_2__Gammaproteobacteria;D_3__Vibrionales;D_4__Vibrionaceae;D_5__Vibrio	0	6.6531
Metabolism	Carbohydrate_metabolism	Glycolysis_/_Gluconeogenesis	D_0__Archaea;D_1__Nanoarchaeaeota;D_2__Woesearchaeia	0	0.697
Metabolism	Carbohydrate_metabolism	Glycolysis_/_Gluconeogenesis	D_0__Bacteria;D_1__Calditrichaeota;D_2__Calditrichia;D_3__Calditrichales;D_4__Calditrichaceae;D_5__Calorithrix;D_6__uncultured bacterium	8.3146	0
Metabolism	Carbohydrate_metabolism	Glycolysis_/_Gluconeogenesis	D_0__Bacteria;D_1__Proteobacteria;D_2__Deltaproteobacteria;D_3__Myxococcales;D_4__Nannocystaceae;D_5__uncultured;D_6__uncultured bacterium	0	6.4154
Metabolism	Carbohydrate_metabolism	Glycolysis_/_Gluconeogenesis	D_0__Bacteria;D_1__Cyanobacteria;D_2__Oxyphotobacteria;D_3__Nostocales	1.5515	0
Metabolism	Carbohydrate_metabolism	Glycolysis_/_Gluconeogenesis	D_0__Bacteria;D_1__Spirochaetes;D_2__Spirochaetia;D_3__Spirochaetales;D_4__Spirochaetaceae;D_5__uncultured;D_6__uncultured organism	0	44.7497
Metabolism	Carbohydrate_metabolism	Glycolysis_/_Gluconeogenesis	D_0__Bacteria	6.4448	0
Metabolism	Carbohydrate_metabolism	Glycolysis_/_Gluconeogenesis	D_0__Bacteria;D_1__Proteobacteria;D_2__Gammaproteobacteria;D_3__Vibrionales;D_4__Vibrionaceae;D_5__Vibrio	0	27.028
Metabolism	Carbohydrate_metabolism	Glycolysis_/_Gluconeogenesis	D_0__Archaea;D_1__Nanoarchaeaeota;D_2__Woesearchaeia	0	4.269
Metabolism	Carbohydrate_metabolism	Glycolysis_/_Gluconeogenesis	D_0__Bacteria;D_1__Chloroflexi;D_2__Anaerolineae;D_3__RBG-13-54-9	0.915	0
Metabolism	Carbohydrate_metabolism	Glycolysis_/_Gluconeogenesis	D_0__Bacteria;D_1__Proteobacteria;D_2__Gammaproteobacteria;D_3__Ectothiorhodospirales;D_4__Ectothiorhodospiraceae;D_5__Thioalkalivibrio;Ambiguous_taxa	0.5768	0
Metabolism	Carbohydrate_metabolism	Glycolysis_/_Gluconeogenesis	D_0__Bacteria;D_1__Actinobacteria;D_2__Acidimicrobiia;D_3__Actinomarinales;D_4__uncultured;D_5__uncultured actinobacterium;D_6__uncultured actinobacterium	24.2276	0
Metabolism	Carbohydrate_metabolism	Glycolysis_/_Gluconeogenesis	D_0__Bacteria;D_1__Actinobacteria;D_2__Acidimicrobiia;D_3__Actinomarinales;D_4__uncultured	14.3217	0
Metabolism	Carbohydrate_metabolism	Glycolysis_/_Gluconeogenesis	D_0__Bacteria;D_1__Proteobacteria;D_2__Gammaproteobacteria;D_3__Ectothiorhodospirales	5.4701	0
Metabolism	Carbohydrate_metabolism	Glycolysis_/_Gluconeogenesis	D_0__Bacteria;D_1__Chloroflexi;D_2__Dehalococcoidia;D_3__uncultured bacterium;D_4__uncultured bacterium;D_5__uncultured bacterium;D_6__uncultured bacterium	9.6075	0
Metabolism	Carbohydrate_metabolism	Glycolysis_/_Gluconeogenesis	D_0__Bacteria;D_1__Proteobacteria;D_2__Gammaproteobacteria;D_3__Chromatiales;D_4__Chromatiaceae;D_5__uncultured;D_6__uncultured bacterium	64.6468	0
Metabolism	Carbohydrate_metabolism	Glycolysis_/_Gluconeogenesis	D_0__Bacteria;D_1__Proteobacteria;D_2__Deltaproteobacteria;D_3__Bradymonadales;D_4__Bradymonadaceae;D_5__uncultured bacterium;D_6__uncultured bacterium	0	7.9005
Metabolism	Carbohydrate_metabolism	Glycolysis_/_Gluconeogenesis	D_0__Bacteria;D_1__Proteobacteria;D_2__Alphaproteobacteria;D_3__uncultured	0	13.3655
Metabolism	Carbohydrate_metabolism	Glycolysis_/_Gluconeogenesis	D_0__Bacteria;D_1__Proteobacteria;D_2__Gammaproteobacteria;D_3__1013-28-CG33;D_4__uncultured bacterium;D_5__uncultured bacterium;D_6__uncultured bacterium	74.5924	0
Metabolism	Carbohydrate_metabolism	Glycolysis_/_Gluconeogenesis	D_0__Bacteria;D_1__Proteobacteria;D_2__Gammaproteobacteria;D_3__Cellvibrionales	0.8354	0
Metabolism	Carbohydrate_metabolism	Glycolysis_/_Gluconeogenesis	D_0__Bacteria;D_1__Proteobacteria;D_2__Gammaproteobacteria;D_3__1013-28-CG33;D_4__uncultured bacterium;D_5__uncultured bacterium;D_6__uncultured bacterium	17.4049	0
Metabolism	Carbohydrate_metabolism	Glycolysis_/_Gluconeogenesis	D_0__Bacteria;D_1__Proteobacteria;D_2__Gammaproteobacteria;D_3__Oceanospirillales;D_4__Pseudohongiellaceae;D_5__Pseudohongiella	0.4973	0
Metabolism	Carbohydrate_metabolism	Glycolysis_/_Gluconeogenesis	D_0__Archaea;D_1__Nanoarchaeaeota;D_2__Woesearchaeia;D_3__uncultured archaeon;D_4__uncultured archaeon;D_5__uncultured archaeon;D_6__uncultured archaeon	0	4.1186
Metabolism	Carbohydrate_metabolism	Glycolysis_/_Gluconeogenesis	D_0__Bacteria;D_1__Chloroflexi;D_2__Dehalococcoidia;D_3__vadinBA26;D_4__uncultured bacterium;D_5__uncultured bacterium;D_6__uncultured bacterium	0	25.1866
Metabolism	Carbohydrate_metabolism	Glycolysis_/_Gluconeogenesis	D_0__Archaea;D_1__Nanoarchaeaeota;D_2__Woesearchaeia;D_3__uncultured crenarchaeote;D_4__uncultured crenarchaeote;D_5__uncultured crenarchaeote;D_6__uncultured crenarchaeote	0	6.3362
Metabolism	Carbohydrate_metabolism	Glycolysis_/_Gluconeogenesis	D_0__Bacteria;D_1__Omnitrophicaeota;Ambiguous_taxa;Ambiguous_taxa;Ambiguous_taxa;Ambiguous_taxa;Ambiguous_taxa	3.1826	0
Metabolism	Carbohydrate_metabolism	Glycolysis_/_Gluconeogenesis	D_0__Bacteria;D_1__Planctomycetes;D_2__Phycisphaerae;D_3__mle1-8;D_4__uncultured bacterium;D_5__uncultured bacterium;D_6__uncultured bacterium	0	5.6432
Metabolism	Carbohydrate_metabolism	Glycolysis_/_Gluconeogenesis	D_0__Bacteria;D_1__Proteobacteria;D_2__Gammaproteobacteria	32.2239	0
Metabolism	Carbohydrate_metabolism	Glycolysis_/_Gluconeogenesis	D_0__Bacteria;D_1__Proteobacteria;D_2__Gammaproteobacteria	1.3725	0
Metabolism	Carbohydrate_metabolism	Glycolysis_/_Gluconeogenesis	D_0__Bacteria;D_1__Spirochaetes;D_2__Spirochaetia;D_3__Spirochaetales;D_4__Spirochaetaceae;D_5__Spirochaeta 2	4.9132	0
Metabolism	Carbohydrate_metabolism	Glycolysis_/_Gluconeogenesis	D_0__Bacteria;D_1__Proteobacteria;D_2__Gammaproteobacteria;D_3__Nitrosococcales;D_4__Nitrosococcaceae;D_5__AqS1	37.5946	0
Metabolism	Carbohydrate_metabolism	Glycolysis_/_Gluconeogenesis	D_0__Bacteria;D_1__Chloroflexi;D_2__Dehalococcoidia;D_3__S085;D_4__uncultured bacterium;D_5__uncultured bacterium;D_6__uncultured bacterium	0	13.8605
Metabolism	Carbohydrate_metabolism	Glycolysis_/_Gluconeogenesis	Unassigned	0.4376	0
Metabolism	Carbohydrate_metabolism	Glycolysis_/_Gluconeogenesis	D_0__Bacteria;D_1__Actinobacteria;D_2__Acidimicrobiia;D_3__Actinomarinales;D_4__uncultured	15.4555	0
Metabolism	Carbohydrate_metabolism	Glycolysis_/_Gluconeogenesis	D_0__Bacteria;D_1__Bacteroidetes;D_2__Bacteroidia;D_3__Bacteroidales;D_4__SB-5;D_5__uncultured bacterium;D_6__uncultured bacterium	0	30.1962
Metabolism	Carbohydrate_metabolism	Glycolysis_/_Gluconeogenesis	D_0__Bacteria;D_1__Planctomycetes;D_2__Phycisphaerae;D_3__mle1-8;D_4__uncultured bacterium;D_5__uncultured bacterium;D_6__uncultured bacterium	0	12.0389
Metabolism	Carbohydrate_metabolism	Glycolysis_/_Gluconeogenesis	D_0__Bacteria;D_1__Elusimicrobia;D_2__Elusimicrobia;D_3__MD2894-B20;D_4__uncultured bacterium;D_5__uncultured bacterium;D_6__uncultured bacterium	1.7902	0
Metabolism	Carbohydrate_metabolism	Glycolysis_/_Gluconeogenesis	D_0__Bacteria;D_1__Proteobacteria;D_2__Alphaproteobacteria;D_3__Rhodospirillales;D_4__Rhodopirillaceae;D_5__Defluviicoccus	13.4266	0
Metabolism	Carbohydrate_metabolism	Glycolysis_/_Gluconeogenesis	D_0__Bacteria;D_1__Actinobacteria;D_2__Acidimicrobiia;D_3__Actinomarinales;D_4__uncultured	0	18.7117
Metabolism	Carbohydrate_metabolism	Glycolysis_/_Gluconeogenesis	D_0__Bacteria;D_1__Chloroflexi;D_2__Anaerolineae;D_3__Anaerolineales;D_4__Anaerolineaceae;D_5__Anaerolineaceae UCG-001;D_6__uncultured bacterium	4.4557	0
Metabolism	Carbohydrate_metabolism	Glycolysis_/_Gluconeogenesis	D_0__Bacteria;D_1__Bacteroidetes;D_2__Bacteroidia;D_3__Cytophagales;D_4__Cyclobacteriaceae;D_5__uncultured	0	44.6705
Metabolism	Carbohydrate_metabolism	Glycolysis_/_Gluconeogenesis	D_0__Bacteria;D_1__Gemmatimonadetes;D_2__BD2-11 terrestrial group;D_3__uncultured Gemmatimonadetes bacterium;D_4__uncultured Gemmatimonadetes bacterium;D_5__uncultured Gemmatimonadetes bacterium;D_6__uncultured Gemmatimonadetes bacterium	0	35.2453
Metabolism	Carbohydrate_metabolism	Glycolysis_/_Gluconeogenesis	D_0__Bacteria;D_1__Proteobacteria;D_2__Alphaproteobacteria;D_3__Rhodobacterales;D_4__Rhodobacteraceae;D_5__Silicimonas;D_6__uncultured bacterium	29.5883	0
Metabolism	Carbohydrate_metabolism	Glycolysis_/_Gluconeogenesis	D_0__Bacteria;D_1__Cyanobacteria;D_2__Oxyphotobacteria;D_3__Nostocales	0	0.8019
Metabolism	Carbohydrate_metabolism	Glycolysis_/_Gluconeogenesis	D_0__Bacteria;D_1__Proteobacteria;D_2__Alphaproteobacteria;D_3__Rhodobacterales;D_4__Rhodobacteraceae	63.6721	0
Metabolism	Carbohydrate_metabolism	Glycolysis_/_Gluconeogenesis	D_0__Bacteria	0.4177	0
Metabolism	Carbohydrate_metabolism	Glycolysis_/_Gluconeogenesis	D_0__Bacteria;D_1__Proteobacteria;D_2__Gammaproteobacteria;D_3__Vibrionales;D_4__Vibrionaceae;D_5__Vibrio;D_6__Vibrio vulnificus	0	123.359
Metabolism	Carbohydrate_metabolism	Glycolysis_/_Gluconeogenesis	D_0__Bacteria;D_1__Epsilonbacteraeota;D_2__Campylobacteria;D_3__Campylobacterales;D_4__Rs-M59 termite group;D_5__uncultured Epsilonproteobacteria bacterium;D_6__uncultured Epsilonproteobacteria bacterium	16.2512	0
Metabolism	Carbohydrate_metabolism	Glycolysis_/_Gluconeogenesis	D_0__Archaea;D_1__Nanoarchaeaeota;D_2__Woesearchaeia	21.1644	0
Metabolism	Carbohydrate_metabolism	Glycolysis_/_Gluconeogenesis	D_0__Bacteria;D_1__Dependentiae;D_2__Babeliae;D_3__Babeliales;D_4__uncultured Candidatus Dependentiae bacterium;D_5__uncultured Candidatus Dependentiae bacterium;D_6__uncultured Candidatus Dependentiae bacterium	6.763	0
Metabolism	Carbohydrate_metabolism	Glycolysis_/_Gluconeogenesis	D_0__Bacteria;D_1__Planctomycetes;D_2__Planctomycetacia;D_3__Pirellulales;D_4__Pirellulaceae;D_5__uncultured;D_6__uncultured organism	22.8153	0
Metabolism	Carbohydrate_metabolism	Glycolysis_/_Gluconeogenesis	D_0__Bacteria;D_1__Proteobacteria;D_2__Gammaproteobacteria	0.9946	0
Metabolism	Carbohydrate_metabolism	Glycolysis_/_Gluconeogenesis	Unassigned	23.79	0
Metabolism	Carbohydrate_metabolism	Glycolysis_/_Gluconeogenesis	D_0__Archaea;D_1__Nanoarchaeaeota;D_2__Woesearchaeia	0	0.8712
Metabolism	Carbohydrate_metabolism	Glycolysis_/_Gluconeogenesis	D_0__Bacteria	0	0.594
Metabolism	Carbohydrate_metabolism	Glycolysis_/_Gluconeogenesis	D_0__Bacteria;D_1__Proteobacteria;D_2__Deltaproteobacteria;D_3__Myxococcales;D_4__Nannocystaceae;D_5__uncultured	0	45.6209
Metabolism	Carbohydrate_metabolism	Glycolysis_/_Gluconeogenesis	Unassigned	4.1573	0
Metabolism	Carbohydrate_metabolism	Glycolysis_/_Gluconeogenesis	Unassigned	0	7.1481
Metabolism	Carbohydrate_metabolism	Glycolysis_/_Gluconeogenesis	D_0__Bacteria	2.4665	0
Metabolism	Carbohydrate_metabolism	Glycolysis_/_Gluconeogenesis	D_0__Bacteria;D_1__Bacteroidetes;D_2__Bacteroidia;D_3__Bacteroidales	0	31.8792
Metabolism	Carbohydrate_metabolism	Glycolysis_/_Gluconeogenesis	D_0__Bacteria;D_1__Spirochaetes;D_2__Spirochaetia;D_3__Spirochaetales;D_4__Spirochaetaceae;D_5__Spirochaeta 2;D_6__uncultured spirochete	7.7079	0
Metabolism	Carbohydrate_metabolism	Glycolysis_/_Gluconeogenesis	D_0__Bacteria;D_1__Firmicutes;D_2__Bacilli;D_3__Bacillales;D_4__Paenibacillaceae;D_5__Paenibacillus;D_6__Paenibacillus polymyxa	0	1.9048
Metabolism	Carbohydrate_metabolism	Glycolysis_/_Gluconeogenesis	D_0__Bacteria;D_1__Proteobacteria;D_2__Gammaproteobacteria;D_3__Nitrosococcales;D_4__Nitrosococcaceae	0	0.7128
Metabolism	Carbohydrate_metabolism	Glycolysis_/_Gluconeogenesis	D_0__Bacteria;D_1__Proteobacteria;D_2__Gammaproteobacteria;D_3__HOC36;D_4__uncultured bacterium;D_5__uncultured bacterium;D_6__uncultured bacterium	0	29.7011
Metabolism	Carbohydrate_metabolism	Glycolysis_/_Gluconeogenesis	D_0__Bacteria;D_1__Proteobacteria;D_2__Gammaproteobacteria;D_3__Vibrionales;D_4__Vibrionaceae;D_5__Vibrio	0	404.43
Metabolism	Carbohydrate_metabolism	Glycolysis_/_Gluconeogenesis	D_0__Bacteria;D_1__Proteobacteria;D_2__Gammaproteobacteria;D_3__Chromatiales;D_4__Chromatiaceae;D_5__uncultured;D_6__uncultured bacterium	35.9237	0
Metabolism	Carbohydrate_metabolism	Glycolysis_/_Gluconeogenesis	D_0__Bacteria;D_1__Spirochaetes;D_2__Spirochaetia;D_3__Spirochaetales;D_4__Spirochaetaceae;D_5__uncultured	29.837	0
Metabolism	Carbohydrate_metabolism	Glycolysis_/_Gluconeogenesis	D_0__Bacteria	2.387	0
Metabolism	Carbohydrate_metabolism	Glycolysis_/_Gluconeogenesis	D_0__Bacteria;D_1__Proteobacteria;D_2__Alphaproteobacteria;D_3__Rhizobiales;D_4__Methyloligellaceae;D_5__uncultured;D_6__uncultured bacterium	37.7139	0
Metabolism	Carbohydrate_metabolism	Glycolysis_/_Gluconeogenesis	D_0__Bacteria;D_1__Chloroflexi;D_2__Anaerolineae	0	0.7524
Metabolism	Carbohydrate_metabolism	Glycolysis_/_Gluconeogenesis	D_0__Bacteria	0	1.7227
Metabolism	Carbohydrate_metabolism	Glycolysis_/_Gluconeogenesis	D_0__Bacteria;D_1__Bacteroidetes;D_2__Rhodothermia;D_3__Balneolales;D_4__Balneolaceae	0	1.0692
Metabolism	Carbohydrate_metabolism	Glycolysis_/_Gluconeogenesis	D_0__Bacteria;D_1__Spirochaetes;D_2__Spirochaetia;D_3__Spirochaetales;D_4__Spirochaetaceae;D_5__uncultured;D_6__uncultured Spirochaetes bacterium	25.0631	0
Metabolism	Carbohydrate_metabolism	Glycolysis_/_Gluconeogenesis	D_0__Bacteria;D_1__Elusimicrobia;D_2__Lineage IIc;D_3__uncultured bacterium;D_4__uncultured bacterium;D_5__uncultured bacterium;D_6__uncultured bacterium	0.8951	0
Metabolism	Carbohydrate_metabolism	Glycolysis_/_Gluconeogenesis	D_0__Archaea;D_1__Nanoarchaeaeota;D_2__Woesearchaeia	4.201	0
Metabolism	Carbohydrate_metabolism	Glycolysis_/_Gluconeogenesis	D_0__Bacteria;D_1__Spirochaetes;D_2__Spirochaetia;D_3__Spirochaetales;D_4__Spirochaetaceae;D_5__Sediminispirochaeta	0	1.1286
Metabolism	Carbohydrate_metabolism	Glycolysis_/_Gluconeogenesis	D_0__Bacteria;D_1__Planctomycetes;D_2__Pla4 lineage;D_3__uncultured planctomycete;D_4__uncultured planctomycete;D_5__uncultured planctomycete;D_6__uncultured planctomycete	0.358	0
Metabolism	Carbohydrate_metabolism	Glycolysis_/_Gluconeogenesis	D_0__Bacteria;D_1__Zixibacteria;D_2__uncultured bacterium;D_3__uncultured bacterium;D_4__uncultured bacterium;D_5__uncultured bacterium;D_6__uncultured bacterium	11.6364	0
Metabolism	Carbohydrate_metabolism	Glycolysis_/_Gluconeogenesis	D_0__Bacteria;D_1__Proteobacteria;D_2__Deltaproteobacteria;D_3__Desulfarculales;D_4__Desulfarculaceae;D_5__Desulfatiglans	0	34.3741
Metabolism	Carbohydrate_metabolism	Glycolysis_/_Gluconeogenesis	D_0__Bacteria;D_1__Chloroflexi;D_2__Dehalococcoidia;D_3__GIF3;D_4__uncultured bacterium;D_5__uncultured bacterium;D_6__uncultured bacterium	6.8625	0
Metabolism	Carbohydrate_metabolism	Glycolysis_/_Gluconeogenesis	D_0__Bacteria;D_1__Proteobacteria;D_2__Deltaproteobacteria;D_3__Myxococcales;D_4__PS-B29;D_5__uncultured organism;D_6__uncultured organism	0.5371	0
Metabolism	Carbohydrate_metabolism	Glycolysis_/_Gluconeogenesis	D_0__Bacteria;D_1__Proteobacteria;D_2__Gammaproteobacteria;D_3__Arenicellales;D_4__Arenicellaceae;D_5__uncultured	38.43	0
Metabolism	Carbohydrate_metabolism	Glycolysis_/_Gluconeogenesis	D_0__Bacteria;D_1__Proteobacteria;D_2__Gammaproteobacteria	0.915	0
Metabolism	Carbohydrate_metabolism	Glycolysis_/_Gluconeogenesis	D_0__Bacteria;D_1__Gemmatimonadetes;D_2__BD2-11 terrestrial group	0	5.3858
Metabolism	Carbohydrate_metabolism	Glycolysis_/_Gluconeogenesis	D_0__Bacteria;D_1__Chloroflexi;D_2__Dehalococcoidia;D_3__vadinBA26;D_4__uncultured bacterium;D_5__uncultured bacterium;D_6__uncultured bacterium	0	11.8409
Metabolism	Carbohydrate_metabolism	Glycolysis_/_Gluconeogenesis	D_0__Archaea;D_1__Nanoarchaeaeota;D_2__Woesearchaeia	0	1.0455
Metabolism	Carbohydrate_metabolism	Glycolysis_/_Gluconeogenesis	D_0__Bacteria;D_1__Chloroflexi;D_2__Anaerolineae;D_3__SBR1031	16.291	0
Metabolism	Carbohydrate_metabolism	Glycolysis_/_Gluconeogenesis	D_0__Bacteria;D_1__Bacteroidetes;D_2__Bacteroidia;D_3__Sphingobacteriales;D_4__Lentimicrobiaceae	17.1264	0
Metabolism	Carbohydrate_metabolism	Glycolysis_/_Gluconeogenesis	D_0__Bacteria	0.7957	0
Metabolism	Carbohydrate_metabolism	Glycolysis_/_Gluconeogenesis	D_0__Bacteria;D_1__Planctomycetes;D_2__Phycisphaerae;D_3__Pla1 lineage;D_4__uncultured bacterium;D_5__uncultured bacterium;D_6__uncultured bacterium	4.9132	0
Metabolism	Carbohydrate_metabolism	Glycolysis_/_Gluconeogenesis	D_0__Bacteria;D_1__Bacteroidetes;D_2__Ignavibacteria;D_3__Ignavibacteriales;D_4__Melioribacteraceae;D_5__IheB3-7	9.6672	0
Metabolism	Carbohydrate_metabolism	Glycolysis_/_Gluconeogenesis	D_0__Bacteria;D_1__Proteobacteria;D_2__Gammaproteobacteria;D_3__Nitrosococcales;D_4__Nitrosococcaceae	0.7957	0
Metabolism	Carbohydrate_metabolism	Glycolysis_/_Gluconeogenesis	D_0__Archaea;D_1__Nanoarchaeaeota;D_2__Woesearchaeia;D_3__archaeon GW2011_AR13;D_4__archaeon GW2011_AR13;D_5__archaeon GW2011_AR13;D_6__archaeon GW2011_AR13	2.9757	0
Metabolism	Carbohydrate_metabolism	Glycolysis_/_Gluconeogenesis	D_0__Bacteria;D_1__Proteobacteria;D_2__Gammaproteobacteria	0	2.1781
Metabolism	Carbohydrate_metabolism	Glycolysis_/_Gluconeogenesis	D_0__Bacteria;D_1__Chloroflexi;D_2__Dehalococcoidia;D_3__GIF3;D_4__uncultured bacterium;D_5__uncultured bacterium;D_6__uncultured bacterium	0	15.9396
Metabolism	Carbohydrate_metabolism	Glycolysis_/_Gluconeogenesis	D_0__Bacteria;D_1__Bacteroidetes;D_2__Bacteroidia;D_3__Bacteroidales;D_4__Bacteroidetes BD2-2;D_5__uncultured organism;D_6__uncultured organism	6.4647	0
Metabolism	Carbohydrate_metabolism	Glycolysis_/_Gluconeogenesis	D_0__Bacteria;D_1__Chloroflexi;D_2__Anaerolineae;D_3__1-20;D_4__uncultured bacterium;D_5__uncultured bacterium;D_6__uncultured bacterium	35.8441	0
Metabolism	Carbohydrate_metabolism	Glycolysis_/_Gluconeogenesis	D_0__Bacteria;D_1__Proteobacteria;D_2__Gammaproteobacteria	0	1.4257
Metabolism	Carbohydrate_metabolism	Glycolysis_/_Gluconeogenesis	D_0__Bacteria;D_1__Chloroflexi;D_2__Anaerolineae;D_3__SBR1031	49.41	0
Metabolism	Carbohydrate_metabolism	Glycolysis_/_Gluconeogenesis	D_0__Bacteria;D_1__Proteobacteria;D_2__Gammaproteobacteria;D_3__Nitrosococcales;D_4__Nitrosococcaceae;D_5__AqS1;D_6__uncultured bacterium	0	18.7117
Metabolism	Carbohydrate_metabolism	Glycolysis_/_Gluconeogenesis	D_0__Bacteria;D_1__Proteobacteria;D_2__Gammaproteobacteria;D_3__Oceanospirillales;D_4__Halomonadaceae	0.9946	0
Metabolism	Carbohydrate_metabolism	Glycolysis_/_Gluconeogenesis	D_0__Bacteria;D_1__Proteobacteria;D_2__Deltaproteobacteria;D_3__Desulfarculales;D_4__Desulfarculaceae;D_5__Desulfatiglans	24.2276	0
Metabolism	Carbohydrate_metabolism	Glycolysis_/_Gluconeogenesis	D_0__Bacteria;D_1__Proteobacteria;D_2__Gammaproteobacteria;D_3__Nitrosococcales;D_4__Nitrosococcaceae;D_5__AqS1;D_6__uncultured bacterium	0	29.5229
Metabolism	Carbohydrate_metabolism	Glycolysis_/_Gluconeogenesis	D_0__Bacteria;D_1__Proteobacteria;D_2__Gammaproteobacteria;D_3__uncultured;Ambiguous_taxa;Ambiguous_taxa;Ambiguous_taxa	0	30.0972
Metabolism	Carbohydrate_metabolism	Glycolysis_/_Gluconeogenesis	D_0__Bacteria;D_1__Proteobacteria;D_2__Alphaproteobacteria;D_3__Tistrellales;D_4__Geminicoccaceae;D_5__uncultured;D_6__uncultured bacterium	0	1.3068
Metabolism	Carbohydrate_metabolism	Glycolysis_/_Gluconeogenesis	D_0__Bacteria;D_1__Proteobacteria;D_2__Alphaproteobacteria;D_3__Rhizobiales	2.4665	0
Metabolism	Carbohydrate_metabolism	Glycolysis_/_Gluconeogenesis	D_0__Archaea;D_1__Nanoarchaeaeota;D_2__Woesearchaeia	0	1.9009
Metabolism	Carbohydrate_metabolism	Glycolysis_/_Gluconeogenesis	D_0__Bacteria	0.7161	0
Metabolism	Carbohydrate_metabolism	Glycolysis_/_Gluconeogenesis	D_0__Archaea;D_1__Euryarchaeota;D_2__Thermoplasmata;D_3__Marine Benthic Group D and DHVEG-1;D_4__uncultured archaeon;D_5__uncultured archaeon;D_6__uncultured archaeon	7.9366	0
Metabolism	Carbohydrate_metabolism	Glycolysis_/_Gluconeogenesis	D_0__Bacteria;D_1__Chloroflexi;D_2__Anaerolineae;D_3__SBR1031	0	8.3163
Metabolism	Carbohydrate_metabolism	Glycolysis_/_Gluconeogenesis	D_0__Bacteria;D_1__Chloroflexi;D_2__Dehalococcoidia;D_3__MSBL5;D_4__uncultured bacterium;D_5__uncultured bacterium;D_6__uncultured bacterium	0	14.1179
Metabolism	Carbohydrate_metabolism	Glycolysis_/_Gluconeogenesis	D_0__Bacteria;D_1__Proteobacteria;D_2__Gammaproteobacteria	41.7718	0
Metabolism	Carbohydrate_metabolism	Glycolysis_/_Gluconeogenesis	D_0__Bacteria;D_1__Firmicutes;D_2__Bacilli;D_3__Bacillales;D_4__Bacillaceae;D_5__Bacillus;D_6__Bacillus niabensis	11.4574	0
Metabolism	Carbohydrate_metabolism	Glycolysis_/_Gluconeogenesis	D_0__Bacteria;D_1__Spirochaetes;D_2__Spirochaetia;D_3__Spirochaetales;D_4__Spirochaetaceae;D_5__uncultured;D_6__uncultured organism	41.3739	0
Metabolism	Carbohydrate_metabolism	Glycolysis_/_Gluconeogenesis	D_0__Archaea;D_1__Crenarchaeota;D_2__Bathyarchaeia;D_3__uncultured archaeon;D_4__uncultured archaeon;D_5__uncultured archaeon;D_6__uncultured archaeon	23.1933	0
Metabolism	Carbohydrate_metabolism	Glycolysis_/_Gluconeogenesis	D_0__Bacteria;D_1__Proteobacteria;D_2__Deltaproteobacteria;D_3__Syntrophobacterales;D_4__Syntrophobacteraceae;D_5__uncultured;D_6__uncultured bacterium	3.2224	0
Metabolism	Carbohydrate_metabolism	Glycolysis_/_Gluconeogenesis	D_0__Bacteria;D_1__Chloroflexi;D_2__Anaerolineae;D_3__Anaerolineales;D_4__Anaerolineaceae;D_5__uncultured;D_6__uncultured Chloroflexi bacterium	0	53.9967
Metabolism	Carbohydrate_metabolism	Glycolysis_/_Gluconeogenesis	D_0__Bacteria;D_1__Proteobacteria;D_2__Gammaproteobacteria;D_3__Nitrosococcales;D_4__Nitrosococcaceae;D_5__AqS1	39.6832	0
Metabolism	Carbohydrate_metabolism	Glycolysis_/_Gluconeogenesis	D_0__Bacteria;D_1__Proteobacteria;D_2__Deltaproteobacteria;D_3__PB19;D_4__uncultured delta proteobacterium;D_5__uncultured delta proteobacterium;D_6__uncultured delta proteobacterium	0	0.7524
Metabolism	Carbohydrate_metabolism	Glycolysis_/_Gluconeogenesis	D_0__Bacteria;D_1__Bacteroidetes;D_2__Chlorobia;D_3__Chlorobiales;D_4__Chlorobiaceae;D_5__Chlorobium	2.8643	0
Metabolism	Carbohydrate_metabolism	Glycolysis_/_Gluconeogenesis	D_0__Bacteria;D_1__Proteobacteria;D_2__Deltaproteobacteria;D_3__Syntrophobacterales;D_4__Syntrophobacteraceae;D_5__uncultured	0.7957	0
Metabolism	Carbohydrate_metabolism	Glycolysis_/_Gluconeogenesis	D_0__Bacteria;D_1__Proteobacteria;D_2__Deltaproteobacteria;D_3__PB19	12.8896	0
Metabolism	Carbohydrate_metabolism	Glycolysis_/_Gluconeogenesis	D_0__Bacteria;D_1__Spirochaetes;D_2__Spirochaetia;D_3__Spirochaetales;D_4__Spirochaetaceae;D_5__uncultured	8.7522	0
Metabolism	Carbohydrate_metabolism	Glycolysis_/_Gluconeogenesis	D_0__Bacteria;D_1__Epsilonbacteraeota;D_2__Campylobacteria;D_3__Campylobacterales;D_4__Thiovulaceae;D_5__Sulfurimonas	35.312	0
Metabolism	Carbohydrate_metabolism	Glycolysis_/_Gluconeogenesis	D_0__Bacteria;D_1__Proteobacteria;D_2__Gammaproteobacteria;D_3__Alteromonadales;D_4__Marinobacteraceae;D_5__Marinobacter	0	0.4554
Metabolism	Carbohydrate_metabolism	Glycolysis_/_Gluconeogenesis	D_0__Bacteria;D_1__Acidobacteria;D_2__Subgroup 21;D_3__uncultured organism;D_4__uncultured organism;D_5__uncultured organism;D_6__uncultured organism	6.4448	0
Metabolism	Carbohydrate_metabolism	Glycolysis_/_Gluconeogenesis	D_0__Archaea;D_1__Nanoarchaeaeota;D_2__Woesearchaeia	0.175	0
Metabolism	Carbohydrate_metabolism	Glycolysis_/_Gluconeogenesis	D_0__Bacteria;D_1__Proteobacteria;D_2__Gammaproteobacteria;D_3__Nitrosococcales;D_4__Nitrosococcaceae;D_5__Inmirania;D_6__uncultured gamma proteobacterium	0	17.0485
Metabolism	Carbohydrate_metabolism	Glycolysis_/_Gluconeogenesis	D_0__Bacteria;D_1__Nitrospinae;D_2__Nitrospinia;D_3__Nitrospinales;D_4__Nitrospinaceae	1.6709	0
Metabolism	Carbohydrate_metabolism	Glycolysis_/_Gluconeogenesis	D_0__Bacteria;D_1__Proteobacteria;D_2__Gammaproteobacteria;D_3__uncultured;Ambiguous_taxa;Ambiguous_taxa;Ambiguous_taxa	0	18.4345
Metabolism	Carbohydrate_metabolism	Glycolysis_/_Gluconeogenesis	D_0__Bacteria;D_1__Bacteroidetes;D_2__Bacteroidia;D_3__Bacteroidales;D_4__Bacteroidetes BD2-2	4.4755	0
Metabolism	Carbohydrate_metabolism	Glycolysis_/_Gluconeogenesis	D_0__Bacteria;D_1__Omnitrophicaeota	0	5.3858
Metabolism	Carbohydrate_metabolism	Glycolysis_/_Gluconeogenesis	D_0__Bacteria	0	4.7522
Metabolism	Carbohydrate_metabolism	Glycolysis_/_Gluconeogenesis	D_0__Archaea;D_1__Nanoarchaeaeota;D_2__Woesearchaeia;D_3__Candidatus Diapherotrites archaeon ADurb.Bin253;D_4__Candidatus Diapherotrites archaeon ADurb.Bin253;D_5__Candidatus Diapherotrites archaeon ADurb.Bin253;D_6__Candidatus Diapherotrites archaeon ADurb.Bin253	0	2.3523
Metabolism	Carbohydrate_metabolism	Glycolysis_/_Gluconeogenesis	D_0__Bacteria;D_1__Bacteroidetes;D_2__Bacteroidia;D_3__Bacteroidales;D_4__Bacteroidetes BD2-2	10.9402	0
Metabolism	Carbohydrate_metabolism	Glycolysis_/_Gluconeogenesis	D_0__Bacteria	0.9548	0
Metabolism	Carbohydrate_metabolism	Glycolysis_/_Gluconeogenesis	D_0__Bacteria;D_1__Chloroflexi;D_2__Anaerolineae	18.3	0
Metabolism	Carbohydrate_metabolism	Glycolysis_/_Gluconeogenesis	D_0__Bacteria;D_1__Firmicutes;D_2__Clostridia;D_3__Clostridiales;D_4__Clostridiaceae 3;D_5__Clostridiisalibacter;D_6__uncultured bacterium	0	2.3761
Metabolism	Carbohydrate_metabolism	Glycolysis_/_Gluconeogenesis	D_0__Bacteria;D_1__Spirochaetes;D_2__Spirochaetia;D_3__Spirochaetales;D_4__Spirochaetaceae;D_5__uncultured;D_6__uncultured Spirochaetes bacterium	0	39.9975
Metabolism	Carbohydrate_metabolism	Glycolysis_/_Gluconeogenesis	D_0__Bacteria;D_1__Proteobacteria;D_2__Deltaproteobacteria;D_3__Desulfarculales;D_4__Desulfarculaceae;D_5__Desulfatiglans	1.1537	0
Metabolism	Carbohydrate_metabolism	Glycolysis_/_Gluconeogenesis	D_0__Bacteria;D_1__Gemmatimonadetes;D_2__BD2-11 terrestrial group;D_3__uncultured Gemmatimonadetes bacterium;D_4__uncultured Gemmatimonadetes bacterium;D_5__uncultured Gemmatimonadetes bacterium;D_6__uncultured Gemmatimonadetes bacterium	35.327	0
Metabolism	Carbohydrate_metabolism	Glycolysis_/_Gluconeogenesis	D_0__Bacteria;D_1__Verrucomicrobia;D_2__Verrucomicrobiae;D_3__Chthoniobacterales;D_4__uncultured;D_5__uncultured organism;D_6__uncultured organism	5.49	0
Metabolism	Carbohydrate_metabolism	Glycolysis_/_Gluconeogenesis	D_0__Bacteria;D_1__Proteobacteria;D_2__Gammaproteobacteria	1.3725	0
Metabolism	Carbohydrate_metabolism	Glycolysis_/_Gluconeogenesis	D_0__Archaea;D_1__Asgardaeota;D_2__Lokiarchaeia;D_3__uncultured crenarchaeote;D_4__uncultured crenarchaeote;D_5__uncultured crenarchaeote;D_6__uncultured crenarchaeote	0	24.5925
Metabolism	Carbohydrate_metabolism	Glycolysis_/_Gluconeogenesis	D_0__Bacteria;D_1__Chloroflexi	1.3725	0
Metabolism	Carbohydrate_metabolism	Glycolysis_/_Gluconeogenesis	D_0__Bacteria;D_1__Bacteroidetes;D_2__Bacteroidia;D_3__Bacteroidales;D_4__Marinilabiliaceae;D_5__uncultured;D_6__uncultured organism	0	10.8904
Metabolism	Carbohydrate_metabolism	Glycolysis_/_Gluconeogenesis	D_0__Bacteria;D_1__Proteobacteria;D_2__Alphaproteobacteria;D_3__uncultured	43.9598	0
Metabolism	Carbohydrate_metabolism	Glycolysis_/_Gluconeogenesis	D_0__Archaea;D_1__Nanoarchaeaeota;D_2__Woesearchaeia	2.8643	0
Metabolism	Carbohydrate_metabolism	Glycolysis_/_Gluconeogenesis	D_0__Bacteria;D_1__Proteobacteria;D_2__Gammaproteobacteria	17.9619	0
Metabolism	Carbohydrate_metabolism	Glycolysis_/_Gluconeogenesis	D_0__Archaea;D_1__Euryarchaeota;D_2__Methanomicrobia;D_3__Methanomicrobiales	12.5315	0
Metabolism	Carbohydrate_metabolism	Glycolysis_/_Gluconeogenesis	D_0__Bacteria;D_1__Planctomycetes;D_2__Phycisphaerae;D_3__MSBL9;D_4__SG8-4;D_5__uncultured bacterium;D_6__uncultured bacterium	11.4375	0
Metabolism	Carbohydrate_metabolism	Glycolysis_/_Gluconeogenesis	D_0__Bacteria;D_1__Proteobacteria;D_2__Gammaproteobacteria;D_3__uncultured;Ambiguous_taxa;Ambiguous_taxa;Ambiguous_taxa	22.2982	0
Metabolism	Carbohydrate_metabolism	Glycolysis_/_Gluconeogenesis	D_0__Bacteria;D_1__Proteobacteria;D_2__Gammaproteobacteria;D_3__Vibrionales;D_4__Vibrionaceae;D_5__Vibrio	0	2.3167
Metabolism	Carbohydrate_metabolism	Glycolysis_/_Gluconeogenesis	D_0__Bacteria;D_1__Proteobacteria;D_2__Alphaproteobacteria;D_3__Rhodovibrionales;D_4__Kiloniellaceae;D_5__Pelagibius	0	32.1564
Metabolism	Carbohydrate_metabolism	Glycolysis_/_Gluconeogenesis	D_0__Bacteria;D_1__Proteobacteria;D_2__Gammaproteobacteria;D_3__Vibrionales;D_4__Vibrionaceae;D_5__Vibrio	0	2.3167
Metabolism	Carbohydrate_metabolism	Glycolysis_/_Gluconeogenesis	D_0__Bacteria;D_1__Chloroflexi;D_2__Anaerolineae;D_3__uncultured;D_4__uncultured bacterium;D_5__uncultured bacterium;D_6__uncultured bacterium	21.8804	0
Metabolism	Carbohydrate_metabolism	Glycolysis_/_Gluconeogenesis	D_0__Bacteria;D_1__Proteobacteria;D_2__Gammaproteobacteria;D_3__Vibrionales;D_4__Vibrionaceae;D_5__Vibrio	0	3.0889
Metabolism	Carbohydrate_metabolism	Glycolysis_/_Gluconeogenesis	D_0__Bacteria;D_1__Bacteroidetes;D_2__Bacteroidia;D_3__Bacteroidales;D_4__Marinilabiliaceae;D_5__uncultured	0.4575	0
Metabolism	Carbohydrate_metabolism	Glycolysis_/_Gluconeogenesis	D_0__Bacteria;D_1__Proteobacteria;D_2__Deltaproteobacteria;D_3__Syntrophobacterales;D_4__Syntrophobacteraceae;D_5__uncultured	0	0.396
Metabolism	Carbohydrate_metabolism	Glycolysis_/_Gluconeogenesis	D_0__Bacteria;D_1__Proteobacteria;D_2__Deltaproteobacteria;D_3__Desulfobacterales;D_4__Desulfobacteraceae;D_5__Sva0081 sediment group	0	0.792
Metabolism	Carbohydrate_metabolism	Glycolysis_/_Gluconeogenesis	D_0__Bacteria;D_1__Proteobacteria;D_2__Gammaproteobacteria	0.3779	0
Metabolism	Carbohydrate_metabolism	Glycolysis_/_Gluconeogenesis	D_0__Bacteria;D_1__Firmicutes;D_2__Clostridia;D_3__Clostridiales;D_4__Ruminococcaceae	1.3128	0
Metabolism	Carbohydrate_metabolism	Glycolysis_/_Gluconeogenesis	D_0__Bacteria;D_1__Proteobacteria;D_2__Gammaproteobacteria	28.8225	0
Metabolism	Carbohydrate_metabolism	Glycolysis_/_Gluconeogenesis	D_0__Bacteria;D_1__Proteobacteria;D_2__Deltaproteobacteria;D_3__Myxococcales;D_4__Haliangiaceae;D_5__Haliangium	13.367	0
Metabolism	Carbohydrate_metabolism	Glycolysis_/_Gluconeogenesis	D_0__Bacteria;D_1__Omnitrophicaeota;D_2__uncultured bacterium;D_3__uncultured bacterium;D_4__uncultured bacterium;D_5__uncultured bacterium;D_6__uncultured bacterium	0	1.4851
Metabolism	Carbohydrate_metabolism	Glycolysis_/_Gluconeogenesis	D_0__Bacteria;D_1__Spirochaetes;D_2__Spirochaetia;D_3__Spirochaetales;D_4__Spirochaetaceae;D_5__Sediminispirochaeta;D_6__uncultured organism	4.5651	0
Metabolism	Carbohydrate_metabolism	Glycolysis_/_Gluconeogenesis	D_0__Bacteria;D_1__Chlamydiae;D_2__Chlamydiae;D_3__Chlamydiales;D_4__Simkaniaceae;D_5__uncultured	0	5.267
Metabolism	Carbohydrate_metabolism	Glycolysis_/_Gluconeogenesis	Unassigned	3.0235	0
Metabolism	Carbohydrate_metabolism	Glycolysis_/_Gluconeogenesis	D_0__Bacteria;D_1__Bacteroidetes;D_2__Bacteroidia;D_3__Cytophagales;D_4__Cyclobacteriaceae	0.8354	0
Metabolism	Carbohydrate_metabolism	Glycolysis_/_Gluconeogenesis	D_0__Bacteria;D_1__Bacteroidetes;D_2__Bacteroidia;D_3__Bacteroidales;D_4__Marinilabiliaceae;D_5__uncultured;D_6__uncultured organism	0	34.8493
Metabolism	Carbohydrate_metabolism	Glycolysis_/_Gluconeogenesis	D_0__Bacteria;D_1__Proteobacteria;D_2__Gammaproteobacteria;D_3__Nitrococcales;D_4__Nitrococcaceae;D_5__Nitrococcus;D_6__uncultured bacterium	0	16.5534
Metabolism	Carbohydrate_metabolism	Glycolysis_/_Gluconeogenesis	D_0__Bacteria;D_1__Planctomycetes;D_2__Planctomycetacia;D_3__Pirellulales;D_4__Pirellulaceae;D_5__Rhodopirellula;D_6__uncultured bacterium	31.4482	0
Metabolism	Carbohydrate_metabolism	Glycolysis_/_Gluconeogenesis	D_0__Bacteria;D_1__Firmicutes;D_2__Bacilli;D_3__Bacillales;D_4__Paenibacillaceae	0	9.5044
Metabolism	Carbohydrate_metabolism	Glycolysis_/_Gluconeogenesis	D_0__Bacteria;D_1__Proteobacteria;D_2__Alphaproteobacteria;D_3__uncultured	0	39.9183
Metabolism	Carbohydrate_metabolism	Glycolysis_/_Gluconeogenesis	D_0__Bacteria;D_1__Proteobacteria;D_2__Alphaproteobacteria;D_3__uncultured	40.817	0
Metabolism	Carbohydrate_metabolism	Glycolysis_/_Gluconeogenesis	D_0__Bacteria;D_1__Proteobacteria;D_2__Gammaproteobacteria;D_3__Run-SP154	23.8696	0
Metabolism	Carbohydrate_metabolism	Glycolysis_/_Gluconeogenesis	D_0__Bacteria;D_1__Proteobacteria;D_2__Gammaproteobacteria	0.7559	0
Metabolism	Carbohydrate_metabolism	Glycolysis_/_Gluconeogenesis	D_0__Bacteria;D_1__Spirochaetes;D_2__Leptospirae;D_3__Leptospirales;D_4__Leptospiraceae;D_5__uncultured;D_6__uncultured bacterium	0	7.7619
Metabolism	Carbohydrate_metabolism	Glycolysis_/_Gluconeogenesis	D_0__Bacteria;D_1__Proteobacteria;D_2__Deltaproteobacteria;D_3__Desulfarculales;D_4__Desulfarculaceae;D_5__Desulfatiglans	0	0.6831
Metabolism	Carbohydrate_metabolism	Glycolysis_/_Gluconeogenesis	D_0__Bacteria;D_1__Omnitrophicaeota	0	1.4851
Metabolism	Carbohydrate_metabolism	Glycolysis_/_Gluconeogenesis	D_0__Bacteria;D_1__Calditrichaeota;D_2__Calditrichia;D_3__Calditrichales;D_4__Calditrichaceae;D_5__Calorithrix;D_6__uncultured bacterium	13.6057	0
Metabolism	Carbohydrate_metabolism	Glycolysis_/_Gluconeogenesis	D_0__Bacteria;D_1__Planctomycetes;D_2__Pla4 lineage;D_3__uncultured bacterium;D_4__uncultured bacterium;D_5__uncultured bacterium;D_6__uncultured bacterium	3.9385	0
Metabolism	Carbohydrate_metabolism	Glycolysis_/_Gluconeogenesis	D_0__Bacteria;D_1__Bacteroidetes;D_2__Bacteroidia;D_3__Cytophagales;D_4__Cyclobacteriaceae;D_5__uncultured	0	9.5044
Metabolism	Carbohydrate_metabolism	Glycolysis_/_Gluconeogenesis	D_0__Bacteria;D_1__Proteobacteria;D_2__Gammaproteobacteria;D_3__Ectothiorhodospirales;D_4__Thioalkalispiraceae	5.4104	0
Metabolism	Carbohydrate_metabolism	Glycolysis_/_Gluconeogenesis	D_0__Bacteria;D_1__Firmicutes;D_2__Clostridia;D_3__Clostridiales	0	2.2177
Metabolism	Carbohydrate_metabolism	Glycolysis_/_Gluconeogenesis	D_0__Bacteria;D_1__Chloroflexi;D_2__Anaerolineae;D_3__uncultured;D_4__uncultured bacterium;D_5__uncultured bacterium;D_6__uncultured bacterium	42.1895	0
Metabolism	Carbohydrate_metabolism	Glycolysis_/_Gluconeogenesis	D_0__Bacteria;D_1__Proteobacteria;D_2__Gammaproteobacteria	0.8354	0
Metabolism	Carbohydrate_metabolism	Glycolysis_/_Gluconeogenesis	D_0__Bacteria;D_1__Proteobacteria;D_2__Deltaproteobacteria;D_3__Desulfarculales;D_4__Desulfarculaceae;D_5__Desulfatiglans	0	35.6018
Metabolism	Carbohydrate_metabolism	Glycolysis_/_Gluconeogenesis	D_0__Bacteria;D_1__Bacteroidetes;D_2__Bacteroidia;D_3__Chitinophagales;D_4__uncultured	19.394	0
Metabolism	Carbohydrate_metabolism	Glycolysis_/_Gluconeogenesis	D_0__Archaea;D_1__Euryarchaeota;D_2__Thermoplasmata;D_3__Marine Benthic Group D and DHVEG-1	11.1391	0
Metabolism	Carbohydrate_metabolism	Glycolysis_/_Gluconeogenesis	D_0__Bacteria;D_1__Proteobacteria;D_2__Alphaproteobacteria;D_3__Tistrellales;D_4__Geminicoccaceae;D_5__uncultured;D_6__uncultured bacterium	36.1027	37.8986
Metabolism	Carbohydrate_metabolism	Glycolysis_/_Gluconeogenesis	D_0__Archaea;D_1__Nanoarchaeaeota;D_2__Woesearchaeia	0	10.0192
Metabolism	Carbohydrate_metabolism	Citrate_cycle_(TCA_cycle)	D_0__Bacteria;D_1__Proteobacteria;D_2__Deltaproteobacteria;D_3__Desulfarculales;D_4__Desulfarculaceae;D_5__Desulfatiglans	8.2103	0
Metabolism	Carbohydrate_metabolism	Citrate_cycle_(TCA_cycle)	D_0__Bacteria;D_1__Calditrichaeota;D_2__Calditrichia;D_3__Calditrichales;D_4__Calditrichaceae;D_5__Calorithrix;D_6__uncultured bacterium	0	37.5696
Metabolism	Carbohydrate_metabolism	Citrate_cycle_(TCA_cycle)	D_0__Bacteria;D_1__Acidobacteria;D_2__Aminicenantia;D_3__Aminicenantales;D_4__uncultured Aminicenantes bacterium;D_5__uncultured Aminicenantes bacterium;D_6__uncultured Aminicenantes bacterium	2.2067	0
Metabolism	Carbohydrate_metabolism	Citrate_cycle_(TCA_cycle)	D_0__Bacteria;D_1__Bacteroidetes;D_2__Bacteroidia;D_3__Bacteroidales;D_4__Bacteroidetes BD2-2	17.8484	0
Metabolism	Carbohydrate_metabolism	Citrate_cycle_(TCA_cycle)	D_0__Bacteria	0.7788	0
Metabolism	Carbohydrate_metabolism	Citrate_cycle_(TCA_cycle)	D_0__Bacteria;D_1__Planctomycetes;D_2__Phycisphaerae;D_3__MSBL9;D_4__SG8-4;D_5__uncultured bacterium;D_6__uncultured bacterium	0	14.8613
Metabolism	Carbohydrate_metabolism	Citrate_cycle_(TCA_cycle)	D_0__Bacteria;D_1__Proteobacteria;D_2__Deltaproteobacteria;D_3__Myxococcales;D_4__bacteriap25;D_5__uncultured organism;D_6__uncultured organism	11.0336	0
Metabolism	Carbohydrate_metabolism	Citrate_cycle_(TCA_cycle)	D_0__Bacteria;D_1__Actinobacteria;D_2__RBG-16-55-12;D_3__uncultured bacterium;D_4__uncultured bacterium;D_5__uncultured bacterium;D_6__uncultured bacterium	0	5.4449
Metabolism	Carbohydrate_metabolism	Citrate_cycle_(TCA_cycle)	D_0__Archaea;D_1__Crenarchaeota;D_2__Bathyarchaeia	5.3545	0
Metabolism	Carbohydrate_metabolism	Citrate_cycle_(TCA_cycle)	D_0__Bacteria;D_1__Chloroflexi;D_2__Dehalococcoidia;D_3__FW22;D_4__uncultured bacterium;D_5__uncultured bacterium;D_6__uncultured bacterium	0	18.2563
Metabolism	Carbohydrate_metabolism	Citrate_cycle_(TCA_cycle)	D_0__Bacteria;D_1__Proteobacteria;D_2__Gammaproteobacteria;D_3__Alteromonadales;D_4__Alteromonadaceae;D_5__Alishewanella	0	14.9894
Metabolism	Carbohydrate_metabolism	Citrate_cycle_(TCA_cycle)	D_0__Bacteria;D_1__LCP-89;D_2__uncultured bacterium;D_3__uncultured bacterium;D_4__uncultured bacterium;D_5__uncultured bacterium;D_6__uncultured bacterium	0	31.26
Metabolism	Carbohydrate_metabolism	Citrate_cycle_(TCA_cycle)	D_0__Bacteria;D_1__Actinobacteria;D_2__Acidimicrobiia;D_3__Actinomarinales;D_4__uncultured	22.1969	0
Metabolism	Carbohydrate_metabolism	Citrate_cycle_(TCA_cycle)	D_0__Bacteria;D_1__Spirochaetes;D_2__Spirochaetia;D_3__Spirochaetales;D_4__Spirochaetaceae;D_5__Spirochaeta 2	0.4219	0
Metabolism	Carbohydrate_metabolism	Citrate_cycle_(TCA_cycle)	D_0__Archaea;D_1__Asgardaeota;D_2__Lokiarchaeia;D_3__uncultured archaeon;D_4__uncultured archaeon;D_5__uncultured archaeon;D_6__uncultured archaeon	20.7691	0
Metabolism	Carbohydrate_metabolism	Citrate_cycle_(TCA_cycle)	D_0__Bacteria;D_1__Proteobacteria;D_2__Alphaproteobacteria;D_3__Rhodovibrionales;D_4__Kiloniellaceae;D_5__Pelagibius;D_6__uncultured bacterium	26.5779	0
Metabolism	Carbohydrate_metabolism	Citrate_cycle_(TCA_cycle)	D_0__Bacteria;D_1__Proteobacteria;D_2__Deltaproteobacteria;D_3__Desulfobacterales;D_4__Desulfobacteraceae	0.9086	0
Metabolism	Carbohydrate_metabolism	Citrate_cycle_(TCA_cycle)	D_0__Bacteria;D_1__Patescibacteria;D_2__ABY1;D_3__Candidatus Magasanikbacteria;D_4__uncultured bacterium;D_5__uncultured bacterium;D_6__uncultured bacterium	6.0685	0
Metabolism	Carbohydrate_metabolism	Citrate_cycle_(TCA_cycle)	D_0__Bacteria;D_1__Proteobacteria;D_2__Gammaproteobacteria	1.4928	0
Metabolism	Carbohydrate_metabolism	Citrate_cycle_(TCA_cycle)	D_0__Bacteria;D_1__Chloroflexi;D_2__Anaerolineae;D_3__Anaerolineales;D_4__Anaerolineaceae;D_5__uncultured;D_6__uncultured organism	0	51.7263
Metabolism	Carbohydrate_metabolism	Citrate_cycle_(TCA_cycle)	D_0__Bacteria;D_1__Planctomycetes;D_2__Planctomycetacia;D_3__Planctomycetales;D_4__Rubinisphaeraceae;D_5__Planctomicrobium;D_6__uncultured bacterium	4.9327	0
Metabolism	Carbohydrate_metabolism	Citrate_cycle_(TCA_cycle)	D_0__Bacteria;D_1__Proteobacteria;D_2__Gammaproteobacteria;D_3__Vibrionales;D_4__Vibrionaceae;D_5__Vibrio	0	15.2456
Metabolism	Carbohydrate_metabolism	Citrate_cycle_(TCA_cycle)	D_0__Bacteria;D_1__Spirochaetes;D_2__Spirochaetia;D_3__Spirochaetales;D_4__Spirochaetaceae;D_5__Alkalispirochaeta;D_6__uncultured organism	24.3387	0
Metabolism	Carbohydrate_metabolism	Citrate_cycle_(TCA_cycle)	D_0__Bacteria;D_1__Epsilonbacteraeota;D_2__Campylobacteria;D_3__Campylobacterales;D_4__Thiovulaceae;D_5__Sulfurimonas	1.3143	0
Metabolism	Carbohydrate_metabolism	Citrate_cycle_(TCA_cycle)	D_0__Bacteria;D_1__Chloroflexi;D_2__Anaerolineae;D_3__Anaerolineales;D_4__Anaerolineaceae;D_5__RBG-16-58-14;D_6__uncultured bacterium	28.3627	0
Metabolism	Carbohydrate_metabolism	Citrate_cycle_(TCA_cycle)	D_0__Bacteria;D_1__Patescibacteria;D_2__Gracilibacteria;D_3__uncultured bacterium;D_4__uncultured bacterium;D_5__uncultured bacterium;D_6__uncultured bacterium	0	2.0819
Metabolism	Carbohydrate_metabolism	Citrate_cycle_(TCA_cycle)	D_0__Bacteria;D_1__Zixibacteria;D_2__uncultured Caldithrix sp.;D_3__uncultured Caldithrix sp.;D_4__uncultured Caldithrix sp.;D_5__uncultured Caldithrix sp.;D_6__uncultured Caldithrix sp.	7.7884	0
Metabolism	Carbohydrate_metabolism	Citrate_cycle_(TCA_cycle)	D_0__Bacteria;D_1__Acidobacteria;D_2__Aminicenantia;D_3__Aminicenantales;D_4__uncultured bacterium;D_5__uncultured bacterium;D_6__uncultured bacterium	33.6524	0
Metabolism	Carbohydrate_metabolism	Citrate_cycle_(TCA_cycle)	D_0__Bacteria;D_1__Proteobacteria;D_2__Alphaproteobacteria;D_3__Tistrellales;D_4__Geminicoccaceae;D_5__uncultured;D_6__uncultured bacterium	74.2494	93.7158
Metabolism	Carbohydrate_metabolism	Citrate_cycle_(TCA_cycle)	D_0__Bacteria;D_1__Proteobacteria;D_2__Gammaproteobacteria	0	1.089
Metabolism	Carbohydrate_metabolism	Citrate_cycle_(TCA_cycle)	D_0__Bacteria;D_1__Cyanobacteria;D_2__Oxyphotobacteria;D_3__Nostocales;D_4__Cyanobacteriaceae;D_5__Cyanobacterium CLg1;D_6__uncultured cyanobacterium	4.6932	0
Metabolism	Carbohydrate_metabolism	Citrate_cycle_(TCA_cycle)	D_0__Bacteria;D_1__Firmicutes;D_2__Clostridia;D_3__Clostridiales;D_4__Ruminococcaceae	3.0342	0
Metabolism	Carbohydrate_metabolism	Citrate_cycle_(TCA_cycle)	D_0__Archaea;D_1__Crenarchaeota;D_2__Crenarchaeota Incertae Sedis;D_3__Aigarchaeales;D_4__Geothermarchaeaceae;D_5__uncultured archaeon;D_6__uncultured archaeon	12.1369	0
Metabolism	Carbohydrate_metabolism	Citrate_cycle_(TCA_cycle)	D_0__Bacteria;D_1__Proteobacteria;D_2__Gammaproteobacteria;D_3__Ectothiorhodospirales;D_4__Thioalkalispiraceae;D_5__Thioalkalispira	6.1334	0
Metabolism	Carbohydrate_metabolism	Citrate_cycle_(TCA_cycle)	D_0__Bacteria;D_1__Chloroflexi;D_2__Dehalococcoidia;D_3__GIF3;D_4__uncultured bacterium;D_5__uncultured bacterium;D_6__uncultured bacterium	0	26.7759
Metabolism	Carbohydrate_metabolism	Citrate_cycle_(TCA_cycle)	D_0__Bacteria;D_1__Proteobacteria;D_2__Deltaproteobacteria;D_3__Desulfarculales;D_4__Desulfarculaceae;D_5__Desulfatiglans	0	27.993
Metabolism	Carbohydrate_metabolism	Citrate_cycle_(TCA_cycle)	D_0__Bacteria;D_1__Proteobacteria;D_2__Gammaproteobacteria;D_3__Ectothiorhodospirales;D_4__Thioalkalispiraceae;D_5__Thiohalophilus;D_6__uncultured bacterium	0	87.6304
Metabolism	Carbohydrate_metabolism	Citrate_cycle_(TCA_cycle)	D_0__Bacteria;D_1__Patescibacteria;D_2__Saccharimonadia;D_3__Saccharimonadales;D_4__uncultured soil bacterium;D_5__uncultured soil bacterium;D_6__uncultured soil bacterium	13.9218	0
Metabolism	Carbohydrate_metabolism	Citrate_cycle_(TCA_cycle)	D_0__Bacteria;D_1__Epsilonbacteraeota;D_2__Campylobacteria;D_3__Campylobacterales;D_4__Rs-M59 termite group;D_5__uncultured Epsilonproteobacteria bacterium;D_6__uncultured Epsilonproteobacteria bacterium	21.8075	0
Metabolism	Carbohydrate_metabolism	Citrate_cycle_(TCA_cycle)	D_0__Bacteria	0.5841	0
Metabolism	Carbohydrate_metabolism	Citrate_cycle_(TCA_cycle)	D_0__Bacteria;D_1__Proteobacteria;D_2__Alphaproteobacteria;D_3__Rhizobiales;D_4__Methyloligellaceae;D_5__uncultured;D_6__uncultured bacterium	0	13.8364
Metabolism	Carbohydrate_metabolism	Citrate_cycle_(TCA_cycle)	D_0__Bacteria;D_1__Proteobacteria;D_2__Alphaproteobacteria	0	30.4272
Metabolism	Carbohydrate_metabolism	Citrate_cycle_(TCA_cycle)	D_0__Bacteria;D_1__Bacteroidetes;D_2__Bacteroidia;D_3__Bacteroidales	38.2929	0
Metabolism	Carbohydrate_metabolism	Citrate_cycle_(TCA_cycle)	D_0__Bacteria;D_1__Epsilonbacteraeota;D_2__Campylobacteria;D_3__Campylobacterales;D_4__Thiovulaceae;D_5__Sulfurimonas	0.4381	0
Metabolism	Carbohydrate_metabolism	Citrate_cycle_(TCA_cycle)	D_0__Bacteria;D_1__Firmicutes;D_2__Bacilli;D_3__Bacillales;D_4__Paenibacillaceae;D_5__uncultured;D_6__uncultured bacterium	0	40.8686
Metabolism	Carbohydrate_metabolism	Citrate_cycle_(TCA_cycle)	D_0__Bacteria;D_1__Proteobacteria;D_2__Gammaproteobacteria;D_3__Alteromonadales;D_4__Alteromonadaceae;D_5__Rheinheimera;Ambiguous_taxa	0	66.4594
Metabolism	Carbohydrate_metabolism	Citrate_cycle_(TCA_cycle)	D_0__Bacteria;D_1__Planctomycetes;D_2__Planctomycetacia;D_3__Pirellulales;D_4__Pirellulaceae;D_5__Pir4 lineage;D_6__uncultured organism	0	20.178
Metabolism	Carbohydrate_metabolism	Citrate_cycle_(TCA_cycle)	D_0__Bacteria;D_1__Proteobacteria;D_2__Deltaproteobacteria	2.9206	0
Metabolism	Carbohydrate_metabolism	Citrate_cycle_(TCA_cycle)	D_0__Bacteria	1.7524	0
Metabolism	Carbohydrate_metabolism	Citrate_cycle_(TCA_cycle)	D_0__Archaea;D_1__Nanoarchaeaeota;D_2__Woesearchaeia	0	4.9292
Metabolism	Carbohydrate_metabolism	Citrate_cycle_(TCA_cycle)	D_0__Bacteria;D_1__Proteobacteria;D_2__Deltaproteobacteria;D_3__Desulfarculales;D_4__Desulfarculaceae;D_5__Desulfatiglans;D_6__uncultured bacterium	59.5812	0
Metabolism	Carbohydrate_metabolism	Citrate_cycle_(TCA_cycle)	D_0__Bacteria;D_1__Chloroflexi;D_2__Dehalococcoidia	0	43.2066
Metabolism	Carbohydrate_metabolism	Citrate_cycle_(TCA_cycle)	D_0__Bacteria;D_1__Calditrichaeota;D_2__Calditrichia;D_3__Calditrichales;D_4__Calditrichaceae;D_5__Caldithrix;D_6__uncultured bacterium	0	11.9787
Metabolism	Carbohydrate_metabolism	Citrate_cycle_(TCA_cycle)	D_0__Bacteria;D_1__Chloroflexi;D_2__Dehalococcoidia;D_3__MB-C2-126;D_4__uncultured bacterium;D_5__uncultured bacterium;D_6__uncultured bacterium	0	48.075
Metabolism	Carbohydrate_metabolism	Citrate_cycle_(TCA_cycle)	D_0__Bacteria;D_1__Firmicutes;D_2__Clostridia;D_3__Clostridiales	1.8173	0
Metabolism	Carbohydrate_metabolism	Citrate_cycle_(TCA_cycle)	D_0__Bacteria;D_1__Proteobacteria;D_2__Gammaproteobacteria;D_3__Chromatiales;D_4__Chromatiaceae;D_5__Thiohalocapsa;D_6__uncultured organism	56.5308	0
Metabolism	Carbohydrate_metabolism	Citrate_cycle_(TCA_cycle)	D_0__Bacteria;D_1__Proteobacteria;D_2__Gammaproteobacteria;D_3__Coxiellales;D_4__Coxiellaceae;D_5__Coxiella	4.3161	0
Metabolism	Carbohydrate_metabolism	Citrate_cycle_(TCA_cycle)	Unassigned	1.2981	0
Metabolism	Carbohydrate_metabolism	Citrate_cycle_(TCA_cycle)	D_0__Bacteria;D_1__Hydrogenedentes;D_2__Hydrogenedentia;D_3__Hydrogenedentiales;D_4__Hydrogenedensaceae;D_5__uncultured organism;D_6__uncultured organism	0	5.4128
Metabolism	Carbohydrate_metabolism	Citrate_cycle_(TCA_cycle)	D_0__Bacteria;D_1__Proteobacteria;D_2__Gammaproteobacteria;D_3__Chromatiales;D_4__Chromatiaceae;D_5__Thiocystis;D_6__uncultured bacterium	3.7887	0
Metabolism	Carbohydrate_metabolism	Citrate_cycle_(TCA_cycle)	D_0__Bacteria;D_1__Proteobacteria;D_2__Gammaproteobacteria;D_3__Vibrionales;D_4__Vibrionaceae;D_5__Vibrio	0	32.2849
Metabolism	Carbohydrate_metabolism	Citrate_cycle_(TCA_cycle)	D_0__Bacteria;D_1__Gemmatimonadetes;D_2__BD2-11 terrestrial group	1.655	0
Metabolism	Carbohydrate_metabolism	Citrate_cycle_(TCA_cycle)	D_0__Bacteria;D_1__Proteobacteria;D_2__Gammaproteobacteria	38.942	0
Metabolism	Carbohydrate_metabolism	Citrate_cycle_(TCA_cycle)	D_0__Bacteria;D_1__Planctomycetes;D_2__Phycisphaerae;D_3__Phycisphaerales;D_4__Phycisphaeraceae;D_5__SM1A02;D_6__uncultured bacterium	2.7259	0
Metabolism	Carbohydrate_metabolism	Citrate_cycle_(TCA_cycle)	D_0__Bacteria;D_1__Cyanobacteria;D_2__Oxyphotobacteria;D_3__Phormidesmiales;D_4__Phormidesmiaceae;D_5__Phormidium MBIC10003;D_6__uncultured bacterium	7.399	0
Metabolism	Carbohydrate_metabolism	Citrate_cycle_(TCA_cycle)	D_0__Bacteria;D_1__Chloroflexi;D_2__Anaerolineae;D_3__Anaerolineales;D_4__Anaerolineaceae;D_5__uncultured;D_6__uncultured Chloroflexi bacterium	0	28.2493
Metabolism	Carbohydrate_metabolism	Citrate_cycle_(TCA_cycle)	D_0__Bacteria;D_1__Planctomycetes;D_2__Phycisphaerae;D_3__Phycisphaerales;D_4__Phycisphaeraceae;D_5__Urania-1B-19 marine sediment group;D_6__uncultured organism	25.4421	0
Metabolism	Carbohydrate_metabolism	Citrate_cycle_(TCA_cycle)	D_0__Bacteria;D_1__Proteobacteria;D_2__Gammaproteobacteria	0.5517	0
Metabolism	Carbohydrate_metabolism	Citrate_cycle_(TCA_cycle)	D_0__Bacteria;D_1__Spirochaetes;D_2__Spirochaetia;D_3__Spirochaetales;D_4__Spirochaetaceae	2.0769	0
Metabolism	Carbohydrate_metabolism	Citrate_cycle_(TCA_cycle)	D_0__Bacteria;D_1__Planctomycetes;D_2__Phycisphaerae;D_3__Phycisphaerales;D_4__Phycisphaeraceae;D_5__uncultured;D_6__uncultured organism	4.5432	0
Metabolism	Carbohydrate_metabolism	Citrate_cycle_(TCA_cycle)	D_0__Bacteria;D_1__Dependentiae;D_2__Babeliae;D_3__Babeliales	0	1.153
Metabolism	Carbohydrate_metabolism	Citrate_cycle_(TCA_cycle)	D_0__Bacteria	7.2692	0
Metabolism	Carbohydrate_metabolism	Citrate_cycle_(TCA_cycle)	D_0__Bacteria;D_1__Proteobacteria;D_2__Deltaproteobacteria;D_3__Desulfarculales;D_4__Desulfarculaceae;D_5__Desulfatiglans	0	40.5162
Metabolism	Carbohydrate_metabolism	Citrate_cycle_(TCA_cycle)	D_0__Bacteria;D_1__Cyanobacteria;D_2__Oxyphotobacteria;D_3__Oxyphotobacteria Incertae Sedis;D_4__Unknown Family;D_5__uncultured;D_6__uncultured bacterium	21.126	0
Metabolism	Carbohydrate_metabolism	Citrate_cycle_(TCA_cycle)	D_0__Bacteria;D_1__Actinobacteria;D_2__Acidimicrobiia;D_3__Actinomarinales;D_4__uncultured	26.7726	0
Metabolism	Carbohydrate_metabolism	Citrate_cycle_(TCA_cycle)	D_0__Bacteria	0.3894	0
Metabolism	Carbohydrate_metabolism	Citrate_cycle_(TCA_cycle)	D_0__Bacteria;D_1__Proteobacteria;D_2__Gammaproteobacteria	51.3061	0
Metabolism	Carbohydrate_metabolism	Citrate_cycle_(TCA_cycle)	D_0__Bacteria;D_1__Bacteroidetes;D_2__Bacteroidia;D_3__Sphingobacteriales;D_4__Lentimicrobiaceae	49.9431	0
Metabolism	Carbohydrate_metabolism	Citrate_cycle_(TCA_cycle)	D_0__Bacteria;D_1__Proteobacteria;D_2__Alphaproteobacteria;D_3__Tistrellales;D_4__Geminicoccaceae;D_5__uncultured;D_6__uncultured bacterium	0	52.1426
Metabolism	Carbohydrate_metabolism	Citrate_cycle_(TCA_cycle)	D_0__Bacteria;D_1__Bacteroidetes;D_2__Bacteroidia;D_3__Bacteroidales;D_4__Bacteroidetes BD2-2	68.8299	0
Metabolism	Carbohydrate_metabolism	Citrate_cycle_(TCA_cycle)	D_0__Bacteria;D_1__Calditrichaeota;D_2__Calditrichia;D_3__Calditrichales;D_4__Calditrichaceae;D_5__Calorithrix	0.4219	0
Metabolism	Carbohydrate_metabolism	Citrate_cycle_(TCA_cycle)	D_0__Bacteria;D_1__Epsilonbacteraeota;D_2__Campylobacteria;D_3__Campylobacterales;D_4__Rs-M59 termite group;D_5__uncultured Epsilonproteobacteria bacterium;D_6__uncultured Epsilonproteobacteria bacterium	37.2545	0
Metabolism	Carbohydrate_metabolism	Citrate_cycle_(TCA_cycle)	D_0__Bacteria;D_1__Chloroflexi;D_2__OLB14	0	26.2635
Metabolism	Carbohydrate_metabolism	Citrate_cycle_(TCA_cycle)	D_0__Bacteria;D_1__Proteobacteria;D_2__Gammaproteobacteria;D_3__Ectothiorhodospirales;D_4__Ectothiorhodospiraceae;D_5__Thiohalomonas	32.0298	0
Metabolism	Carbohydrate_metabolism	Citrate_cycle_(TCA_cycle)	D_0__Bacteria;D_1__Proteobacteria;D_2__Alphaproteobacteria	0.9086	0
Metabolism	Carbohydrate_metabolism	Citrate_cycle_(TCA_cycle)	D_0__Bacteria;D_1__Chloroflexi;D_2__OLB14	34.3987	0
Metabolism	Carbohydrate_metabolism	Citrate_cycle_(TCA_cycle)	D_0__Bacteria;D_1__Chloroflexi;D_2__Anaerolineae;D_3__Thermoflexales;D_4__Thermoflexaceae;D_5__Thermoflexus;D_6__uncultured bacterium	0	15.694
Metabolism	Carbohydrate_metabolism	Citrate_cycle_(TCA_cycle)	D_0__Bacteria;D_1__Chloroflexi;D_2__Anaerolineae;D_3__Anaerolineales;D_4__Anaerolineaceae;D_5__uncultured	21.126	0
Metabolism	Carbohydrate_metabolism	Citrate_cycle_(TCA_cycle)	D_0__Archaea;D_1__Nanoarchaeaeota;D_2__Woesearchaeia	3.8553	0
Metabolism	Carbohydrate_metabolism	Citrate_cycle_(TCA_cycle)	D_0__Archaea	13.792	0
Metabolism	Carbohydrate_metabolism	Citrate_cycle_(TCA_cycle)	D_0__Bacteria;D_1__Proteobacteria;D_2__Gammaproteobacteria	0	0.5445
Metabolism	Carbohydrate_metabolism	Citrate_cycle_(TCA_cycle)	D_0__Bacteria;D_1__Firmicutes;D_2__Bacilli;D_3__Bacillales;D_4__Bacillaceae;D_5__Bacillus	0	44.9362
Metabolism	Carbohydrate_metabolism	Citrate_cycle_(TCA_cycle)	D_0__Bacteria;D_1__Chloroflexi;D_2__Anaerolineae;D_3__Anaerolineales;D_4__Anaerolineaceae;D_5__uncultured;D_6__uncultured Chloroflexi bacterium	0	1.7295
Metabolism	Carbohydrate_metabolism	Citrate_cycle_(TCA_cycle)	D_0__Bacteria	0	18.3204
Metabolism	Carbohydrate_metabolism	Citrate_cycle_(TCA_cycle)	D_0__Bacteria;D_1__Elusimicrobia;D_2__4-29;D_3__uncultured bacterium;D_4__uncultured bacterium;D_5__uncultured bacterium;D_6__uncultured bacterium	0	6.726
Metabolism	Carbohydrate_metabolism	Citrate_cycle_(TCA_cycle)	D_0__Bacteria;D_1__Planctomycetes;D_2__Pla4 lineage;D_3__uncultured planctomycete;D_4__uncultured planctomycete;D_5__uncultured planctomycete;D_6__uncultured planctomycete	0.4543	0
Metabolism	Carbohydrate_metabolism	Citrate_cycle_(TCA_cycle)	D_0__Bacteria;D_1__Proteobacteria;D_2__Alphaproteobacteria;D_3__Rhodospirillales;D_4__Rhodopirillaceae;D_5__Defluviicoccus;D_6__uncultured bacterium	29.9853	0
Metabolism	Carbohydrate_metabolism	Citrate_cycle_(TCA_cycle)	D_0__Bacteria;D_1__Proteobacteria;D_2__Gammaproteobacteria;D_3__Vibrionales;D_4__Vibrionaceae;D_5__Vibrio;D_6__Vibrio vulnificus	0	3.8889
Metabolism	Carbohydrate_metabolism	Citrate_cycle_(TCA_cycle)	D_0__Bacteria;D_1__Chloroflexi;D_2__Anaerolineae;D_3__Anaerolineales;D_4__Anaerolineaceae;D_5__uncultured	58.9971	0
Metabolism	Carbohydrate_metabolism	Citrate_cycle_(TCA_cycle)	D_0__Bacteria;D_1__Chloroflexi;D_2__JG30-KF-CM66;D_3__uncultured bacterium;D_4__uncultured bacterium;D_5__uncultured bacterium;D_6__uncultured bacterium	0	14.1567
Metabolism	Carbohydrate_metabolism	Citrate_cycle_(TCA_cycle)	D_0__Bacteria;D_1__Spirochaetes;D_2__Spirochaetia;D_3__Spirochaetales;D_4__Spirochaetaceae;D_5__Spirochaeta 2;D_6__uncultured organism	4.4296	0
Metabolism	Carbohydrate_metabolism	Citrate_cycle_(TCA_cycle)	D_0__Bacteria;D_1__Bacteroidetes;D_2__Bacteroidia;D_3__Bacteroidales;D_4__SB-5;D_5__uncultured organism;D_6__uncultured organism	0	3.2029
Metabolism	Carbohydrate_metabolism	Citrate_cycle_(TCA_cycle)	D_0__Bacteria;D_1__Actinobacteria;D_2__Acidimicrobiia;D_3__IMCC26256	0	30.2991
Metabolism	Carbohydrate_metabolism	Citrate_cycle_(TCA_cycle)	D_0__Bacteria;D_1__Proteobacteria;D_2__Gammaproteobacteria;D_3__Nitrosococcales;D_4__Nitrosococcaceae;D_5__Nitrosococcus;Ambiguous_taxa	42.252	0
Metabolism	Carbohydrate_metabolism	Citrate_cycle_(TCA_cycle)	D_0__Bacteria;D_1__Proteobacteria;D_2__Gammaproteobacteria	30.6668	0
Metabolism	Carbohydrate_metabolism	Citrate_cycle_(TCA_cycle)	D_0__Bacteria;D_1__Proteobacteria;D_2__Deltaproteobacteria;D_3__Myxococcales;D_4__Nannocystaceae;D_5__uncultured	34.5935	0
Metabolism	Carbohydrate_metabolism	Citrate_cycle_(TCA_cycle)	D_0__Bacteria;D_1__Planctomycetes;D_2__Phycisphaerae;D_3__Pla1 lineage;D_4__uncultured bacterium;D_5__uncultured bacterium;D_6__uncultured bacterium	9.5408	0
Metabolism	Carbohydrate_metabolism	Citrate_cycle_(TCA_cycle)	D_0__Bacteria;D_1__Chloroflexi;D_2__Anaerolineae;D_3__SBR1031;D_4__uncultured bacterium;D_5__uncultured bacterium;D_6__uncultured bacterium	0	48.4273
Metabolism	Carbohydrate_metabolism	Citrate_cycle_(TCA_cycle)	D_0__Bacteria;D_1__Proteobacteria;D_2__Gammaproteobacteria;D_3__Nitrosococcales;D_4__Nitrosococcaceae	0	1.153
Metabolism	Carbohydrate_metabolism	Citrate_cycle_(TCA_cycle)	D_0__Bacteria;D_1__Epsilonbacteraeota;D_2__Campylobacteria;D_3__Campylobacterales;D_4__Thiovulaceae;D_5__Sulfurimonas	46.2193	0
Metabolism	Carbohydrate_metabolism	Citrate_cycle_(TCA_cycle)	D_0__Bacteria;D_1__Bacteroidetes;D_2__Bacteroidia;D_3__Bacteroidales	0	28.9219
Metabolism	Carbohydrate_metabolism	Citrate_cycle_(TCA_cycle)	D_0__Bacteria;D_1__Spirochaetes;D_2__Spirochaetia;D_3__Spirochaetales;D_4__Spirochaetaceae;D_5__uncultured	23.1705	0
Metabolism	Carbohydrate_metabolism	Citrate_cycle_(TCA_cycle)	D_0__Bacteria;D_1__Acidobacteria;D_2__Aminicenantia;D_3__Aminicenantales;D_4__uncultured bacterium;D_5__uncultured bacterium;D_6__uncultured bacterium	0.7788	0
Metabolism	Carbohydrate_metabolism	Citrate_cycle_(TCA_cycle)	D_0__Bacteria;D_1__Proteobacteria;D_2__Gammaproteobacteria	1.1683	0
Metabolism	Carbohydrate_metabolism	Citrate_cycle_(TCA_cycle)	D_0__Bacteria;D_1__Spirochaetes;D_2__Spirochaetia;D_3__Spirochaetales;D_4__Spirochaetaceae;D_5__uncultured;D_6__uncultured Spirochaetes bacterium	40.8891	0
Metabolism	Carbohydrate_metabolism	Citrate_cycle_(TCA_cycle)	D_0__Bacteria;D_1__Patescibacteria;D_2__ABY1;D_3__Candidatus Falkowbacteria;D_4__uncultured bacterium;D_5__uncultured bacterium;D_6__uncultured bacterium	0	6.662
Metabolism	Carbohydrate_metabolism	Citrate_cycle_(TCA_cycle)	D_0__Bacteria;D_1__Proteobacteria;D_2__Gammaproteobacteria	0	21.7795
Metabolism	Carbohydrate_metabolism	Citrate_cycle_(TCA_cycle)	D_0__Bacteria;D_1__Bacteroidetes;D_2__Rhodothermia;D_3__Rhodothermales;D_4__Rhodothermaceae;D_5__uncultured;D_6__uncultured bacterium	0	11.2741
Metabolism	Carbohydrate_metabolism	Citrate_cycle_(TCA_cycle)	D_0__Bacteria;D_1__Cyanobacteria;D_2__Oxyphotobacteria;D_3__Synechococcales;D_4__Cyanobiaceae;D_5__Cyanobium PCC-6307	0	8.6477
Metabolism	Carbohydrate_metabolism	Citrate_cycle_(TCA_cycle)	D_0__Bacteria;D_1__Proteobacteria;D_2__Gammaproteobacteria;D_3__Vibrionales;D_4__Vibrionaceae;D_5__Vibrio	0	0.5579
Metabolism	Carbohydrate_metabolism	Citrate_cycle_(TCA_cycle)	D_0__Bacteria;D_1__Firmicutes;D_2__Bacilli	0	0.5765
Metabolism	Carbohydrate_metabolism	Citrate_cycle_(TCA_cycle)	D_0__Bacteria;D_1__Proteobacteria;D_2__Gammaproteobacteria;D_3__Vibrionales;D_4__Vibrionaceae;D_5__Vibrio	0	84.7478
Metabolism	Carbohydrate_metabolism	Citrate_cycle_(TCA_cycle)	D_0__Bacteria;D_1__Proteobacteria	0	1.9217
Metabolism	Carbohydrate_metabolism	Citrate_cycle_(TCA_cycle)	D_0__Bacteria;D_1__Spirochaetes;D_2__Spirochaetia;D_3__Spirochaetales;D_4__Spirochaetaceae;D_5__Sediminispirochaeta;D_6__uncultured organism	1.0547	0
Metabolism	Carbohydrate_metabolism	Citrate_cycle_(TCA_cycle)	D_0__Bacteria;D_1__Proteobacteria;D_2__Gammaproteobacteria;D_3__Ectothiorhodospirales	25.2149	0
Metabolism	Carbohydrate_metabolism	Citrate_cycle_(TCA_cycle)	D_0__Bacteria;D_1__Patescibacteria;D_2__Parcubacteria	5.4843	0
Metabolism	Carbohydrate_metabolism	Citrate_cycle_(TCA_cycle)	D_0__Bacteria;D_1__Proteobacteria;D_2__Alphaproteobacteria;D_3__Sneathiellales;D_4__Sneathiellaceae;D_5__AT-s3-44;D_6__uncultured bacterium	63.5079	0
Metabolism	Carbohydrate_metabolism	Citrate_cycle_(TCA_cycle)	D_0__Bacteria;D_1__Planctomycetes;D_2__Planctomycetacia;D_3__Gemmatales;D_4__Gemmataceae;D_5__uncultured	7.3016	0
Metabolism	Carbohydrate_metabolism	Citrate_cycle_(TCA_cycle)	D_0__Bacteria;D_1__Proteobacteria	1.0385	0
Metabolism	Carbohydrate_metabolism	Citrate_cycle_(TCA_cycle)	D_0__Bacteria;D_1__Proteobacteria;D_2__Gammaproteobacteria	0.6815	0
Metabolism	Carbohydrate_metabolism	Citrate_cycle_(TCA_cycle)	D_0__Bacteria;D_1__Epsilonbacteraeota;D_2__Campylobacteria;D_3__Campylobacterales;D_4__Rs-M59 termite group;D_5__uncultured Epsilonproteobacteria bacterium;D_6__uncultured Epsilonproteobacteria bacterium	0	17.0392
Metabolism	Carbohydrate_metabolism	Citrate_cycle_(TCA_cycle)	D_0__Bacteria;D_1__Bacteroidetes;D_2__Bacteroidia;D_3__Bacteroidales;D_4__Marinilabiliaceae;D_5__uncultured;D_6__uncultured organism	17.2643	0
Metabolism	Carbohydrate_metabolism	Citrate_cycle_(TCA_cycle)	D_0__Bacteria;D_1__Spirochaetes;D_2__Spirochaetia;D_3__Spirochaetales;D_4__Spirochaetaceae;D_5__Alkalispirochaeta;D_6__uncultured organism	7.9507	0
Metabolism	Carbohydrate_metabolism	Citrate_cycle_(TCA_cycle)	D_0__Bacteria	6.8148	0
Metabolism	Carbohydrate_metabolism	Citrate_cycle_(TCA_cycle)	D_0__Bacteria;D_1__Patescibacteria;D_2__Parcubacteria	0	1.4413
Metabolism	Carbohydrate_metabolism	Citrate_cycle_(TCA_cycle)	D_0__Bacteria;D_1__Actinobacteria;D_2__Acidimicrobiia;D_3__Microtrichales	0	3.2029
Metabolism	Carbohydrate_metabolism	Citrate_cycle_(TCA_cycle)	D_0__Bacteria;D_1__Nitrospirae;D_2__Nitrospira;D_3__Nitrospirales;D_4__Nitrospiraceae;D_5__Nitrospira;D_6__uncultured Nitrospira sp.	43.1607	0
Metabolism	Carbohydrate_metabolism	Citrate_cycle_(TCA_cycle)	D_0__Bacteria;D_1__Fibrobacteres;D_2__Fibrobacteria;D_3__Fibrobacterales	0.9735	0
Metabolism	Carbohydrate_metabolism	Citrate_cycle_(TCA_cycle)	D_0__Bacteria;D_1__Proteobacteria;D_2__Deltaproteobacteria;D_3__Desulfarculales;D_4__Desulfarculaceae;D_5__Desulfatiglans	36.573	0
Metabolism	Carbohydrate_metabolism	Citrate_cycle_(TCA_cycle)	D_0__Bacteria;D_1__Bacteroidetes;D_2__Bacteroidia;D_3__Chitinophagales;D_4__Saprospiraceae	4.5432	0
Metabolism	Carbohydrate_metabolism	Citrate_cycle_(TCA_cycle)	D_0__Bacteria;D_1__Proteobacteria;D_2__Gammaproteobacteria;D_3__Vibrionales;D_4__Vibrionaceae;D_5__Vibrio;D_6__Vibrio vulnificus	0	349.913
Metabolism	Carbohydrate_metabolism	Citrate_cycle_(TCA_cycle)	Unassigned	0	9.8008
Metabolism	Carbohydrate_metabolism	Citrate_cycle_(TCA_cycle)	D_0__Bacteria;D_1__Elusimicrobia;D_2__Endomicrobia;D_3__Endomicrobiales;D_4__Endomicrobiaceae;D_5__Candidatus Endomicrobium;D_6__uncultured bacterium	6.7175	0
Metabolism	Carbohydrate_metabolism	Citrate_cycle_(TCA_cycle)	D_0__Bacteria;D_1__Bacteroidetes;D_2__Rhodothermia;D_3__Balneolales;D_4__Balneolaceae;D_5__uncultured;D_6__uncultured bacterium	0	2.6904
Metabolism	Carbohydrate_metabolism	Citrate_cycle_(TCA_cycle)	D_0__Bacteria;D_1__Proteobacteria;D_2__Gammaproteobacteria;D_3__Chromatiales;D_4__Chromatiaceae;D_5__uncultured;D_6__uncultured bacterium	0.8762	0
Metabolism	Carbohydrate_metabolism	Citrate_cycle_(TCA_cycle)	D_0__Bacteria;D_1__Gemmatimonadetes;D_2__BD2-11 terrestrial group;D_3__uncultured Gemmatimonadetes bacterium;D_4__uncultured Gemmatimonadetes bacterium;D_5__uncultured Gemmatimonadetes bacterium;D_6__uncultured Gemmatimonadetes bacterium	0	0.6085
Metabolism	Carbohydrate_metabolism	Citrate_cycle_(TCA_cycle)	D_0__Bacteria;D_1__Bacteroidetes;D_2__Bacteroidia;D_3__Bacteroidales;D_4__Bacteroidetes BD2-2;D_5__uncultured Bacteroidetes bacterium;D_6__uncultured Bacteroidetes bacterium	4.0565	0
Metabolism	Carbohydrate_metabolism	Citrate_cycle_(TCA_cycle)	D_0__Bacteria;D_1__Proteobacteria;D_2__Deltaproteobacteria	0	17.2955
Metabolism	Carbohydrate_metabolism	Citrate_cycle_(TCA_cycle)	D_0__Bacteria;D_1__Spirochaetes;D_2__Spirochaetia;D_3__Spirochaetales;D_4__Spirochaetaceae;D_5__uncultured	0	17.4876
Metabolism	Carbohydrate_metabolism	Citrate_cycle_(TCA_cycle)	D_0__Bacteria;D_1__Planctomycetes;D_2__Phycisphaerae;D_3__MSBL9;D_4__SG8-4	3.1154	0
Metabolism	Carbohydrate_metabolism	Citrate_cycle_(TCA_cycle)	D_0__Bacteria;D_1__Bacteroidetes;D_2__Bacteroidia;D_3__Bacteroidales;D_4__SB-5	10.3845	0
Metabolism	Carbohydrate_metabolism	Citrate_cycle_(TCA_cycle)	Unassigned	0	4.9004
Metabolism	Carbohydrate_metabolism	Citrate_cycle_(TCA_cycle)	D_0__Bacteria;D_1__Bacteroidetes;D_2__Bacteroidia;D_3__Cytophagales;D_4__Cyclobacteriaceae;D_5__uncultured;D_6__uncultured Bacteroidetes bacterium	21.4181	0
Metabolism	Carbohydrate_metabolism	Citrate_cycle_(TCA_cycle)	D_0__Bacteria;D_1__Chloroflexi;D_2__Dehalococcoidia;D_3__t0.6.f	1.363	0
Metabolism	Carbohydrate_metabolism	Citrate_cycle_(TCA_cycle)	D_0__Bacteria;D_1__Proteobacteria;D_2__Gammaproteobacteria;D_3__Cellvibrionales;D_4__Microbulbiferaceae;D_5__Microbulbifer;D_6__uncultured bacterium	0.7788	0
Metabolism	Carbohydrate_metabolism	Citrate_cycle_(TCA_cycle)	D_0__Bacteria;D_1__Latescibacteria	3.5048	0
Metabolism	Carbohydrate_metabolism	Citrate_cycle_(TCA_cycle)	D_0__Bacteria;D_1__Chloroflexi;D_2__Anaerolineae;D_3__SBR1031;D_4__uncultured organism;D_5__uncultured organism;D_6__uncultured organism	57.2447	0
Metabolism	Carbohydrate_metabolism	Citrate_cycle_(TCA_cycle)	D_0__Bacteria;D_1__Chloroflexi	1.1683	0
Metabolism	Carbohydrate_metabolism	Citrate_cycle_(TCA_cycle)	D_0__Bacteria;D_1__Firmicutes;D_2__Bacilli;D_3__Bacillales;D_4__Bacillaceae;D_5__Pontibacillus;Ambiguous_taxa	15.1874	0
Metabolism	Carbohydrate_metabolism	Citrate_cycle_(TCA_cycle)	D_0__Bacteria;D_1__Bacteroidetes;D_2__Bacteroidia;D_3__Flavobacteriales;D_4__Flavobacteriaceae;D_5__Robiginitalea	5.5492	0
Metabolism	Carbohydrate_metabolism	Citrate_cycle_(TCA_cycle)	D_0__Bacteria;D_1__Lentisphaerae;D_2__Oligosphaeria;D_3__Oligosphaerales;D_4__Lenti-02;D_5__uncultured bacterium;D_6__uncultured bacterium	4.9976	0
Metabolism	Carbohydrate_metabolism	Citrate_cycle_(TCA_cycle)	D_0__Bacteria;D_1__Proteobacteria;D_2__Deltaproteobacteria;D_3__Desulfarculales;D_4__Desulfarculaceae;D_5__Desulfatiglans	13.1429	0
Metabolism	Carbohydrate_metabolism	Citrate_cycle_(TCA_cycle)	D_0__Bacteria;D_1__Calditrichaeota;D_2__Calditrichia;D_3__Calditrichales;D_4__Calditrichaceae;D_5__Calorithrix;D_6__uncultured bacterium	0	10.3453
Metabolism	Carbohydrate_metabolism	Citrate_cycle_(TCA_cycle)	D_0__Bacteria;D_1__Bacteroidetes;D_2__Bacteroidia;D_3__Bacteroidales;D_4__SB-5;D_5__uncultured organism;D_6__uncultured organism	24.3387	0
Metabolism	Carbohydrate_metabolism	Citrate_cycle_(TCA_cycle)	D_0__Bacteria;D_1__Proteobacteria;D_2__Gammaproteobacteria;D_3__Ectothiorhodospirales;D_4__Thioalkalispiraceae	0	27.7688
Metabolism	Carbohydrate_metabolism	Citrate_cycle_(TCA_cycle)	D_0__Bacteria;D_1__Acidobacteria;D_2__Aminicenantia;D_3__Aminicenantales;D_4__uncultured bacterium;D_5__uncultured bacterium;D_6__uncultured bacterium	38.1631	0
Metabolism	Carbohydrate_metabolism	Citrate_cycle_(TCA_cycle)	D_0__Bacteria;D_1__Epsilonbacteraeota;D_2__Campylobacteria;D_3__Campylobacterales;D_4__Thiovulaceae;D_5__Sulfurimonas	54.7622	0
Metabolism	Carbohydrate_metabolism	Citrate_cycle_(TCA_cycle)	D_0__Bacteria;D_1__Proteobacteria;D_2__Alphaproteobacteria;D_3__Rhizobiales;D_4__uncultured;D_5__uncultured bacterium;D_6__uncultured bacterium	24.6633	0
Metabolism	Carbohydrate_metabolism	Citrate_cycle_(TCA_cycle)	D_0__Bacteria;D_1__Patescibacteria	0	10.7616
Metabolism	Carbohydrate_metabolism	Citrate_cycle_(TCA_cycle)	D_0__Bacteria;D_1__Chloroflexi;D_2__Anaerolineae;D_3__Anaerolineales;D_4__Anaerolineaceae;D_5__uncultured;D_6__uncultured Chloroflexi bacterium	19.7306	0
Metabolism	Carbohydrate_metabolism	Citrate_cycle_(TCA_cycle)	D_0__Bacteria;D_1__Bacteroidetes;D_2__Bacteroidia;D_3__Bacteroidales;D_4__Bacteroidetes BD2-2	25.4096	0
Metabolism	Carbohydrate_metabolism	Citrate_cycle_(TCA_cycle)	D_0__Bacteria;D_1__Gemmatimonadetes;D_2__BD2-11 terrestrial group	1.655	0
Metabolism	Carbohydrate_metabolism	Citrate_cycle_(TCA_cycle)	D_0__Bacteria;D_1__Proteobacteria;D_2__Gammaproteobacteria;D_3__KI89A clade;D_4__uncultured bacterium;D_5__uncultured bacterium;D_6__uncultured bacterium	37.9684	0
Metabolism	Carbohydrate_metabolism	Citrate_cycle_(TCA_cycle)	D_0__Archaea;D_1__Nanoarchaeaeota;D_2__Woesearchaeia;D_3__archaeon GW2011_AR13;D_4__archaeon GW2011_AR13;D_5__archaeon GW2011_AR13;D_6__archaeon GW2011_AR13	0	0.4324
Metabolism	Carbohydrate_metabolism	Citrate_cycle_(TCA_cycle)	D_0__Bacteria;D_1__Spirochaetes;D_2__Leptospirae;D_3__Leptospirales;D_4__Leptospiraceae;D_5__uncultured;D_6__uncultured bacterium	24.9878	0
Metabolism	Carbohydrate_metabolism	Citrate_cycle_(TCA_cycle)	D_0__Bacteria;D_1__Proteobacteria;D_2__Gammaproteobacteria	0	1.8256
Metabolism	Carbohydrate_metabolism	Citrate_cycle_(TCA_cycle)	D_0__Bacteria;D_1__Elusimicrobia;D_2__Lineage IIb;D_3__uncultured bacterium;D_4__uncultured bacterium;D_5__uncultured bacterium;D_6__uncultured bacterium	0	7.0783
Metabolism	Carbohydrate_metabolism	Citrate_cycle_(TCA_cycle)	D_0__Bacteria;D_1__Proteobacteria;D_2__Deltaproteobacteria;D_3__Syntrophobacterales;D_4__Syntrophobacteraceae;D_5__uncultured	2.9206	0
Metabolism	Carbohydrate_metabolism	Citrate_cycle_(TCA_cycle)	D_0__Bacteria;D_1__Planctomycetes;D_2__Planctomycetacia;D_3__Pirellulales;D_4__Pirellulaceae	0	1.3452
Metabolism	Carbohydrate_metabolism	Citrate_cycle_(TCA_cycle)	D_0__Bacteria;D_1__Acidobacteria;D_2__Aminicenantia;D_3__Aminicenantales;D_4__uncultured bacterium;D_5__uncultured bacterium;D_6__uncultured bacterium	26.87	0
Metabolism	Carbohydrate_metabolism	Citrate_cycle_(TCA_cycle)	D_0__Bacteria;D_1__Planctomycetes;D_2__Phycisphaerae;D_3__CCM11a;D_4__uncultured bacterium;D_5__uncultured bacterium;D_6__uncultured bacterium	1.1034	0
Metabolism	Carbohydrate_metabolism	Citrate_cycle_(TCA_cycle)	D_0__Bacteria;D_1__Proteobacteria;D_2__Deltaproteobacteria;D_3__Desulfarculales;D_4__Desulfarculaceae;D_5__Desulfatiglans	2.3365	0
Metabolism	Carbohydrate_metabolism	Citrate_cycle_(TCA_cycle)	D_0__Bacteria;D_1__Spirochaetes;D_2__Leptospirae;D_3__Leptospirales;D_4__Leptospiraceae;D_5__RBG-16-49-21	0	3.0748
Metabolism	Carbohydrate_metabolism	Citrate_cycle_(TCA_cycle)	D_0__Bacteria;D_1__Chloroflexi;D_2__Anaerolineae;D_3__Anaerolineales;D_4__Anaerolineaceae;D_5__uncultured;D_6__uncultured Chloroflexi bacterium	0	38.05
Metabolism	Carbohydrate_metabolism	Citrate_cycle_(TCA_cycle)	D_0__Bacteria;D_1__Chloroflexi;D_2__Dehalococcoidia;D_3__MSBL5	0	19.2172
Metabolism	Carbohydrate_metabolism	Citrate_cycle_(TCA_cycle)	D_0__Bacteria;D_1__Bacteroidetes;D_2__Bacteroidia;D_3__Bacteroidales;D_4__Marinilabiliaceae;D_5__uncultured;D_6__uncultured Bacteroidetes bacterium	38.942	0
Metabolism	Carbohydrate_metabolism	Citrate_cycle_(TCA_cycle)	D_0__Archaea;D_1__Nanoarchaeaeota;D_2__Woesearchaeia	0	2.0755
Metabolism	Carbohydrate_metabolism	Citrate_cycle_(TCA_cycle)	D_0__Bacteria;D_1__TA06;D_2__uncultured bacterium;D_3__uncultured bacterium;D_4__uncultured bacterium;D_5__uncultured bacterium;D_6__uncultured bacterium	0	1.7616
Metabolism	Carbohydrate_metabolism	Citrate_cycle_(TCA_cycle)	D_0__Bacteria;D_1__Proteobacteria;D_2__Deltaproteobacteria;D_3__Desulfarculales;D_4__Desulfarculaceae;D_5__Desulfatiglans;D_6__uncultured bacterium	41.1811	0
Metabolism	Carbohydrate_metabolism	Citrate_cycle_(TCA_cycle)	D_0__Bacteria;D_1__Gemmatimonadetes;D_2__BD2-11 terrestrial group	0	2.9146
Metabolism	Carbohydrate_metabolism	Citrate_cycle_(TCA_cycle)	D_0__Bacteria;D_1__Firmicutes;D_2__Bacilli;D_3__Bacillales;D_4__Bacillaceae;D_5__Bacillus	13.435	0
Metabolism	Carbohydrate_metabolism	Citrate_cycle_(TCA_cycle)	D_0__Bacteria;D_1__Bacteroidetes;D_2__Bacteroidia;D_3__Cytophagales;D_4__Cyclobacteriaceae;D_5__uncultured	1.655	0
Metabolism	Carbohydrate_metabolism	Citrate_cycle_(TCA_cycle)	D_0__Archaea;D_1__Nanoarchaeaeota;D_2__Woesearchaeia	4.9651	0
Metabolism	Carbohydrate_metabolism	Citrate_cycle_(TCA_cycle)	D_0__Bacteria;D_1__Spirochaetes;D_2__Spirochaetia;D_3__Brevinematales;D_4__Brevinemataceae;D_5__Brevinema	1.0709	0
Metabolism	Carbohydrate_metabolism	Citrate_cycle_(TCA_cycle)	D_0__Bacteria;D_1__Proteobacteria;D_2__Gammaproteobacteria;D_3__Vibrionales;D_4__Vibrionaceae;D_5__Vibrio;D_6__Vibrio vulnificus	0	479.629
Metabolism	Carbohydrate_metabolism	Citrate_cycle_(TCA_cycle)	D_0__Bacteria;D_1__Calditrichaeota;D_2__Calditrichia;D_3__Calditrichales;D_4__Calditrichaceae;D_5__Calorithrix;D_6__uncultured bacterium	0	23.4129
Metabolism	Carbohydrate_metabolism	Citrate_cycle_(TCA_cycle)	D_0__Bacteria;D_1__Gemmatimonadetes;D_2__BD2-11 terrestrial group	8.4374	0
Metabolism	Carbohydrate_metabolism	Citrate_cycle_(TCA_cycle)	D_0__Bacteria;D_1__Planctomycetes;D_2__Planctomycetacia;D_3__Pirellulales;D_4__Pirellulaceae;D_5__uncultured	4.0889	0
Metabolism	Carbohydrate_metabolism	Citrate_cycle_(TCA_cycle)	Unassigned	0	1.0377
Metabolism	Carbohydrate_metabolism	Citrate_cycle_(TCA_cycle)	D_0__Bacteria;D_1__Firmicutes;D_2__Bacilli;D_3__Bacillales;D_4__Paenibacillaceae;D_5__Brevibacillus	0	5.3808
Metabolism	Carbohydrate_metabolism	Citrate_cycle_(TCA_cycle)	D_0__Bacteria;D_1__Proteobacteria;D_2__Gammaproteobacteria;D_3__1013-28-CG33;D_4__uncultured bacterium;D_5__uncultured bacterium;D_6__uncultured bacterium	0	28.9219
Metabolism	Carbohydrate_metabolism	Citrate_cycle_(TCA_cycle)	D_0__Bacteria;D_1__Proteobacteria;D_2__Gammaproteobacteria	39.4288	0
Metabolism	Carbohydrate_metabolism	Citrate_cycle_(TCA_cycle)	D_0__Archaea;D_1__Euryarchaeota;D_2__Thermococci;D_3__Methanofastidiosales;D_4__uncultured;D_5__uncultured euryarchaeote;D_6__uncultured euryarchaeote	1.6875	0
Metabolism	Carbohydrate_metabolism	Citrate_cycle_(TCA_cycle)	D_0__Bacteria;D_1__Chloroflexi;D_2__Anaerolineae;D_3__SBR1031;D_4__metagenome;D_5__metagenome;D_6__metagenome	28.168	0
Metabolism	Carbohydrate_metabolism	Citrate_cycle_(TCA_cycle)	D_0__Bacteria;D_1__Epsilonbacteraeota;D_2__Campylobacteria;D_3__Campylobacterales;D_4__Thiovulaceae;D_5__Sulfurimonas	0.6571	0
Metabolism	Carbohydrate_metabolism	Citrate_cycle_(TCA_cycle)	D_0__Bacteria;D_1__Proteobacteria;D_2__Gammaproteobacteria;D_3__Nitrococcales;D_4__Nitrococcaceae;D_5__Nitrococcus;D_6__uncultured bacterium	21.6128	0
Metabolism	Carbohydrate_metabolism	Citrate_cycle_(TCA_cycle)	D_0__Bacteria;D_1__Bacteroidetes;D_2__Chlorobia;D_3__Chlorobiales;D_4__Chlorobiaceae;D_5__Prosthecochloris	37.3194	0
Metabolism	Carbohydrate_metabolism	Citrate_cycle_(TCA_cycle)	D_0__Bacteria;D_1__Planctomycetes;D_2__Planctomycetacia;D_3__Pirellulales;D_4__Pirellulaceae;D_5__Pir4 lineage	0	22.1959
Metabolism	Carbohydrate_metabolism	Citrate_cycle_(TCA_cycle)	D_0__Bacteria;D_1__Chloroflexi;D_2__Anaerolineae;D_3__SBR1031;D_4__uncultured organism;D_5__uncultured organism;D_6__uncultured organism	0	25.1105
Metabolism	Carbohydrate_metabolism	Citrate_cycle_(TCA_cycle)	D_0__Bacteria	2.0769	0
Metabolism	Carbohydrate_metabolism	Citrate_cycle_(TCA_cycle)	D_0__Bacteria	0	0.8968
Metabolism	Carbohydrate_metabolism	Citrate_cycle_(TCA_cycle)	D_0__Bacteria;D_1__Proteobacteria;D_2__Deltaproteobacteria;D_3__Myxococcales;D_4__UASB-TL25;D_5__uncultured bacterium;D_6__uncultured bacterium	4.4783	0
Metabolism	Carbohydrate_metabolism	Citrate_cycle_(TCA_cycle)	D_0__Bacteria;D_1__Spirochaetes;D_2__Spirochaetia;D_3__Spirochaetales;D_4__Spirochaetaceae;D_5__Spirochaeta 2;D_6__uncultured organism	4.0889	0
Metabolism	Carbohydrate_metabolism	Citrate_cycle_(TCA_cycle)	D_0__Bacteria	1.6875	0
Metabolism	Carbohydrate_metabolism	Citrate_cycle_(TCA_cycle)	D_0__Bacteria;D_1__Proteobacteria;D_2__Deltaproteobacteria;D_3__Myxococcales;D_4__Haliangiaceae;D_5__Haliangium;D_6__uncultured bacterium	14.9278	0
Metabolism	Carbohydrate_metabolism	Citrate_cycle_(TCA_cycle)	D_0__Bacteria;D_1__Acidobacteria;D_2__Aminicenantia;D_3__Aminicenantales;D_4__uncultured bacterium;D_5__uncultured bacterium;D_6__uncultured bacterium	0	19.9859
Metabolism	Carbohydrate_metabolism	Citrate_cycle_(TCA_cycle)	D_0__Bacteria;D_1__Proteobacteria;D_2__Gammaproteobacteria;D_3__Acidiferrobacterales;D_4__Acidiferrobacteraceae;D_5__Sulfurifustis;D_6__uncultured bacterium	50.8193	0
Metabolism	Carbohydrate_metabolism	Citrate_cycle_(TCA_cycle)	D_0__Bacteria;D_1__Bacteroidetes;D_2__Bacteroidia;D_3__Bacteroidales;D_4__Bacteroidetes BD2-2;D_5__uncultured organism;D_6__uncultured organism	25.15	0
Metabolism	Carbohydrate_metabolism	Citrate_cycle_(TCA_cycle)	D_0__Bacteria;D_1__Acidobacteria;D_2__Aminicenantia;D_3__Aminicenantales	29.5959	0
Metabolism	Carbohydrate_metabolism	Citrate_cycle_(TCA_cycle)	D_0__Bacteria;D_1__Proteobacteria;D_2__Alphaproteobacteria;D_3__Rhodovibrionales;D_4__Kiloniellaceae;D_5__uncultured;D_6__uncultured bacterium	35.6968	0
Metabolism	Carbohydrate_metabolism	Citrate_cycle_(TCA_cycle)	D_0__Bacteria;D_1__Dependentiae;D_2__Babeliae;D_3__Babeliales;D_4__Babeliaceae;D_5__uncultured bacterium;D_6__uncultured bacterium	19.7306	0
Metabolism	Carbohydrate_metabolism	Citrate_cycle_(TCA_cycle)	D_0__Bacteria;D_1__Chloroflexi;D_2__Dehalococcoidia;D_3__GIF3;D_4__uncultured bacterium;D_5__uncultured bacterium;D_6__uncultured bacterium	0	34.0785
Metabolism	Carbohydrate_metabolism	Citrate_cycle_(TCA_cycle)	D_0__Bacteria;D_1__Patescibacteria;D_2__Parcubacteria;D_3__Candidatus Terrybacteria;D_4__uncultured bacterium;D_5__uncultured bacterium;D_6__uncultured bacterium	16.5503	0
Metabolism	Carbohydrate_metabolism	Citrate_cycle_(TCA_cycle)	D_0__Bacteria;D_1__Chloroflexi;D_2__Dehalococcoidia;D_3__FW22;D_4__uncultured bacterium;D_5__uncultured bacterium;D_6__uncultured bacterium	48.0933	0
Metabolism	Carbohydrate_metabolism	Citrate_cycle_(TCA_cycle)	D_0__Bacteria;D_1__Chloroflexi;D_2__Dehalococcoidia;D_3__S085;D_4__uncultured bacterium;D_5__uncultured bacterium;D_6__uncultured bacterium	20.9313	0
Metabolism	Carbohydrate_metabolism	Citrate_cycle_(TCA_cycle)	D_0__Bacteria;D_1__Chloroflexi;D_2__Anaerolineae	0	53.1676
Metabolism	Carbohydrate_metabolism	Citrate_cycle_(TCA_cycle)	D_0__Bacteria;D_1__Actinobacteria;D_2__Acidimicrobiia;D_3__Microtrichales;D_4__Ilumatobacteraceae;D_5__Ilumatobacter	13.6297	0
Metabolism	Carbohydrate_metabolism	Citrate_cycle_(TCA_cycle)	D_0__Bacteria;D_1__Proteobacteria;D_2__Deltaproteobacteria;D_3__Desulfobacterales;D_4__Desulfobacteraceae	1.0385	0
Metabolism	Carbohydrate_metabolism	Citrate_cycle_(TCA_cycle)	D_0__Bacteria;D_1__Chloroflexi;D_2__Anaerolineae;D_3__SBR1031	63.6701	0
Metabolism	Carbohydrate_metabolism	Citrate_cycle_(TCA_cycle)	D_0__Bacteria;D_1__Chloroflexi;D_2__Anaerolineae;D_3__uncultured;D_4__uncultured organism;D_5__uncultured organism;D_6__uncultured organism	0	2.6904
Metabolism	Carbohydrate_metabolism	Citrate_cycle_(TCA_cycle)	D_0__Bacteria;D_1__Zixibacteria;D_2__uncultured organism;D_3__uncultured organism;D_4__uncultured organism;D_5__uncultured organism;D_6__uncultured organism	0	0.7687
Metabolism	Carbohydrate_metabolism	Citrate_cycle_(TCA_cycle)	D_0__Bacteria;D_1__Proteobacteria;D_2__Gammaproteobacteria;D_3__Ectothiorhodospirales;D_4__Thioalkalispiraceae;D_5__Thiohalophilus	21.5154	0
Metabolism	Carbohydrate_metabolism	Citrate_cycle_(TCA_cycle)	D_0__Bacteria;D_1__Elusimicrobia;D_2__Elusimicrobia;D_3__Lineage IV;D_4__uncultured bacterium;D_5__uncultured bacterium;D_6__uncultured bacterium	1.1358	0
Metabolism	Carbohydrate_metabolism	Citrate_cycle_(TCA_cycle)	D_0__Bacteria;D_1__Chloroflexi;D_2__Anaerolineae;D_3__SBR1031;D_4__uncultured bacterium;D_5__uncultured bacterium;D_6__uncultured bacterium	16.3556	0
Metabolism	Carbohydrate_metabolism	Citrate_cycle_(TCA_cycle)	D_0__Bacteria;D_1__Proteobacteria;D_2__Deltaproteobacteria;D_3__Desulfarculales;D_4__Desulfarculaceae;D_5__Desulfatiglans	3.6995	0
Metabolism	Carbohydrate_metabolism	Citrate_cycle_(TCA_cycle)	D_0__Bacteria;D_1__Proteobacteria;D_2__Gammaproteobacteria;D_3__Chromatiales;D_4__Chromatiaceae	94.629	0
Metabolism	Carbohydrate_metabolism	Citrate_cycle_(TCA_cycle)	D_0__Bacteria;D_1__Epsilonbacteraeota;D_2__Campylobacteria;D_3__Campylobacterales;D_4__Thiovulaceae;D_5__Sulfurimonas	17.7429	0
Metabolism	Carbohydrate_metabolism	Citrate_cycle_(TCA_cycle)	D_0__Bacteria;D_1__Bacteroidetes;D_2__Bacteroidia;D_3__Cytophagales;D_4__Cyclobacteriaceae;D_5__uncultured	14.9927	0
Metabolism	Carbohydrate_metabolism	Citrate_cycle_(TCA_cycle)	D_0__Bacteria;D_1__Bacteroidetes;D_2__Bacteroidia;D_3__Chitinophagales;D_4__Saprospiraceae;D_5__Phaeodactylibacter;D_6__uncultured organism	20.7691	0
Metabolism	Carbohydrate_metabolism	Citrate_cycle_(TCA_cycle)	Unassigned	0.701	0
Metabolism	Carbohydrate_metabolism	Citrate_cycle_(TCA_cycle)	D_0__Bacteria;D_1__Proteobacteria;D_2__Gammaproteobacteria	0.6815	0
Metabolism	Carbohydrate_metabolism	Citrate_cycle_(TCA_cycle)	D_0__Bacteria	10.709	0
Metabolism	Carbohydrate_metabolism	Citrate_cycle_(TCA_cycle)	D_0__Bacteria;D_1__Proteobacteria;D_2__Gammaproteobacteria;D_3__Chromatiales;D_4__Chromatiaceae;D_5__Thiohalocapsa;D_6__uncultured organism	25.8964	0
Metabolism	Carbohydrate_metabolism	Citrate_cycle_(TCA_cycle)	D_0__Bacteria;D_1__Proteobacteria;D_2__Deltaproteobacteria;D_3__Desulfobacterales;D_4__Desulfobacteraceae	0.9086	0
Metabolism	Carbohydrate_metabolism	Citrate_cycle_(TCA_cycle)	D_0__Bacteria;D_1__Chloroflexi;D_2__Anaerolineae;D_3__SBR1031;D_4__uncultured organism;D_5__uncultured organism;D_6__uncultured organism	43.1607	0
Metabolism	Carbohydrate_metabolism	Citrate_cycle_(TCA_cycle)	D_0__Bacteria;D_1__Proteobacteria;D_2__Alphaproteobacteria	1.363	0
Metabolism	Carbohydrate_metabolism	Citrate_cycle_(TCA_cycle)	D_0__Bacteria;D_1__Bacteroidetes;D_2__Bacteroidia;D_3__Bacteroidales	4.7704	0
Metabolism	Carbohydrate_metabolism	Citrate_cycle_(TCA_cycle)	D_0__Bacteria;D_1__Proteobacteria;D_2__Gammaproteobacteria;D_3__Nitrosococcales;D_4__Nitrosococcaceae	0	1.153
Metabolism	Carbohydrate_metabolism	Citrate_cycle_(TCA_cycle)	D_0__Bacteria;D_1__Armatimonadetes;D_2__DG-56;D_3__uncultured bacterium;D_4__uncultured bacterium;D_5__uncultured bacterium;D_6__uncultured bacterium	0	1.3452
Metabolism	Carbohydrate_metabolism	Citrate_cycle_(TCA_cycle)	D_0__Bacteria	0	4.42
Metabolism	Carbohydrate_metabolism	Citrate_cycle_(TCA_cycle)	D_0__Bacteria;D_1__Bacteroidetes;D_2__Bacteroidia;D_3__Bacteroidales	30.5045	0
Metabolism	Carbohydrate_metabolism	Citrate_cycle_(TCA_cycle)	D_0__Bacteria;D_1__Actinobacteria;D_2__RBG-16-55-12	16.5503	0
Metabolism	Carbohydrate_metabolism	Citrate_cycle_(TCA_cycle)	D_0__Bacteria;D_1__Calditrichaeota;D_2__Calditrichia;D_3__Calditrichales;D_4__Calditrichaceae;D_5__Calorithrix;D_6__uncultured bacterium	0	33.2137
Metabolism	Carbohydrate_metabolism	Citrate_cycle_(TCA_cycle)	D_0__Bacteria;D_1__Spirochaetes;D_2__Spirochaetia;D_3__Spirochaetales;D_4__Spirochaetaceae;D_5__uncultured;D_6__uncultured organism	0	28.6977
Metabolism	Carbohydrate_metabolism	Citrate_cycle_(TCA_cycle)	D_0__Bacteria;D_1__Proteobacteria;D_2__Gammaproteobacteria	68.7975	0
Metabolism	Carbohydrate_metabolism	Citrate_cycle_(TCA_cycle)	D_0__Bacteria;D_1__Bacteroidetes;D_2__Bacteroidia;D_3__Chitinophagales;D_4__Saprospiraceae	72.6917	0
Metabolism	Carbohydrate_metabolism	Citrate_cycle_(TCA_cycle)	D_0__Bacteria;D_1__Proteobacteria;D_2__Gammaproteobacteria	20.12	0
Metabolism	Carbohydrate_metabolism	Citrate_cycle_(TCA_cycle)	D_0__Bacteria;D_1__Proteobacteria;D_2__Deltaproteobacteria;D_3__Desulfuromonadales;D_4__Desulfuromonadaceae;D_5__Desulfuromusa	0	7.783
Metabolism	Carbohydrate_metabolism	Citrate_cycle_(TCA_cycle)	D_0__Bacteria;D_1__Proteobacteria;D_2__Gammaproteobacteria	0.6815	0
Metabolism	Carbohydrate_metabolism	Citrate_cycle_(TCA_cycle)	D_0__Bacteria;D_1__Chloroflexi;D_2__Anaerolineae;D_3__Anaerolineales;D_4__Anaerolineaceae;D_5__uncultured;D_6__uncultured Chloroflexi bacterium	24.6633	0
Metabolism	Carbohydrate_metabolism	Citrate_cycle_(TCA_cycle)	D_0__Bacteria;D_1__Proteobacteria;D_2__Gammaproteobacteria;D_3__Nitrosococcales;D_4__Nitrosococcaceae;D_5__Inmirania;D_6__uncultured gamma proteobacterium	35.4372	0
Metabolism	Carbohydrate_metabolism	Citrate_cycle_(TCA_cycle)	D_0__Bacteria;D_1__Chloroflexi;D_2__Anaerolineae;D_3__RBG-13-54-9;D_4__uncultured organism;D_5__uncultured organism;D_6__uncultured organism	5.2572	0
Metabolism	Carbohydrate_metabolism	Citrate_cycle_(TCA_cycle)	D_0__Bacteria;D_1__Zixibacteria;D_2__uncultured organism;D_3__uncultured organism;D_4__uncultured organism;D_5__uncultured organism;D_6__uncultured organism	37.4817	0
Metabolism	Carbohydrate_metabolism	Citrate_cycle_(TCA_cycle)	D_0__Bacteria;D_1__Proteobacteria;D_2__Deltaproteobacteria;D_3__Oligoflexales;D_4__0319-6G20	0	1.0569
Metabolism	Carbohydrate_metabolism	Citrate_cycle_(TCA_cycle)	D_0__Bacteria;D_1__Proteobacteria;D_2__Deltaproteobacteria;D_3__Desulfuromonadales;D_4__Desulfuromonadaceae	0.4543	0
Metabolism	Carbohydrate_metabolism	Citrate_cycle_(TCA_cycle)	D_0__Bacteria;D_1__Proteobacteria;D_2__Alphaproteobacteria;D_3__Rhodovibrionales;D_4__Kiloniellaceae;D_5__Pelagibius	0.9086	0
Metabolism	Carbohydrate_metabolism	Citrate_cycle_(TCA_cycle)	D_0__Bacteria;D_1__Proteobacteria;D_2__Gammaproteobacteria	0	2.1779
Metabolism	Carbohydrate_metabolism	Citrate_cycle_(TCA_cycle)	D_0__Bacteria;D_1__Spirochaetes;D_2__Spirochaetia;D_3__Spirochaetales;D_4__Spirochaetaceae;D_5__Spirochaeta 2;Ambiguous_taxa	0	10.2011
Metabolism	Carbohydrate_metabolism	Citrate_cycle_(TCA_cycle)	D_0__Bacteria;D_1__Patescibacteria;D_2__Gracilibacteria;D_3__Candidatus Peregrinibacteria;D_4__uncultured bacterium;D_5__uncultured bacterium;D_6__uncultured bacterium	0	6.662
Metabolism	Carbohydrate_metabolism	Citrate_cycle_(TCA_cycle)	D_0__Archaea;D_1__Nanoarchaeaeota;D_2__Woesearchaeia	12.6886	0
Metabolism	Carbohydrate_metabolism	Citrate_cycle_(TCA_cycle)	D_0__Bacteria;D_1__Proteobacteria;D_2__Gammaproteobacteria	13.2403	0
Metabolism	Carbohydrate_metabolism	Citrate_cycle_(TCA_cycle)	D_0__Bacteria;D_1__Planctomycetes;D_2__Pla3 lineage;D_3__uncultured planctomycete;D_4__uncultured planctomycete;D_5__uncultured planctomycete;D_6__uncultured planctomycete	0.3894	0
Metabolism	Carbohydrate_metabolism	Citrate_cycle_(TCA_cycle)	D_0__Bacteria;D_1__Bacteroidetes;D_2__Bacteroidia;D_3__Sphingobacteriales;D_4__Lentimicrobiaceae;D_5__uncultured Cytophagales bacterium;D_6__uncultured Cytophagales bacterium	23.4301	0
Metabolism	Carbohydrate_metabolism	Citrate_cycle_(TCA_cycle)	D_0__Bacteria;D_1__Calditrichaeota;D_2__Calditrichia;D_3__Calditrichales;D_4__Calditrichaceae;D_5__Calorithrix;D_6__uncultured bacterium	36.9624	0
Metabolism	Carbohydrate_metabolism	Citrate_cycle_(TCA_cycle)	D_0__Bacteria;D_1__Epsilonbacteraeota;D_2__Campylobacteria;D_3__Campylobacterales;D_4__Thiovulaceae;D_5__Sulfurimonas	35.7049	0
Metabolism	Carbohydrate_metabolism	Citrate_cycle_(TCA_cycle)	D_0__Bacteria;D_1__BRC1;D_2__uncultured organism;D_3__uncultured organism;D_4__uncultured organism;D_5__uncultured organism;D_6__uncultured organism	0	4.6121
Metabolism	Carbohydrate_metabolism	Citrate_cycle_(TCA_cycle)	D_0__Bacteria;D_1__Actinobacteria;D_2__Acidimicrobiia;D_3__Actinomarinales;D_4__uncultured;D_5__uncultured bacterium;D_6__uncultured bacterium	33.8795	0
Metabolism	Carbohydrate_metabolism	Citrate_cycle_(TCA_cycle)	D_0__Bacteria;D_1__Acidobacteria;D_2__Subgroup 21;D_3__uncultured Acidobacteria bacterium;D_4__uncultured Acidobacteria bacterium;D_5__uncultured Acidobacteria bacterium;D_6__uncultured Acidobacteria bacterium	0	20.082
Metabolism	Carbohydrate_metabolism	Citrate_cycle_(TCA_cycle)	D_0__Bacteria;D_1__Planctomycetes;D_2__Planctomycetacia;D_3__Planctomycetales;D_4__uncultured	0	9.7527
Metabolism	Carbohydrate_metabolism	Citrate_cycle_(TCA_cycle)	D_0__Bacteria;D_1__Chloroflexi;D_2__Ktedonobacteria;D_3__Ktedonobacterales;D_4__Ktedonobacteraceae;D_5__uncultured;D_6__uncultured bacterium	8.4407	0
Metabolism	Carbohydrate_metabolism	Citrate_cycle_(TCA_cycle)	D_0__Bacteria	6.3605	0
Metabolism	Carbohydrate_metabolism	Citrate_cycle_(TCA_cycle)	D_0__Bacteria;D_1__Chloroflexi;D_2__Anaerolineae;D_3__uncultured	40.3049	0
Metabolism	Carbohydrate_metabolism	Citrate_cycle_(TCA_cycle)	D_0__Bacteria;D_1__Chloroflexi;D_2__Dehalococcoidia;D_3__S085;D_4__metagenome;D_5__metagenome;D_6__metagenome	15.5768	0
Metabolism	Carbohydrate_metabolism	Citrate_cycle_(TCA_cycle)	D_0__Bacteria;D_1__Chloroflexi;D_2__JG30-KF-CM66	12.6561	0
Metabolism	Carbohydrate_metabolism	Citrate_cycle_(TCA_cycle)	D_0__Archaea;D_1__Nanoarchaeaeota;D_2__Woesearchaeia;D_3__archaeon GW2011_AR13;D_4__archaeon GW2011_AR13;D_5__archaeon GW2011_AR13;D_6__archaeon GW2011_AR13	0.701	0
Metabolism	Carbohydrate_metabolism	Citrate_cycle_(TCA_cycle)	D_0__Bacteria;D_1__Chloroflexi;D_2__Dehalococcoidia;D_3__GIF9;D_4__AB-539-J10;D_5__SCGC-AB-539-J10;D_6__uncultured bacterium	53.1558	0
Metabolism	Carbohydrate_metabolism	Citrate_cycle_(TCA_cycle)	D_0__Bacteria;D_1__Chloroflexi;D_2__Anaerolineae	56.7904	0
Metabolism	Carbohydrate_metabolism	Citrate_cycle_(TCA_cycle)	D_0__Bacteria;D_1__Chloroflexi;D_2__Dehalococcoidia;D_3__SAR202 clade;Ambiguous_taxa;Ambiguous_taxa;Ambiguous_taxa	2.4339	0
Metabolism	Carbohydrate_metabolism	Citrate_cycle_(TCA_cycle)	D_0__Bacteria;D_1__Chloroflexi;D_2__Dehalococcoidia	5.5492	0
Metabolism	Carbohydrate_metabolism	Citrate_cycle_(TCA_cycle)	D_0__Bacteria;D_1__Bacteroidetes;D_2__Rhodothermia;D_3__Rhodothermales;D_4__Rhodothermaceae;D_5__uncultured;D_6__uncultured bacterium	9.9951	0
Metabolism	Carbohydrate_metabolism	Citrate_cycle_(TCA_cycle)	D_0__Bacteria;D_1__Acidobacteria;D_2__Aminicenantia;D_3__Aminicenantales;D_4__uncultured bacterium;D_5__uncultured bacterium;D_6__uncultured bacterium	42.4468	0
Metabolism	Carbohydrate_metabolism	Citrate_cycle_(TCA_cycle)	D_0__Bacteria;D_1__Tenericutes;D_2__Mollicutes;D_3__Haloplasmatales;D_4__Haloplasmataceae;D_5__Haloplasma;Ambiguous_taxa	5.4519	0
Metabolism	Carbohydrate_metabolism	Citrate_cycle_(TCA_cycle)	D_0__Bacteria;D_1__Planctomycetes;D_2__Phycisphaerae;D_3__Phycisphaerales;D_4__AKAU3564 sediment group;D_5__uncultured bacterium;D_6__uncultured bacterium	5.9062	0
Metabolism	Carbohydrate_metabolism	Citrate_cycle_(TCA_cycle)	D_0__Bacteria;D_1__Proteobacteria;D_2__Deltaproteobacteria;D_3__Desulfarculales;D_4__Desulfarculaceae;D_5__Desulfatiglans	0	39.0429
Metabolism	Carbohydrate_metabolism	Citrate_cycle_(TCA_cycle)	D_0__Bacteria;D_1__Proteobacteria;D_2__Gammaproteobacteria	1.655	0
Metabolism	Carbohydrate_metabolism	Citrate_cycle_(TCA_cycle)	D_0__Bacteria;D_1__Proteobacteria;D_2__Alphaproteobacteria;D_3__Rhodobacterales;D_4__Rhodobacteraceae	16.3556	0
Metabolism	Carbohydrate_metabolism	Citrate_cycle_(TCA_cycle)	D_0__Bacteria;D_1__Proteobacteria;D_2__Gammaproteobacteria;D_3__Vibrionales;D_4__Vibrionaceae;D_5__Vibrio	0	2.8826
Metabolism	Carbohydrate_metabolism	Citrate_cycle_(TCA_cycle)	D_0__Bacteria;D_1__Proteobacteria;D_2__Gammaproteobacteria;D_3__Vibrionales;D_4__Vibrionaceae;D_5__Vibrio	0	1.3452
Metabolism	Carbohydrate_metabolism	Citrate_cycle_(TCA_cycle)	D_0__Bacteria;D_1__Proteobacteria;D_2__Deltaproteobacteria;D_3__NB1-j	1.7524	0
Metabolism	Carbohydrate_metabolism	Citrate_cycle_(TCA_cycle)	D_0__Bacteria;D_1__Bacteroidetes;D_2__Bacteroidia;D_3__Cytophagales;D_4__Cyclobacteriaceae;D_5__uncultured	57.9586	0
Metabolism	Carbohydrate_metabolism	Citrate_cycle_(TCA_cycle)	D_0__Archaea;D_1__Nanoarchaeaeota;D_2__Woesearchaeia;D_3__Candidatus Amesbacteria bacterium GW2011_GWC1_47_15;D_4__Candidatus Amesbacteria bacterium GW2011_GWC1_47_15;D_5__Candidatus Amesbacteria bacterium GW2011_GWC1_47_15;D_6__Candidatus Amesbacteria bacterium GW2011_GWC1_47_15	0	2.1779
Metabolism	Carbohydrate_metabolism	Citrate_cycle_(TCA_cycle)	D_0__Bacteria;D_1__Chloroflexi;D_2__Anaerolineae;D_3__SBR1031;D_4__uncultured bacterium;D_5__uncultured bacterium;D_6__uncultured bacterium	35.5346	0
Metabolism	Carbohydrate_metabolism	Citrate_cycle_(TCA_cycle)	D_0__Bacteria	3.6346	0
Metabolism	Carbohydrate_metabolism	Citrate_cycle_(TCA_cycle)	D_0__Bacteria;D_1__Chloroflexi;D_2__Dehalococcoidia;D_3__S085;D_4__uncultured bacterium;D_5__uncultured bacterium;D_6__uncultured bacterium	23.852	0
Metabolism	Carbohydrate_metabolism	Citrate_cycle_(TCA_cycle)	D_0__Bacteria;D_1__Calditrichaeota;D_2__Calditrichia;D_3__Calditrichales;D_4__Calditrichaceae;D_5__Calorithrix;D_6__uncultured bacterium	0	1.089
Metabolism	Carbohydrate_metabolism	Citrate_cycle_(TCA_cycle)	D_0__Bacteria;D_1__Chloroflexi;D_2__JG30-KF-CM66;D_3__uncultured bacterium;D_4__uncultured bacterium;D_5__uncultured bacterium;D_6__uncultured bacterium	34.7557	0
Metabolism	Carbohydrate_metabolism	Citrate_cycle_(TCA_cycle)	Unassigned	0	49.3241
Metabolism	Carbohydrate_metabolism	Citrate_cycle_(TCA_cycle)	D_0__Bacteria;D_1__Cyanobacteria;D_2__Oxyphotobacteria;D_3__Nostocales	10.9524	0
Metabolism	Carbohydrate_metabolism	Citrate_cycle_(TCA_cycle)	D_0__Bacteria;D_1__Chloroflexi;D_2__KD4-96;D_3__uncultured bacterium;D_4__uncultured bacterium;D_5__uncultured bacterium;D_6__uncultured bacterium	8.1778	0
Metabolism	Carbohydrate_metabolism	Citrate_cycle_(TCA_cycle)	D_0__Bacteria;D_1__Proteobacteria;D_2__Deltaproteobacteria;D_3__Bdellovibrionales;D_4__Bdellovibrionaceae;D_5__OM27 clade;D_6__uncultured bacterium	14.6032	0
Metabolism	Carbohydrate_metabolism	Citrate_cycle_(TCA_cycle)	D_0__Bacteria;D_1__Planctomycetes;D_2__Planctomycetacia;D_3__Pirellulales;D_4__Pirellulaceae;D_5__Rhodopirellula;D_6__uncultured bacterium	0	10.7616
Metabolism	Carbohydrate_metabolism	Citrate_cycle_(TCA_cycle)	D_0__Bacteria;D_1__Patescibacteria;D_2__ABY1;D_3__Candidatus Kerfeldbacteria;D_4__uncultured bacterium;D_5__uncultured bacterium;D_6__uncultured bacterium	3.8617	0
Metabolism	Carbohydrate_metabolism	Citrate_cycle_(TCA_cycle)	D_0__Bacteria;D_1__Chloroflexi;D_2__Anaerolineae;D_3__uncultured	24.0791	0
Metabolism	Carbohydrate_metabolism	Citrate_cycle_(TCA_cycle)	D_0__Bacteria;D_1__Actinobacteria;D_2__Acidimicrobiia;D_3__Actinomarinales;D_4__uncultured	120.331	0
Metabolism	Carbohydrate_metabolism	Citrate_cycle_(TCA_cycle)	D_0__Bacteria;D_1__Proteobacteria;D_2__Alphaproteobacteria	26.513	0
Metabolism	Carbohydrate_metabolism	Citrate_cycle_(TCA_cycle)	D_0__Bacteria;D_1__Proteobacteria;D_2__Gammaproteobacteria	23.852	0
Metabolism	Carbohydrate_metabolism	Citrate_cycle_(TCA_cycle)	D_0__Bacteria;D_1__Proteobacteria;D_2__Gammaproteobacteria;D_3__Alteromonadales;D_4__Marinobacteraceae;D_5__Marinobacter	0	0.6085
Metabolism	Carbohydrate_metabolism	Citrate_cycle_(TCA_cycle)	D_0__Bacteria	1.1034	0
Metabolism	Carbohydrate_metabolism	Citrate_cycle_(TCA_cycle)	D_0__Bacteria;D_1__Proteobacteria;D_2__Gammaproteobacteria	0	0.5445
Metabolism	Carbohydrate_metabolism	Citrate_cycle_(TCA_cycle)	D_0__Bacteria;D_1__Planctomycetes;D_2__Planctomycetacia;D_3__Pirellulales;D_4__Pirellulaceae;D_5__uncultured;D_6__uncultured organism	2.7259	0
Metabolism	Carbohydrate_metabolism	Citrate_cycle_(TCA_cycle)	D_0__Bacteria;D_1__Proteobacteria;D_2__Deltaproteobacteria;D_3__Desulfarculales;D_4__Desulfarculaceae;D_5__Desulfatiglans	61.3336	0
Metabolism	Carbohydrate_metabolism	Citrate_cycle_(TCA_cycle)	D_0__Bacteria;D_1__Calditrichaeota;D_2__Calditrichia;D_3__Calditrichales;D_4__Calditrichaceae;D_5__Caldithrix;D_6__uncultured bacterium	45.7893	0
Metabolism	Carbohydrate_metabolism	Citrate_cycle_(TCA_cycle)	D_0__Bacteria;D_1__Planctomycetes;D_2__Planctomycetacia;D_3__Planctomycetales;D_4__Gimesiaceae;D_5__uncultured	21.126	0
Metabolism	Carbohydrate_metabolism	Citrate_cycle_(TCA_cycle)	D_0__Bacteria;D_1__Epsilonbacteraeota;D_2__Campylobacteria;D_3__Campylobacterales;D_4__Rs-M59 termite group;D_5__uncultured Epsilonproteobacteria bacterium;D_6__uncultured Epsilonproteobacteria bacterium	28.6224	0
Metabolism	Carbohydrate_metabolism	Citrate_cycle_(TCA_cycle)	D_0__Bacteria;D_1__Cyanobacteria;D_2__Oxyphotobacteria	42.0249	0
Metabolism	Carbohydrate_metabolism	Citrate_cycle_(TCA_cycle)	D_0__Bacteria;D_1__Chloroflexi;D_2__Anaerolineae;D_3__Thermoflexales;D_4__Thermoflexaceae;D_5__Thermoflexus;D_6__uncultured bacterium	24.0791	0
Metabolism	Carbohydrate_metabolism	Citrate_cycle_(TCA_cycle)	D_0__Bacteria;D_1__Proteobacteria;D_2__Alphaproteobacteria	1.1034	0
Metabolism	Carbohydrate_metabolism	Citrate_cycle_(TCA_cycle)	D_0__Bacteria;D_1__Cyanobacteria;D_2__Oxyphotobacteria;D_3__Synechococcales;D_4__Cyanobiaceae;D_5__Cyanobium PCC-6307	12.9969	0
Metabolism	Carbohydrate_metabolism	Citrate_cycle_(TCA_cycle)	D_0__Bacteria;D_1__BRC1;D_2__uncultured delta proteobacterium;D_3__uncultured delta proteobacterium;D_4__uncultured delta proteobacterium;D_5__uncultured delta proteobacterium;D_6__uncultured delta proteobacterium	9.2487	0
Metabolism	Carbohydrate_metabolism	Citrate_cycle_(TCA_cycle)	D_0__Bacteria;D_1__Proteobacteria;D_2__Gammaproteobacteria;D_3__Ectothiorhodospirales;D_4__Ectothiorhodospiraceae;D_5__Thioalkalivibrio;Ambiguous_taxa	26.513	0
Metabolism	Carbohydrate_metabolism	Citrate_cycle_(TCA_cycle)	D_0__Bacteria;D_1__Chloroflexi;D_2__Dehalococcoidia	11.0985	0
Metabolism	Carbohydrate_metabolism	Citrate_cycle_(TCA_cycle)	D_0__Bacteria;D_1__Proteobacteria;D_2__Deltaproteobacteria;D_3__Desulfarculales;D_4__Desulfarculaceae;D_5__Desulfatiglans;D_6__uncultured bacterium	0	95.9899
Metabolism	Carbohydrate_metabolism	Citrate_cycle_(TCA_cycle)	D_0__Bacteria;D_1__Proteobacteria;D_2__Gammaproteobacteria;D_3__Vibrionales;D_4__Vibrionaceae;D_5__Vibrio	0	6.726
Metabolism	Carbohydrate_metabolism	Citrate_cycle_(TCA_cycle)	D_0__Bacteria;D_1__Spirochaetes;D_2__Spirochaetia;D_3__Spirochaetales;D_4__Spirochaetaceae;D_5__Sediminispirochaeta;D_6__uncultured bacterium	0	0.4164
Metabolism	Carbohydrate_metabolism	Citrate_cycle_(TCA_cycle)	D_0__Bacteria;D_1__Proteobacteria;D_2__Alphaproteobacteria;D_3__Thalassobaculales;D_4__uncultured;D_5__uncultured bacterium;D_6__uncultured bacterium	45.5297	0
Metabolism	Carbohydrate_metabolism	Citrate_cycle_(TCA_cycle)	D_0__Bacteria;D_1__Calditrichaeota;D_2__Calditrichia;D_3__Calditrichales;D_4__Calditrichaceae;D_5__Calorithrix;D_6__uncultured bacterium	64.5463	0
Metabolism	Carbohydrate_metabolism	Citrate_cycle_(TCA_cycle)	D_0__Bacteria;D_1__Actinobacteria;D_2__Acidimicrobiia;D_3__Actinomarinales;D_4__uncultured	0	33.4379
Metabolism	Carbohydrate_metabolism	Citrate_cycle_(TCA_cycle)	D_0__Bacteria;D_1__Actinobacteria;D_2__Acidimicrobiia;D_3__Actinomarinales;D_4__uncultured	0	12.1709
Metabolism	Carbohydrate_metabolism	Citrate_cycle_(TCA_cycle)	D_0__Archaea;D_1__Asgardaeota;D_2__Lokiarchaeia;D_3__uncultured crenarchaeote;D_4__uncultured crenarchaeote;D_5__uncultured crenarchaeote;D_6__uncultured crenarchaeote	20.7691	0
Metabolism	Carbohydrate_metabolism	Citrate_cycle_(TCA_cycle)	D_0__Bacteria;D_1__Proteobacteria;D_2__Gammaproteobacteria;D_3__Run-SP154;D_4__uncultured bacterium;D_5__uncultured bacterium;D_6__uncultured bacterium	52.5717	0
Metabolism	Carbohydrate_metabolism	Citrate_cycle_(TCA_cycle)	D_0__Bacteria;D_1__Gemmatimonadetes;D_2__BD2-11 terrestrial group	2.9856	0
Metabolism	Carbohydrate_metabolism	Citrate_cycle_(TCA_cycle)	D_0__Bacteria;D_1__Chloroflexi;D_2__Dehalococcoidia;D_3__GIF9;D_4__AB-539-J10;D_5__SCGC-AB-539-J10;D_6__uncultured bacterium	0	30.9397
Metabolism	Carbohydrate_metabolism	Citrate_cycle_(TCA_cycle)	D_0__Bacteria;D_1__Proteobacteria;D_2__Alphaproteobacteria;D_3__Rhodospirillales;D_4__Magnetospiraceae;D_5__uncultured;D_6__uncultured bacterium	32.7113	0
Metabolism	Carbohydrate_metabolism	Citrate_cycle_(TCA_cycle)	D_0__Bacteria;D_1__Latescibacteria;D_2__Latescibacteria;D_3__Latescibacterales;D_4__Latescibacteraceae	8.9567	0
Metabolism	Carbohydrate_metabolism	Citrate_cycle_(TCA_cycle)	D_0__Bacteria;D_1__Bacteroidetes;D_2__Bacteroidia;D_3__Bacteroidales;D_4__Bacteroidetes BD2-2	37.4817	0
Metabolism	Carbohydrate_metabolism	Citrate_cycle_(TCA_cycle)	D_0__Bacteria;D_1__Proteobacteria;D_2__Alphaproteobacteria;D_3__uncultured	13.6297	0
Metabolism	Carbohydrate_metabolism	Citrate_cycle_(TCA_cycle)	D_0__Bacteria;D_1__Actinobacteria;D_2__Thermoleophilia;D_3__Solirubrobacterales;D_4__67-14;D_5__uncultured actinobacterium;D_6__uncultured actinobacterium	7.4639	0
Metabolism	Carbohydrate_metabolism	Citrate_cycle_(TCA_cycle)	D_0__Bacteria;D_1__Bacteroidetes;D_2__Bacteroidia;D_3__Chitinophagales;D_4__Saprospiraceae;D_5__Phaeodactylibacter	0	24.3097
Metabolism	Carbohydrate_metabolism	Citrate_cycle_(TCA_cycle)	D_0__Bacteria;D_1__Dependentiae;D_2__Babeliae;D_3__Babeliales;D_4__Vermiphilaceae	0	9.1602
Metabolism	Carbohydrate_metabolism	Citrate_cycle_(TCA_cycle)	Unassigned	14.8953	0
Metabolism	Carbohydrate_metabolism	Citrate_cycle_(TCA_cycle)	D_0__Bacteria;D_1__Proteobacteria;D_2__Gammaproteobacteria;D_3__Vibrionales;D_4__Vibrionaceae;D_5__Vibrio	0	0.5579
Metabolism	Carbohydrate_metabolism	Citrate_cycle_(TCA_cycle)	D_0__Bacteria;D_1__Zixibacteria;D_2__uncultured bacterium;D_3__uncultured bacterium;D_4__uncultured bacterium;D_5__uncultured bacterium;D_6__uncultured bacterium	4.2836	0
Metabolism	Carbohydrate_metabolism	Citrate_cycle_(TCA_cycle)	D_0__Bacteria;D_1__Schekmanbacteria;D_2__uncultured bacterium;D_3__uncultured bacterium;D_4__uncultured bacterium;D_5__uncultured bacterium;D_6__uncultured bacterium	9.2487	0
Metabolism	Carbohydrate_metabolism	Citrate_cycle_(TCA_cycle)	D_0__Bacteria;D_1__Proteobacteria;D_2__Gammaproteobacteria	0.8762	0
Metabolism	Carbohydrate_metabolism	Citrate_cycle_(TCA_cycle)	D_0__Bacteria;D_1__Proteobacteria;D_2__Gammaproteobacteria	0	3.2029
Metabolism	Carbohydrate_metabolism	Citrate_cycle_(TCA_cycle)	D_0__Bacteria;D_1__Patescibacteria;D_2__Parcubacteria;D_3__uncultured bacterium;D_4__uncultured bacterium;D_5__uncultured bacterium;D_6__uncultured bacterium	3.4074	0
Metabolism	Carbohydrate_metabolism	Citrate_cycle_(TCA_cycle)	D_0__Bacteria;D_1__Firmicutes;D_2__Clostridia;D_3__Clostridiales	1.8173	0
Metabolism	Carbohydrate_metabolism	Citrate_cycle_(TCA_cycle)	D_0__Bacteria;D_1__Planctomycetes;D_2__Planctomycetacia;D_3__Pirellulales;D_4__Pirellulaceae;D_5__Pir4 lineage;D_6__uncultured organism	16.3556	0
Metabolism	Carbohydrate_metabolism	Citrate_cycle_(TCA_cycle)	D_0__Bacteria;D_1__Planctomycetes;D_2__Pla4 lineage	0	1.3452
Metabolism	Carbohydrate_metabolism	Citrate_cycle_(TCA_cycle)	D_0__Bacteria;D_1__Planctomycetes;D_2__Phycisphaerae;D_3__CCM11a;D_4__uncultured bacterium;D_5__uncultured bacterium;D_6__uncultured bacterium	0	4.484
Metabolism	Carbohydrate_metabolism	Citrate_cycle_(TCA_cycle)	D_0__Bacteria;D_1__Proteobacteria;D_2__Gammaproteobacteria;D_3__Vibrionales;D_4__Vibrionaceae;D_5__Vibrio;D_6__Vibrio vulnificus	0	5.605
Metabolism	Carbohydrate_metabolism	Citrate_cycle_(TCA_cycle)	D_0__Bacteria;D_1__Bacteroidetes;D_2__Bacteroidia;D_3__Bacteroidales;D_4__Bacteroidetes BD2-2	0	42.438
Metabolism	Carbohydrate_metabolism	Citrate_cycle_(TCA_cycle)	D_0__Bacteria;D_1__Gemmatimonadetes;D_2__BD2-11 terrestrial group	1.655	0
Metabolism	Carbohydrate_metabolism	Citrate_cycle_(TCA_cycle)	D_0__Bacteria;D_1__Proteobacteria;D_2__Gammaproteobacteria;D_3__Vibrionales;D_4__Vibrionaceae;D_5__Vibrio;D_6__Vibrio vulnificus	0	1.6014
Metabolism	Carbohydrate_metabolism	Citrate_cycle_(TCA_cycle)	D_0__Bacteria;D_1__Proteobacteria;D_2__Deltaproteobacteria;D_3__Myxococcales;D_4__Haliangiaceae;D_5__Haliangium	28.3627	0
Metabolism	Carbohydrate_metabolism	Citrate_cycle_(TCA_cycle)	D_0__Bacteria;D_1__Planctomycetes;D_2__Planctomycetacia;D_3__Pirellulales;D_4__Pirellulaceae;D_5__Pirellula;D_6__uncultured bacterium	5.4519	0
Metabolism	Carbohydrate_metabolism	Citrate_cycle_(TCA_cycle)	D_0__Bacteria;D_1__Proteobacteria;D_2__Gammaproteobacteria;D_3__Vibrionales;D_4__Vibrionaceae;D_5__Vibrio;D_6__Vibrio vulnificus	0	1.6014
Metabolism	Carbohydrate_metabolism	Citrate_cycle_(TCA_cycle)	D_0__Bacteria;D_1__Fibrobacteres;D_2__Fibrobacteria;D_3__Fibrobacterales	0	0.9609
Metabolism	Carbohydrate_metabolism	Citrate_cycle_(TCA_cycle)	D_0__Bacteria;D_1__Planctomycetes;D_2__Planctomycetacia;D_3__Pirellulales;D_4__Pirellulaceae	0	1.3452
Metabolism	Carbohydrate_metabolism	Citrate_cycle_(TCA_cycle)	D_0__Bacteria;D_1__Proteobacteria;D_2__Alphaproteobacteria	0	20.8186
Metabolism	Carbohydrate_metabolism	Citrate_cycle_(TCA_cycle)	D_0__Bacteria;D_1__Acidobacteria;D_2__Aminicenantia;D_3__Aminicenantales;Ambiguous_taxa;Ambiguous_taxa;Ambiguous_taxa	0	30.3632
Metabolism	Carbohydrate_metabolism	Citrate_cycle_(TCA_cycle)	D_0__Archaea;D_1__Nanoarchaeaeota;D_2__Woesearchaeia	0	5.7075
Metabolism	Carbohydrate_metabolism	Citrate_cycle_(TCA_cycle)	D_0__Bacteria;D_1__Hydrogenedentes;D_2__Hydrogenedentia;D_3__Hydrogenedentiales;D_4__Hydrogenedensaceae;D_5__uncultured bacterium;D_6__uncultured bacterium	1.2656	0
Metabolism	Carbohydrate_metabolism	Citrate_cycle_(TCA_cycle)	D_0__Bacteria;D_1__Proteobacteria;D_2__Gammaproteobacteria;D_3__Ectothiorhodospirales;D_4__Ectothiorhodospiraceae;D_5__Thiogranum;D_6__uncultured bacterium	28.6224	0
Metabolism	Carbohydrate_metabolism	Citrate_cycle_(TCA_cycle)	D_0__Bacteria;D_1__Chloroflexi;D_2__Dehalococcoidia;D_3__GIF3;D_4__uncultured bacterium;D_5__uncultured bacterium;D_6__uncultured bacterium	0	24.9503
Metabolism	Carbohydrate_metabolism	Citrate_cycle_(TCA_cycle)	D_0__Bacteria;D_1__Proteobacteria;D_2__Gammaproteobacteria;D_3__Chromatiales;D_4__Chromatiaceae;D_5__Thiohalocapsa;D_6__uncultured organism	24.0467	0
Metabolism	Carbohydrate_metabolism	Citrate_cycle_(TCA_cycle)	D_0__Bacteria;D_1__Gemmatimonadetes;D_2__BD2-11 terrestrial group;D_3__uncultured Gemmatimonadetes bacterium;D_4__uncultured Gemmatimonadetes bacterium;D_5__uncultured Gemmatimonadetes bacterium;D_6__uncultured Gemmatimonadetes bacterium	19.4061	0
Metabolism	Carbohydrate_metabolism	Citrate_cycle_(TCA_cycle)	D_0__Bacteria;D_1__Spirochaetes;D_2__Spirochaetia;D_3__Spirochaetales;D_4__Spirochaetaceae;D_5__uncultured	0.9086	0
Metabolism	Carbohydrate_metabolism	Citrate_cycle_(TCA_cycle)	D_0__Bacteria;D_1__Halanaerobiaeota;D_2__Halanaerobiia;D_3__Halanaerobiales;D_4__Halanaerobiaceae	6.3605	0
Metabolism	Carbohydrate_metabolism	Citrate_cycle_(TCA_cycle)	D_0__Bacteria;D_1__Proteobacteria;D_2__Gammaproteobacteria;D_3__Run-SP154	39.4288	0
Metabolism	Carbohydrate_metabolism	Citrate_cycle_(TCA_cycle)	D_0__Bacteria;D_1__Spirochaetes;D_2__Spirochaetia;D_3__Spirochaetales;D_4__Spirochaetaceae;D_5__Spirochaeta 2;D_6__uncultured Spirochaetes bacterium	0.6328	0
Metabolism	Carbohydrate_metabolism	Citrate_cycle_(TCA_cycle)	D_0__Bacteria;D_1__Spirochaetes;D_2__Leptospirae;D_3__Leptospirales;D_4__Leptospiraceae;D_5__RBG-16-49-21	9.8653	0
Metabolism	Carbohydrate_metabolism	Citrate_cycle_(TCA_cycle)	D_0__Bacteria;D_1__Chloroflexi;D_2__Dehalococcoidia;D_3__S085	0	11.5303
Metabolism	Carbohydrate_metabolism	Citrate_cycle_(TCA_cycle)	D_0__Bacteria;D_1__Chloroflexi;D_2__Anaerolineae;D_3__Caldilineales;D_4__Caldilineaceae;D_5__uncultured	17.5239	0
Metabolism	Carbohydrate_metabolism	Citrate_cycle_(TCA_cycle)	D_0__Bacteria;D_1__Firmicutes;D_2__Clostridia;D_3__Clostridiales;D_4__Clostridiaceae 4;D_5__Paramaledivibacter;D_6__uncultured bacterium	39.7208	0
Metabolism	Carbohydrate_metabolism	Citrate_cycle_(TCA_cycle)	D_0__Bacteria;D_1__Proteobacteria;D_2__Gammaproteobacteria	0.6166	0
Metabolism	Carbohydrate_metabolism	Citrate_cycle_(TCA_cycle)	D_0__Bacteria;D_1__Proteobacteria;D_2__Gammaproteobacteria;D_3__Vibrionales;D_4__Vibrionaceae;D_5__Vibrio;D_6__Vibrio vulnificus	0	405.162
Metabolism	Carbohydrate_metabolism	Citrate_cycle_(TCA_cycle)	D_0__Bacteria;D_1__Bacteroidetes;D_2__Bacteroidia;D_3__Bacteroidales;D_4__Bacteroidetes BD2-2	0	92.0824
Metabolism	Carbohydrate_metabolism	Citrate_cycle_(TCA_cycle)	D_0__Bacteria;D_1__Proteobacteria;D_2__Gammaproteobacteria;D_3__Oceanospirillales;D_4__Halomonadaceae;D_5__Halomonas	1.4928	0
Metabolism	Carbohydrate_metabolism	Citrate_cycle_(TCA_cycle)	D_0__Bacteria;D_1__Proteobacteria;D_2__Gammaproteobacteria;D_3__Chromatiales;D_4__Sedimenticolaceae;D_5__Sedimenticola;D_6__uncultured bacterium	0	15.4058
Metabolism	Carbohydrate_metabolism	Citrate_cycle_(TCA_cycle)	D_0__Bacteria;D_1__Chloroflexi;D_2__Anaerolineae;D_3__SBR1031;D_4__uncultured organism;D_5__uncultured organism;D_6__uncultured organism	3.6346	0
Metabolism	Carbohydrate_metabolism	Citrate_cycle_(TCA_cycle)	D_0__Bacteria;D_1__Proteobacteria;D_2__Deltaproteobacteria;D_3__Oligoflexales;D_4__0319-6G20;D_5__uncultured organism;D_6__uncultured organism	9.9302	0
Metabolism	Carbohydrate_metabolism	Citrate_cycle_(TCA_cycle)	D_0__Bacteria;D_1__Gemmatimonadetes;D_2__BD2-11 terrestrial group;D_3__uncultured Gemmatimonadetes bacterium;D_4__uncultured Gemmatimonadetes bacterium;D_5__uncultured Gemmatimonadetes bacterium;D_6__uncultured Gemmatimonadetes bacterium	0	0.6085
Metabolism	Carbohydrate_metabolism	Citrate_cycle_(TCA_cycle)	D_0__Bacteria;D_1__Bacteroidetes;D_2__Bacteroidia;D_3__Sphingobacteriales;D_4__Lentimicrobiaceae;D_5__uncultured Cytophagales bacterium;D_6__uncultured Cytophagales bacterium	13.5648	0
Metabolism	Carbohydrate_metabolism	Citrate_cycle_(TCA_cycle)	D_0__Bacteria;D_1__Spirochaetes;D_2__Spirochaetia;D_3__Spirochaetales;D_4__Spirochaetaceae;D_5__Spirochaeta 2	3.8617	0
Metabolism	Carbohydrate_metabolism	Citrate_cycle_(TCA_cycle)	D_0__Bacteria;D_1__Acidobacteria;D_2__Subgroup 21;D_3__uncultured Acidobacteria bacterium;D_4__uncultured Acidobacteria bacterium;D_5__uncultured Acidobacteria bacterium;D_6__uncultured Acidobacteria bacterium	35.7617	0
Metabolism	Carbohydrate_metabolism	Citrate_cycle_(TCA_cycle)	D_0__Bacteria;D_1__Proteobacteria;D_2__Deltaproteobacteria;D_3__Desulfarculales;D_4__Desulfarculaceae;D_5__Desulfatiglans	0	1.4733
Metabolism	Carbohydrate_metabolism	Citrate_cycle_(TCA_cycle)	D_0__Bacteria;D_1__Proteobacteria;D_2__Gammaproteobacteria;D_3__KI89A clade	0	0.5445
Metabolism	Carbohydrate_metabolism	Citrate_cycle_(TCA_cycle)	D_0__Bacteria;D_1__LCP-89;D_2__uncultured bacterium;D_3__uncultured bacterium;D_4__uncultured bacterium;D_5__uncultured bacterium;D_6__uncultured bacterium	16.096	0
Metabolism	Carbohydrate_metabolism	Citrate_cycle_(TCA_cycle)	D_0__Bacteria;D_1__Proteobacteria;D_2__Gammaproteobacteria;D_3__Alteromonadales;D_4__Marinobacteraceae;D_5__Marinobacter	0	0.6085
Metabolism	Carbohydrate_metabolism	Citrate_cycle_(TCA_cycle)	D_0__Archaea;D_1__Nanoarchaeaeota;D_2__Woesearchaeia;D_3__uncultured archaeon;D_4__uncultured archaeon;D_5__uncultured archaeon;D_6__uncultured archaeon	2.1094	0
Metabolism	Carbohydrate_metabolism	Citrate_cycle_(TCA_cycle)	D_0__Bacteria;D_1__Bacteroidetes;D_2__Bacteroidia;D_3__Bacteroidales	0	5.605
Metabolism	Carbohydrate_metabolism	Citrate_cycle_(TCA_cycle)	D_0__Bacteria;D_1__Proteobacteria;D_2__Gammaproteobacteria;D_3__Nitrosococcales;D_4__Nitrosococcaceae;D_5__AqS1	66.104	0
Metabolism	Carbohydrate_metabolism	Citrate_cycle_(TCA_cycle)	D_0__Bacteria;D_1__Planctomycetes;D_2__Planctomycetacia;D_3__Pirellulales;D_4__Pirellulaceae;D_5__Pir4 lineage;D_6__uncultured planctomycete	72.9189	0
Metabolism	Carbohydrate_metabolism	Citrate_cycle_(TCA_cycle)	D_0__Bacteria;D_1__Proteobacteria;D_2__Gammaproteobacteria;D_3__Vibrionales;D_4__Vibrionaceae;D_5__Vibrio	0	1.6014
Metabolism	Carbohydrate_metabolism	Citrate_cycle_(TCA_cycle)	D_0__Bacteria;D_1__Zixibacteria;D_2__uncultured organism;D_3__uncultured organism;D_4__uncultured organism;D_5__uncultured organism;D_6__uncultured organism	0	38.3383
Metabolism	Carbohydrate_metabolism	Citrate_cycle_(TCA_cycle)	D_0__Bacteria;D_1__Proteobacteria;D_2__Alphaproteobacteria;D_3__Rhizobiales;D_4__Rhizobiales Incertae Sedis;D_5__Bauldia;D_6__uncultured bacterium	35.7779	0
Metabolism	Carbohydrate_metabolism	Citrate_cycle_(TCA_cycle)	D_0__Bacteria;D_1__Firmicutes;D_2__Clostridia;D_3__Clostridiales;D_4__Clostridiaceae 4;D_5__Paramaledivibacter;D_6__uncultured bacterium	9.3461	0
Metabolism	Carbohydrate_metabolism	Citrate_cycle_(TCA_cycle)	D_0__Bacteria;D_1__Patescibacteria;D_2__ABY1;D_3__Candidatus Kerfeldbacteria;D_4__uncultured organism;D_5__uncultured organism;D_6__uncultured organism	0	2.0819
Metabolism	Carbohydrate_metabolism	Citrate_cycle_(TCA_cycle)	D_0__Bacteria;D_1__Proteobacteria;D_2__Deltaproteobacteria;D_3__Desulfarculales;D_4__Desulfarculaceae;D_5__Desulfatiglans	67.1749	0
Metabolism	Carbohydrate_metabolism	Citrate_cycle_(TCA_cycle)	D_0__Bacteria;D_1__Proteobacteria;D_2__Gammaproteobacteria;D_3__Cellvibrionales	38.8446	0
Metabolism	Carbohydrate_metabolism	Citrate_cycle_(TCA_cycle)	D_0__Bacteria;D_1__Bacteroidetes;D_2__Bacteroidia;D_3__Chitinophagales;D_4__Saprospiraceae	18.1729	0
Metabolism	Carbohydrate_metabolism	Citrate_cycle_(TCA_cycle)	D_0__Bacteria;D_1__Proteobacteria;D_2__Alphaproteobacteria	1.5577	0
Metabolism	Carbohydrate_metabolism	Citrate_cycle_(TCA_cycle)	D_0__Bacteria;D_1__Proteobacteria;D_2__Deltaproteobacteria;D_3__Desulfarculales;D_4__Desulfarculaceae;D_5__Desulfatiglans;D_6__uncultured delta proteobacterium	0	30.203
Metabolism	Carbohydrate_metabolism	Citrate_cycle_(TCA_cycle)	D_0__Bacteria;D_1__Gemmatimonadetes;D_2__BD2-11 terrestrial group	2.9856	0
Metabolism	Carbohydrate_metabolism	Citrate_cycle_(TCA_cycle)	D_0__Bacteria;D_1__Calditrichaeota;D_2__Calditrichia;D_3__Calditrichales;D_4__Calditrichaceae;D_5__Calorithrix;D_6__uncultured bacterium	0	49.0038
Metabolism	Carbohydrate_metabolism	Citrate_cycle_(TCA_cycle)	D_0__Bacteria;D_1__Bacteroidetes;D_2__Bacteroidia;D_3__Cytophagales;D_4__Cyclobacteriaceae;D_5__uncultured	70.0956	0
Metabolism	Carbohydrate_metabolism	Citrate_cycle_(TCA_cycle)	D_0__Bacteria;D_1__Proteobacteria;D_2__Gammaproteobacteria;D_3__Arenicellales;D_4__Arenicellaceae;D_5__uncultured	0	17.0392
Metabolism	Carbohydrate_metabolism	Citrate_cycle_(TCA_cycle)	D_0__Bacteria;D_1__Proteobacteria;D_2__Gammaproteobacteria;D_3__Vibrionales;D_4__Vibrionaceae;D_5__Vibrio	0	24.2137
Metabolism	Carbohydrate_metabolism	Citrate_cycle_(TCA_cycle)	D_0__Bacteria;D_1__Proteobacteria;D_2__Alphaproteobacteria;D_3__Rhodovibrionales;D_4__Kiloniellaceae;D_5__Pelagibius;D_6__uncultured bacterium	10.9038	0
Metabolism	Carbohydrate_metabolism	Citrate_cycle_(TCA_cycle)	D_0__Bacteria;D_1__Cyanobacteria;D_2__Oxyphotobacteria;D_3__Nostocales;D_4__Cyanobacteriaceae;D_5__uncultured;D_6__uncultured bacterium	0	3.363
Metabolism	Carbohydrate_metabolism	Citrate_cycle_(TCA_cycle)	Unassigned	0	15.3738
Metabolism	Carbohydrate_metabolism	Citrate_cycle_(TCA_cycle)	D_0__Bacteria;D_1__Bacteroidetes;D_2__Bacteroidia;D_3__Flavobacteriales;D_4__Crocinitomicaceae;D_5__Crocinitomix;D_6__uncultured bacterium	30.5045	0
Metabolism	Carbohydrate_metabolism	Citrate_cycle_(TCA_cycle)	D_0__Bacteria;D_1__Proteobacteria;D_2__Deltaproteobacteria	5.5168	0
Metabolism	Carbohydrate_metabolism	Citrate_cycle_(TCA_cycle)	D_0__Bacteria;D_1__Proteobacteria;D_2__Deltaproteobacteria;D_3__Desulfarculales;D_4__Desulfarculaceae;D_5__Desulfatiglans	2.6286	0
Metabolism	Carbohydrate_metabolism	Citrate_cycle_(TCA_cycle)	D_0__Bacteria;D_1__Proteobacteria;D_2__Alphaproteobacteria;D_3__Rhodovibrionales;D_4__Kiloniellaceae;D_5__uncultured	0	22.8685
Metabolism	Carbohydrate_metabolism	Citrate_cycle_(TCA_cycle)	D_0__Bacteria;D_1__Firmicutes;D_2__Clostridia;D_3__Clostridiales;D_4__Clostridiaceae 1;D_5__Clostridium sensu stricto 8;D_6__uncultured bacterium	0	0.5246
Metabolism	Carbohydrate_metabolism	Citrate_cycle_(TCA_cycle)	D_0__Bacteria;D_1__Gemmatimonadetes;D_2__BD2-11 terrestrial group;D_3__uncultured bacterium;D_4__uncultured bacterium;D_5__uncultured bacterium;D_6__uncultured bacterium	0.9086	0
Metabolism	Carbohydrate_metabolism	Citrate_cycle_(TCA_cycle)	D_0__Bacteria;D_1__Proteobacteria;D_2__Gammaproteobacteria;D_3__Chromatiales;D_4__Chromatiaceae;D_5__Thiohalocapsa;D_6__uncultured organism	53.4479	0
Metabolism	Carbohydrate_metabolism	Citrate_cycle_(TCA_cycle)	D_0__Bacteria;D_1__Nitrospirae;D_2__Thermodesulfovibrionia;D_3__uncultured;D_4__uncultured Nitrospirae bacterium;D_5__uncultured Nitrospirae bacterium;D_6__uncultured Nitrospirae bacterium	21.2883	0
Metabolism	Carbohydrate_metabolism	Citrate_cycle_(TCA_cycle)	D_0__Bacteria;D_1__Proteobacteria;D_2__Alphaproteobacteria;D_3__Rhodobacterales;D_4__Rhodobacteraceae;D_5__Rhodovulum;Ambiguous_taxa	17.5239	0
Metabolism	Carbohydrate_metabolism	Citrate_cycle_(TCA_cycle)	D_0__Bacteria;D_1__Proteobacteria;D_2__Gammaproteobacteria;D_3__Vibrionales;D_4__Vibrionaceae;D_5__Vibrio;D_6__Vibrio vulnificus	0	423.579
Metabolism	Carbohydrate_metabolism	Citrate_cycle_(TCA_cycle)	D_0__Bacteria;D_1__Verrucomicrobia;D_2__Verrucomicrobiae;D_3__Verrucomicrobiales;D_4__Rubritaleaceae;D_5__Roseibacillus;D_6__uncultured organism	12.9482	0
Metabolism	Carbohydrate_metabolism	Citrate_cycle_(TCA_cycle)	D_0__Bacteria;D_1__Acidobacteria;D_2__Aminicenantia;D_3__Aminicenantales;D_4__uncultured bacterium;D_5__uncultured bacterium;D_6__uncultured bacterium	0	16.1424
Metabolism	Carbohydrate_metabolism	Citrate_cycle_(TCA_cycle)	D_0__Bacteria;D_1__Gemmatimonadetes;D_2__BD2-11 terrestrial group;D_3__uncultured Gemmatimonadetes bacterium;D_4__uncultured Gemmatimonadetes bacterium;D_5__uncultured Gemmatimonadetes bacterium;D_6__uncultured Gemmatimonadetes bacterium	0	26.6478
Metabolism	Carbohydrate_metabolism	Citrate_cycle_(TCA_cycle)	D_0__Bacteria;D_1__Proteobacteria;D_2__Gammaproteobacteria	11.5852	0
Metabolism	Carbohydrate_metabolism	Citrate_cycle_(TCA_cycle)	D_0__Bacteria;D_1__Calditrichaeota;D_2__Calditrichia;D_3__Calditrichales;D_4__Calditrichaceae;D_5__Calorithrix;D_6__uncultured bacterium	12.1369	0
Metabolism	Carbohydrate_metabolism	Citrate_cycle_(TCA_cycle)	D_0__Bacteria;D_1__Zixibacteria;D_2__uncultured organism;D_3__uncultured organism;D_4__uncultured organism;D_5__uncultured organism;D_6__uncultured organism	0	1.0089
Metabolism	Carbohydrate_metabolism	Citrate_cycle_(TCA_cycle)	D_0__Bacteria;D_1__BRC1	1.363	0
Metabolism	Carbohydrate_metabolism	Citrate_cycle_(TCA_cycle)	D_0__Bacteria;D_1__Proteobacteria;D_2__Deltaproteobacteria;D_3__Myxococcales;D_4__Haliangiaceae;D_5__Haliangium	75.3852	0
Metabolism	Carbohydrate_metabolism	Citrate_cycle_(TCA_cycle)	D_0__Bacteria;D_1__Bacteroidetes;D_2__Bacteroidia;D_3__Bacteroidales;D_4__Marinilabiliaceae;D_5__uncultured;D_6__uncultured organism	15.4145	0
Metabolism	Carbohydrate_metabolism	Citrate_cycle_(TCA_cycle)	D_0__Bacteria;D_1__Planctomycetes	0	0.8968
Metabolism	Carbohydrate_metabolism	Citrate_cycle_(TCA_cycle)	D_0__Bacteria;D_1__Proteobacteria;D_2__Alphaproteobacteria;D_3__Rhizobiales;D_4__Rhizobiales Incertae Sedis;D_5__Dichotomicrobium;D_6__uncultured organism	33.2954	0
Metabolism	Carbohydrate_metabolism	Citrate_cycle_(TCA_cycle)	D_0__Archaea;D_1__Nanoarchaeaeota;D_2__Woesearchaeia	0	1.2107
Metabolism	Carbohydrate_metabolism	Citrate_cycle_(TCA_cycle)	D_0__Bacteria;D_1__Bacteroidetes;D_2__Bacteroidia;D_3__Cytophagales;D_4__Cyclobacteriaceae;D_5__uncultured;Ambiguous_taxa	11.5852	0
Metabolism	Carbohydrate_metabolism	Citrate_cycle_(TCA_cycle)	D_0__Bacteria;D_1__Spirochaetes;D_2__Spirochaetia;D_3__Spirochaetales;D_4__Spirochaetaceae;D_5__uncultured;D_6__uncultured organism	51.7928	0
Metabolism	Carbohydrate_metabolism	Citrate_cycle_(TCA_cycle)	D_0__Bacteria;D_1__Proteobacteria;D_2__Gammaproteobacteria;D_3__Vibrionales;D_4__Vibrionaceae;D_5__Vibrio;D_6__Vibrio vulnificus	0	101.691
Metabolism	Carbohydrate_metabolism	Citrate_cycle_(TCA_cycle)	D_0__Bacteria;D_1__Proteobacteria	0	0.8968
Metabolism	Carbohydrate_metabolism	Citrate_cycle_(TCA_cycle)	D_0__Bacteria;D_1__Elusimicrobia;D_2__Endomicrobia;D_3__Endomicrobiales;D_4__Endomicrobiaceae;D_5__Candidatus Endomicrobium;D_6__uncultured bacterium	0	13.5481
Metabolism	Carbohydrate_metabolism	Citrate_cycle_(TCA_cycle)	D_0__Bacteria;D_1__Proteobacteria;D_2__Gammaproteobacteria;D_3__Cellvibrionales;D_4__Microbulbiferaceae;D_5__Microbulbifer;D_6__uncultured bacterium	0.7788	0
Metabolism	Carbohydrate_metabolism	Citrate_cycle_(TCA_cycle)	D_0__Bacteria;D_1__Proteobacteria;D_2__Alphaproteobacteria;D_3__Rhizobiales;D_4__Rhizobiales Incertae Sedis;D_5__Bauldia	3.5697	0
Metabolism	Carbohydrate_metabolism	Citrate_cycle_(TCA_cycle)	D_0__Bacteria	4.2187	0
Metabolism	Carbohydrate_metabolism	Citrate_cycle_(TCA_cycle)	D_0__Bacteria;D_1__Actinobacteria;D_2__Acidimicrobiia;D_3__Actinomarinales;D_4__uncultured	0	27.6728
Metabolism	Carbohydrate_metabolism	Citrate_cycle_(TCA_cycle)	D_0__Bacteria;D_1__Proteobacteria;D_2__Alphaproteobacteria;D_3__Rhodobacterales;D_4__Rhodobacteraceae	11.6826	0
Metabolism	Carbohydrate_metabolism	Citrate_cycle_(TCA_cycle)	D_0__Bacteria;D_1__Proteobacteria;D_2__Alphaproteobacteria	0	17.4876
Metabolism	Carbohydrate_metabolism	Citrate_cycle_(TCA_cycle)	D_0__Bacteria;D_1__Proteobacteria;D_2__Gammaproteobacteria	0.5517	0
Metabolism	Carbohydrate_metabolism	Citrate_cycle_(TCA_cycle)	D_0__Bacteria;D_1__Chloroflexi;D_2__Anaerolineae;D_3__SBR1031;D_4__uncultured organism;D_5__uncultured organism;D_6__uncultured organism	0	26.9041
Metabolism	Carbohydrate_metabolism	Citrate_cycle_(TCA_cycle)	D_0__Bacteria;D_1__Verrucomicrobia;D_2__Verrucomicrobiae;D_3__Opitutales;D_4__Puniceicoccaceae;D_5__Verruc-01;D_6__uncultured organism	10.4494	0
Metabolism	Carbohydrate_metabolism	Citrate_cycle_(TCA_cycle)	D_0__Bacteria;D_1__Bacteroidetes;D_2__Bacteroidia;D_3__Sphingobacteriales;D_4__Lentimicrobiaceae	5.5492	0
Metabolism	Carbohydrate_metabolism	Citrate_cycle_(TCA_cycle)	D_0__Bacteria;D_1__Patescibacteria;D_2__Gracilibacteria;D_3__uncultured bacterium;D_4__uncultured bacterium;D_5__uncultured bacterium;D_6__uncultured bacterium	10.9687	0
Metabolism	Carbohydrate_metabolism	Citrate_cycle_(TCA_cycle)	D_0__Bacteria;D_1__Bacteroidetes;D_2__Bacteroidia;D_3__Bacteroidales;D_4__Bacteroidetes BD2-2	32.4516	0
Metabolism	Carbohydrate_metabolism	Citrate_cycle_(TCA_cycle)	D_0__Bacteria;D_1__Bacteroidetes;D_2__Bacteroidia;D_3__Bacteroidales	0	17.4876
Metabolism	Carbohydrate_metabolism	Citrate_cycle_(TCA_cycle)	D_0__Bacteria;D_1__Planctomycetes;D_2__Planctomycetacia;D_3__Pirellulales;D_4__Pirellulaceae	0	0.5445
Metabolism	Carbohydrate_metabolism	Citrate_cycle_(TCA_cycle)	D_0__Bacteria;D_1__Proteobacteria;D_2__Alphaproteobacteria	27.2594	0
Metabolism	Carbohydrate_metabolism	Citrate_cycle_(TCA_cycle)	D_0__Bacteria;D_1__Spirochaetes;D_2__Spirochaetia;D_3__Spirochaetales;D_4__Spirochaetaceae;D_5__uncultured	0	13.0036
Metabolism	Carbohydrate_metabolism	Citrate_cycle_(TCA_cycle)	D_0__Bacteria	0	1.2491
Metabolism	Carbohydrate_metabolism	Citrate_cycle_(TCA_cycle)	D_0__Bacteria;D_1__Proteobacteria;D_2__Deltaproteobacteria;D_3__Bradymonadales;D_4__uncultured bacterium;D_5__uncultured bacterium;D_6__uncultured bacterium	26.7726	0
Metabolism	Carbohydrate_metabolism	Citrate_cycle_(TCA_cycle)	D_0__Bacteria;D_1__Proteobacteria;D_2__Deltaproteobacteria;D_3__Desulfarculales;D_4__Desulfarculaceae;D_5__Desulfatiglans	0	27.2564
Metabolism	Carbohydrate_metabolism	Citrate_cycle_(TCA_cycle)	D_0__Bacteria;D_1__Proteobacteria;D_2__Alphaproteobacteria;D_3__Tistrellales;D_4__Geminicoccaceae;D_5__uncultured;D_6__uncultured bacterium	32.1271	0
Metabolism	Carbohydrate_metabolism	Citrate_cycle_(TCA_cycle)	D_0__Bacteria;D_1__Planctomycetes;D_2__Phycisphaerae;D_3__Pla1 lineage;D_4__uncultured bacterium;D_5__uncultured bacterium;D_6__uncultured bacterium	0	4.484
Metabolism	Carbohydrate_metabolism	Citrate_cycle_(TCA_cycle)	D_0__Bacteria;D_1__Chloroflexi;D_2__Dehalococcoidia;D_3__S085;D_4__uncultured bacterium;D_5__uncultured bacterium;D_6__uncultured bacterium	28.2329	0
Metabolism	Carbohydrate_metabolism	Citrate_cycle_(TCA_cycle)	D_0__Bacteria;D_1__Proteobacteria	1.1034	0
Metabolism	Carbohydrate_metabolism	Citrate_cycle_(TCA_cycle)	D_0__Bacteria;D_1__Latescibacteria	4.673	0
Metabolism	Carbohydrate_metabolism	Citrate_cycle_(TCA_cycle)	D_0__Bacteria;D_1__Planctomycetes;D_2__Pla4 lineage;D_3__uncultured bacterium;D_4__uncultured bacterium;D_5__uncultured bacterium;D_6__uncultured bacterium	0	3.1388
Metabolism	Carbohydrate_metabolism	Citrate_cycle_(TCA_cycle)	D_0__Bacteria;D_1__Planctomycetes;D_2__Brocadiae;D_3__SM23-32;D_4__Planctomycetes bacterium SM23_32;D_5__Planctomycetes bacterium SM23_32;D_6__Planctomycetes bacterium SM23_32	0	1.7936
Metabolism	Carbohydrate_metabolism	Citrate_cycle_(TCA_cycle)	D_0__Bacteria;D_1__Chloroflexi;D_2__Dehalococcoidia;D_3__SAR202 clade;D_4__uncultured bacterium;D_5__uncultured bacterium;D_6__uncultured bacterium	60.3601	0
Metabolism	Carbohydrate_metabolism	Citrate_cycle_(TCA_cycle)	D_0__Bacteria;D_1__Proteobacteria;D_2__Gammaproteobacteria	0	22.8685
Metabolism	Carbohydrate_metabolism	Citrate_cycle_(TCA_cycle)	D_0__Bacteria;D_1__Chloroflexi;D_2__Dehalococcoidia;D_3__GIF3;D_4__uncultured bacterium;D_5__uncultured bacterium;D_6__uncultured bacterium	35.7617	0
Metabolism	Carbohydrate_metabolism	Citrate_cycle_(TCA_cycle)	D_0__Bacteria;D_1__Proteobacteria;D_2__Gammaproteobacteria;D_3__Nitrosococcales;D_4__Nitrosococcaceae;D_5__AqS1	0	24.9503
Metabolism	Carbohydrate_metabolism	Citrate_cycle_(TCA_cycle)	D_0__Bacteria;D_1__Firmicutes;D_2__Clostridia;D_3__Clostridiales;D_4__Peptococcaceae	0	1.832
Metabolism	Carbohydrate_metabolism	Citrate_cycle_(TCA_cycle)	D_0__Bacteria;D_1__Proteobacteria;D_2__Alphaproteobacteria;D_3__Rhodovibrionales;D_4__Kiloniellaceae;D_5__uncultured;D_6__uncultured bacterium	0	28.1852
Metabolism	Carbohydrate_metabolism	Citrate_cycle_(TCA_cycle)	D_0__Bacteria;D_1__Bacteroidetes;D_2__Bacteroidia	1.4603	0
Metabolism	Carbohydrate_metabolism	Citrate_cycle_(TCA_cycle)	D_0__Archaea;D_1__Nanoarchaeaeota;D_2__Woesearchaeia;D_3__Candidatus Diapherotrites archaeon ADurb.Bin253;D_4__Candidatus Diapherotrites archaeon ADurb.Bin253;D_5__Candidatus Diapherotrites archaeon ADurb.Bin253;D_6__Candidatus Diapherotrites archaeon ADurb.Bin253	0	0.5189
Metabolism	Carbohydrate_metabolism	Citrate_cycle_(TCA_cycle)	D_0__Bacteria;D_1__Bacteroidetes;D_2__Chlorobia;D_3__Chlorobiales;D_4__Chlorobiaceae;D_5__Prosthecochloris	60.0355	0
Metabolism	Carbohydrate_metabolism	Citrate_cycle_(TCA_cycle)	D_0__Bacteria;D_1__Elusimicrobia;D_2__4-29;D_3__uncultured bacterium;D_4__uncultured bacterium;D_5__uncultured bacterium;D_6__uncultured bacterium	9.0865	0
Metabolism	Carbohydrate_metabolism	Citrate_cycle_(TCA_cycle)	D_0__Bacteria;D_1__Proteobacteria;D_2__Deltaproteobacteria;D_3__Desulfarculales;D_4__Desulfarculaceae;D_5__Desulfatiglans	0.9086	0
Metabolism	Carbohydrate_metabolism	Citrate_cycle_(TCA_cycle)	D_0__Bacteria;D_1__Proteobacteria;D_2__Gammaproteobacteria	0.5841	0
Metabolism	Carbohydrate_metabolism	Citrate_cycle_(TCA_cycle)	D_0__Archaea;D_1__Nanoarchaeaeota;D_2__Woesearchaeia	2.7584	0
Metabolism	Carbohydrate_metabolism	Citrate_cycle_(TCA_cycle)	D_0__Bacteria	0	4.8043
Metabolism	Carbohydrate_metabolism	Citrate_cycle_(TCA_cycle)	D_0__Bacteria;D_1__Firmicutes;D_2__Bacilli;D_3__Bacillales;D_4__Paenibacillaceae	143.436	0
Metabolism	Carbohydrate_metabolism	Citrate_cycle_(TCA_cycle)	D_0__Bacteria;D_1__Calditrichaeota;D_2__Calditrichia;D_3__Calditrichales;D_4__Calditrichaceae;D_5__Calorithrix;D_6__uncultured bacterium	0	16.3346
Metabolism	Carbohydrate_metabolism	Citrate_cycle_(TCA_cycle)	D_0__Bacteria;D_1__Bacteroidetes;D_2__Bacteroidia;D_3__Bacteroidales	38.942	0
Metabolism	Carbohydrate_metabolism	Citrate_cycle_(TCA_cycle)	D_0__Bacteria;D_1__Proteobacteria;D_2__Deltaproteobacteria;D_3__Desulfarculales;D_4__Desulfarculaceae;D_5__Desulfatiglans	1.7524	0
Metabolism	Carbohydrate_metabolism	Citrate_cycle_(TCA_cycle)	D_0__Bacteria;D_1__Proteobacteria;D_2__Gammaproteobacteria	53.026	0
Metabolism	Carbohydrate_metabolism	Citrate_cycle_(TCA_cycle)	D_0__Bacteria;D_1__Proteobacteria;D_2__Deltaproteobacteria;D_3__Desulfarculales;D_4__Desulfarculaceae;D_5__Desulfatiglans	0.8762	0
Metabolism	Carbohydrate_metabolism	Citrate_cycle_(TCA_cycle)	D_0__Bacteria;D_1__Proteobacteria;D_2__Gammaproteobacteria;D_3__KI89A clade	0	15.5659
Metabolism	Carbohydrate_metabolism	Citrate_cycle_(TCA_cycle)	D_0__Bacteria	0	7.6869
Metabolism	Carbohydrate_metabolism	Citrate_cycle_(TCA_cycle)	D_0__Bacteria;D_1__Actinobacteria;D_2__Actinobacteria;D_3__Corynebacteriales;D_4__Mycobacteriaceae;D_5__Mycobacterium	2.5312	0
Metabolism	Carbohydrate_metabolism	Citrate_cycle_(TCA_cycle)	D_0__Bacteria;D_1__Halanaerobiaeota;D_2__Halanaerobiia;D_3__Halanaerobiales;D_4__Halanaerobiaceae;D_5__Halocella;D_6__uncultured Firmicutes bacterium	0	13.452
Metabolism	Carbohydrate_metabolism	Citrate_cycle_(TCA_cycle)	D_0__Bacteria;D_1__Firmicutes;D_2__Clostridia;D_3__Clostridiales;D_4__Ruminococcaceae	4.8191	0
Metabolism	Carbohydrate_metabolism	Citrate_cycle_(TCA_cycle)	D_0__Bacteria;D_1__Bacteroidetes;D_2__Bacteroidia;D_3__Bacteroidales	7.3016	0
Metabolism	Carbohydrate_metabolism	Citrate_cycle_(TCA_cycle)	D_0__Bacteria;D_1__Proteobacteria;D_2__Gammaproteobacteria	0	1.0249
Metabolism	Carbohydrate_metabolism	Citrate_cycle_(TCA_cycle)	D_0__Bacteria;D_1__CK-2C2-2;D_2__uncultured bacterium;D_3__uncultured bacterium;D_4__uncultured bacterium;D_5__uncultured bacterium;D_6__uncultured bacterium	16.3556	0
Metabolism	Carbohydrate_metabolism	Citrate_cycle_(TCA_cycle)	D_0__Bacteria;D_1__Planctomycetes;D_2__Phycisphaerae;D_3__Phycisphaerales;D_4__AKAU3564 sediment group;D_5__uncultured bacterium;D_6__uncultured bacterium	1.8173	0
Metabolism	Carbohydrate_metabolism	Citrate_cycle_(TCA_cycle)	D_0__Bacteria;D_1__Gemmatimonadetes;D_2__BD2-11 terrestrial group	2.9856	0
Metabolism	Carbohydrate_metabolism	Citrate_cycle_(TCA_cycle)	D_0__Bacteria;D_1__Proteobacteria;D_2__Gammaproteobacteria;D_3__Chromatiales;D_4__Chromatiaceae;D_5__Halochromatium;D_6__uncultured organism	0	25.0784
Metabolism	Carbohydrate_metabolism	Citrate_cycle_(TCA_cycle)	D_0__Bacteria;D_1__Chloroflexi;D_2__Anaerolineae;D_3__Anaerolineales;D_4__Anaerolineaceae;D_5__uncultured;D_6__uncultured Chloroflexi bacterium	0	1.7295
Metabolism	Carbohydrate_metabolism	Citrate_cycle_(TCA_cycle)	D_0__Bacteria;D_1__Chloroflexi;D_2__Anaerolineae;D_3__SBR1031	0	6.3417
Metabolism	Carbohydrate_metabolism	Citrate_cycle_(TCA_cycle)	D_0__Bacteria;D_1__Epsilonbacteraeota;D_2__Campylobacteria;D_3__Campylobacterales;D_4__Thiovulaceae;D_5__Sulfurimonas	26.0668	0
Metabolism	Carbohydrate_metabolism	Citrate_cycle_(TCA_cycle)	D_0__Bacteria;D_1__Epsilonbacteraeota;D_2__Campylobacteria;D_3__Campylobacterales;D_4__Thiovulaceae;D_5__Sulfurimonas	0.4381	0
Metabolism	Carbohydrate_metabolism	Citrate_cycle_(TCA_cycle)	D_0__Bacteria;D_1__Firmicutes;D_2__Clostridia;D_3__Clostridiales	1.8173	0
Metabolism	Carbohydrate_metabolism	Citrate_cycle_(TCA_cycle)	D_0__Bacteria;D_1__Proteobacteria;D_2__Gammaproteobacteria	0.5841	0
Metabolism	Carbohydrate_metabolism	Citrate_cycle_(TCA_cycle)	D_0__Bacteria;D_1__Proteobacteria;D_2__Deltaproteobacteria;D_3__PB19	0	8.8079
Metabolism	Carbohydrate_metabolism	Citrate_cycle_(TCA_cycle)	D_0__Bacteria;D_1__Spirochaetes;D_2__Spirochaetia;D_3__Spirochaetales;D_4__Spirochaetaceae;D_5__Spirochaeta 2	8.8593	0
Metabolism	Carbohydrate_metabolism	Citrate_cycle_(TCA_cycle)	D_0__Bacteria	1.6875	0
Metabolism	Carbohydrate_metabolism	Citrate_cycle_(TCA_cycle)	D_0__Bacteria;D_1__Proteobacteria;D_2__Gammaproteobacteria;D_3__Vibrionales;D_4__Vibrionaceae;D_5__Vibrio;D_6__Vibrio vulnificus	0	190.57
Metabolism	Carbohydrate_metabolism	Citrate_cycle_(TCA_cycle)	D_0__Bacteria;D_1__Bacteroidetes;D_2__Ignavibacteria;D_3__Ignavibacteriales;D_4__Ignavibacteriaceae;D_5__Ignavibacterium	31.1536	0
Metabolism	Carbohydrate_metabolism	Citrate_cycle_(TCA_cycle)	D_0__Bacteria;D_1__Epsilonbacteraeota;D_2__Campylobacteria;D_3__Campylobacterales	0	6.2456
Metabolism	Carbohydrate_metabolism	Citrate_cycle_(TCA_cycle)	D_0__Bacteria;D_1__Bacteroidetes;D_2__Rhodothermia;D_3__Rhodothermales;D_4__Rhodothermaceae;D_5__uncultured;D_6__uncultured bacterium	0	16.2065
Metabolism	Carbohydrate_metabolism	Citrate_cycle_(TCA_cycle)	D_0__Bacteria;D_1__Chloroflexi;D_2__Anaerolineae;D_3__uncultured	4.5432	0
Metabolism	Carbohydrate_metabolism	Citrate_cycle_(TCA_cycle)	D_0__Bacteria;D_1__Planctomycetes;D_2__Planctomycetacia;D_3__Pirellulales;D_4__Pirellulaceae;D_5__Rhodopirellula;D_6__uncultured bacterium	0	4.7082
Metabolism	Carbohydrate_metabolism	Citrate_cycle_(TCA_cycle)	D_0__Bacteria;D_1__Proteobacteria;D_2__Gammaproteobacteria;D_3__Chromatiales;D_4__Chromatiaceae;D_5__uncultured	26.513	0
Metabolism	Carbohydrate_metabolism	Citrate_cycle_(TCA_cycle)	D_0__Bacteria;D_1__Proteobacteria;D_2__Gammaproteobacteria;D_3__Vibrionales;D_4__Vibrionaceae;D_5__Vibrio	0	3.2029
Metabolism	Carbohydrate_metabolism	Citrate_cycle_(TCA_cycle)	D_0__Bacteria;D_1__Proteobacteria;D_2__Gammaproteobacteria	39.5261	24.8863
Metabolism	Carbohydrate_metabolism	Citrate_cycle_(TCA_cycle)	D_0__Bacteria;D_1__Patescibacteria;D_2__Saccharimonadia;D_3__Saccharimonadales	15.5768	0
Metabolism	Carbohydrate_metabolism	Citrate_cycle_(TCA_cycle)	D_0__Bacteria;D_1__Proteobacteria;D_2__Gammaproteobacteria;D_3__Chromatiales;D_4__Chromatiaceae;D_5__Candidatus Thiobios;D_6__uncultured gamma proteobacterium	67.467	0
Metabolism	Carbohydrate_metabolism	Citrate_cycle_(TCA_cycle)	D_0__Bacteria;D_1__Proteobacteria;D_2__Gammaproteobacteria;D_3__Vibrionales;D_4__Vibrionaceae;D_5__Vibrio;D_6__Vibrio vulnificus	0	1.6014
Metabolism	Carbohydrate_metabolism	Citrate_cycle_(TCA_cycle)	D_0__Bacteria;D_1__Proteobacteria;D_2__Gammaproteobacteria;D_3__Ectothiorhodospirales;D_4__Ectothiorhodospiraceae;D_5__Thioalkalivibrio	35.7617	0
Metabolism	Carbohydrate_metabolism	Citrate_cycle_(TCA_cycle)	D_0__Bacteria;D_1__Spirochaetes;D_2__Spirochaetia;D_3__Spirochaetales;D_4__Spirochaetaceae;D_5__Spirochaeta 2	0	8.968
Metabolism	Carbohydrate_metabolism	Citrate_cycle_(TCA_cycle)	D_0__Bacteria;D_1__Chloroflexi;D_2__Dehalococcoidia;D_3__MSBL5;D_4__uncultured bacterium;D_5__uncultured bacterium;D_6__uncultured bacterium	0	2.7224
Metabolism	Carbohydrate_metabolism	Citrate_cycle_(TCA_cycle)	D_0__Bacteria;D_1__Bacteroidetes;D_2__Bacteroidia;D_3__Bacteroidales;D_4__Marinilabiliaceae;D_5__uncultured;D_6__uncultured organism	0	18.2563
Metabolism	Carbohydrate_metabolism	Citrate_cycle_(TCA_cycle)	D_0__Bacteria;D_1__Chloroflexi;D_2__Anaerolineae;D_3__SBR1031;D_4__uncultured bacterium;D_5__uncultured bacterium;D_6__uncultured bacterium	53.1558	0
Metabolism	Carbohydrate_metabolism	Citrate_cycle_(TCA_cycle)	D_0__Bacteria;D_1__Chloroflexi;D_2__Dehalococcoidia;D_3__FW22;D_4__uncultured bacterium;D_5__uncultured bacterium;D_6__uncultured bacterium	50.5597	0
Metabolism	Carbohydrate_metabolism	Citrate_cycle_(TCA_cycle)	D_0__Bacteria;D_1__Spirochaetes;D_2__Spirochaetia;D_3__Spirochaetales;D_4__Spirochaetaceae;D_5__Spirochaeta 2;D_6__uncultured Spirochaetes bacterium	0.4543	0
Metabolism	Carbohydrate_metabolism	Citrate_cycle_(TCA_cycle)	D_0__Bacteria;D_1__Epsilonbacteraeota;D_2__Campylobacteria;D_3__Campylobacterales;D_4__Thiovulaceae;D_5__Sulfurimonas	0	0.8648
Metabolism	Carbohydrate_metabolism	Citrate_cycle_(TCA_cycle)	D_0__Bacteria	1.0385	0
Metabolism	Carbohydrate_metabolism	Citrate_cycle_(TCA_cycle)	D_0__Bacteria;D_1__Proteobacteria;D_2__Gammaproteobacteria	15.4145	0
Metabolism	Carbohydrate_metabolism	Citrate_cycle_(TCA_cycle)	D_0__Bacteria;D_1__Bacteroidetes;D_2__Bacteroidia;D_3__Bacteroidales;D_4__Marinilabiliaceae;D_5__uncultured;D_6__uncultured Bacteroidetes bacterium	56.7904	0
Metabolism	Carbohydrate_metabolism	Citrate_cycle_(TCA_cycle)	D_0__Bacteria;D_1__Proteobacteria;D_2__Deltaproteobacteria;D_3__Syntrophobacterales;D_4__Syntrophobacteraceae;D_5__uncultured	0.5517	0
Metabolism	Carbohydrate_metabolism	Citrate_cycle_(TCA_cycle)	D_0__Bacteria;D_1__Calditrichaeota;D_2__Calditrichia;D_3__Calditrichales;D_4__Calditrichaceae;D_5__Calorithrix;D_6__uncultured bacterium	0.5517	0
Metabolism	Carbohydrate_metabolism	Citrate_cycle_(TCA_cycle)	D_0__Bacteria;D_1__Planctomycetes;D_2__Planctomycetacia;D_3__Pirellulales;D_4__Pirellulaceae;D_5__Rhodopirellula;D_6__uncultured bacterium	12.2667	0
Metabolism	Carbohydrate_metabolism	Citrate_cycle_(TCA_cycle)	D_0__Bacteria;D_1__Proteobacteria;D_2__Gammaproteobacteria;D_3__Gammaproteobacteria Incertae Sedis;D_4__Unknown Family;D_5__uncultured	3.4074	0
Metabolism	Carbohydrate_metabolism	Citrate_cycle_(TCA_cycle)	D_0__Bacteria;D_1__Planctomycetes;D_2__Planctomycetacia;D_3__Pirellulales;D_4__Pirellulaceae;D_5__Candidatus Anammoximicrobium;D_6__uncultured bacterium	20.4445	0
Metabolism	Carbohydrate_metabolism	Citrate_cycle_(TCA_cycle)	D_0__Bacteria;D_1__Proteobacteria;D_2__Gammaproteobacteria;D_3__Gammaproteobacteria Incertae Sedis;D_4__Unknown Family;D_5__uncultured;D_6__uncultured organism	3.4074	0
Metabolism	Carbohydrate_metabolism	Citrate_cycle_(TCA_cycle)	D_0__Bacteria;D_1__Chloroflexi;D_2__Chloroflexia;D_3__Thermomicrobiales;D_4__AKYG1722;D_5__uncultured bacterium;D_6__uncultured bacterium	6.0847	0
Metabolism	Carbohydrate_metabolism	Citrate_cycle_(TCA_cycle)	D_0__Bacteria;D_1__Proteobacteria;D_2__Gammaproteobacteria;D_3__Ectothiorhodospirales;D_4__Ectothiorhodospiraceae;D_5__Thiohalomonas;D_6__uncultured bacterium	49.0669	0
Metabolism	Carbohydrate_metabolism	Citrate_cycle_(TCA_cycle)	D_0__Bacteria;D_1__Chloroflexi;D_2__Dehalococcoidia	25.2798	0
Metabolism	Carbohydrate_metabolism	Citrate_cycle_(TCA_cycle)	D_0__Bacteria;D_1__Nitrospirae;D_2__Thermodesulfovibrionia;D_3__uncultured	26.9998	0
Metabolism	Carbohydrate_metabolism	Citrate_cycle_(TCA_cycle)	D_0__Bacteria;D_1__Bacteroidetes;D_2__Bacteroidia;D_3__Bacteroidales;D_4__Bacteroidetes BD2-2	12.9482	0
Metabolism	Carbohydrate_metabolism	Citrate_cycle_(TCA_cycle)	D_0__Bacteria;D_1__Bacteroidetes;D_2__Bacteroidia;D_3__Cytophagales;D_4__Cyclobacteriaceae;D_5__uncultured;Ambiguous_taxa	14.9927	0
Metabolism	Carbohydrate_metabolism	Citrate_cycle_(TCA_cycle)	D_0__Bacteria;D_1__Proteobacteria;D_2__Gammaproteobacteria;D_3__Ectothiorhodospirales;D_4__Ectothiorhodospiraceae;D_5__Thioalkalivibrio	0	13.388
Metabolism	Carbohydrate_metabolism	Citrate_cycle_(TCA_cycle)	D_0__Bacteria;D_1__Chloroflexi;D_2__Dehalococcoidia	1.8497	0
Metabolism	Carbohydrate_metabolism	Citrate_cycle_(TCA_cycle)	D_0__Bacteria;D_1__Spirochaetes;D_2__Spirochaetia;D_3__Spirochaetales;D_4__Spirochaetaceae;D_5__Spirochaeta 2;D_6__uncultured bacterium	8.2265	0
Metabolism	Carbohydrate_metabolism	Citrate_cycle_(TCA_cycle)	D_0__Archaea;D_1__Nanoarchaeaeota;D_2__Woesearchaeia	0	5.1886
Metabolism	Carbohydrate_metabolism	Citrate_cycle_(TCA_cycle)	D_0__Bacteria;D_1__Omnitrophicaeota	0	8.4556
Metabolism	Carbohydrate_metabolism	Citrate_cycle_(TCA_cycle)	D_0__Bacteria;D_1__Cyanobacteria;D_2__Oxyphotobacteria;D_3__Nostocales;D_4__Geitlerinemaceae;D_5__Geitlerinema PCC-7105;Ambiguous_taxa	4.673	0
Metabolism	Carbohydrate_metabolism	Citrate_cycle_(TCA_cycle)	D_0__Bacteria;D_1__Proteobacteria;D_2__Gammaproteobacteria;D_3__Vibrionales;D_4__Vibrionaceae;D_5__Vibrio	0	2.2311
Metabolism	Carbohydrate_metabolism	Citrate_cycle_(TCA_cycle)	D_0__Bacteria;D_1__Latescibacteria;D_2__uncultured Latescibacteria bacterium;D_3__uncultured Latescibacteria bacterium;D_4__uncultured Latescibacteria bacterium;D_5__uncultured Latescibacteria bacterium;D_6__uncultured Latescibacteria bacterium	0	4.9965
Metabolism	Carbohydrate_metabolism	Citrate_cycle_(TCA_cycle)	D_0__Bacteria;D_1__Chloroflexi;D_2__Anaerolineae;D_3__Ardenticatenales;D_4__uncultured;D_5__uncultured bacterium;D_6__uncultured bacterium	0	8.5196
Metabolism	Carbohydrate_metabolism	Citrate_cycle_(TCA_cycle)	D_0__Bacteria;D_1__Cyanobacteria;D_2__Oxyphotobacteria	4.1538	0
Metabolism	Carbohydrate_metabolism	Citrate_cycle_(TCA_cycle)	D_0__Bacteria;D_1__Zixibacteria;D_2__uncultured bacterium;D_3__uncultured bacterium;D_4__uncultured bacterium;D_5__uncultured bacterium;D_6__uncultured bacterium	8.5672	0
Metabolism	Carbohydrate_metabolism	Citrate_cycle_(TCA_cycle)	D_0__Bacteria;D_1__Chloroflexi	0	1.153
Metabolism	Carbohydrate_metabolism	Citrate_cycle_(TCA_cycle)	D_0__Bacteria;D_1__Proteobacteria;D_2__Gammaproteobacteria	1.7524	0
Metabolism	Carbohydrate_metabolism	Citrate_cycle_(TCA_cycle)	D_0__Bacteria;D_1__Planctomycetes;D_2__Phycisphaerae;D_3__Phycisphaerales;D_4__AKAU3564 sediment group;D_5__uncultured bacterium;D_6__uncultured bacterium	4.0889	0
Metabolism	Carbohydrate_metabolism	Citrate_cycle_(TCA_cycle)	D_0__Bacteria;D_1__Zixibacteria;D_2__uncultured bacterium;D_3__uncultured bacterium;D_4__uncultured bacterium;D_5__uncultured bacterium;D_6__uncultured bacterium	0	34.8472
Metabolism	Carbohydrate_metabolism	Citrate_cycle_(TCA_cycle)	D_0__Bacteria;D_1__Acidobacteria;D_2__Aminicenantia;D_3__Aminicenantales	1.5577	0
Metabolism	Carbohydrate_metabolism	Citrate_cycle_(TCA_cycle)	D_0__Bacteria;D_1__Proteobacteria;D_2__Gammaproteobacteria	0	8.5196
Metabolism	Carbohydrate_metabolism	Citrate_cycle_(TCA_cycle)	D_0__Bacteria;D_1__Proteobacteria;D_2__Gammaproteobacteria	1.2332	0
Metabolism	Carbohydrate_metabolism	Citrate_cycle_(TCA_cycle)	D_0__Archaea;D_1__Euryarchaeota;D_2__Thermoplasmata;D_3__Marine Benthic Group D and DHVEG-1	0	28.2493
Metabolism	Carbohydrate_metabolism	Citrate_cycle_(TCA_cycle)	D_0__Bacteria;D_1__Patescibacteria;D_2__Gracilibacteria;D_3__Candidatus Peregrinibacteria;D_4__uncultured bacterium;D_5__uncultured bacterium;D_6__uncultured bacterium	3.375	0
Metabolism	Carbohydrate_metabolism	Citrate_cycle_(TCA_cycle)	D_0__Bacteria;D_1__Spirochaetes;D_2__Spirochaetia;D_3__Spirochaetales;D_4__Spirochaetaceae;D_5__Sediminispirochaeta;D_6__uncultured organism	3.7968	0
Metabolism	Carbohydrate_metabolism	Citrate_cycle_(TCA_cycle)	D_0__Bacteria;D_1__Proteobacteria;D_2__Gammaproteobacteria;D_3__Vibrionales;D_4__Vibrionaceae;D_5__Vibrio	0	63.4167
Metabolism	Carbohydrate_metabolism	Citrate_cycle_(TCA_cycle)	D_0__Bacteria;D_1__Proteobacteria;D_2__Gammaproteobacteria	0	1.3452
Metabolism	Carbohydrate_metabolism	Citrate_cycle_(TCA_cycle)	D_0__Bacteria;D_1__Chloroflexi;D_2__Chloroflexia;D_3__Thermomicrobiales;D_4__AKYG1722;D_5__uncultured Chloroflexi bacterium;D_6__uncultured Chloroflexi bacterium	15.4145	0
Metabolism	Carbohydrate_metabolism	Citrate_cycle_(TCA_cycle)	D_0__Archaea;D_1__Crenarchaeota;D_2__Bathyarchaeia	21.5154	0
Metabolism	Carbohydrate_metabolism	Citrate_cycle_(TCA_cycle)	D_0__Bacteria;D_1__Proteobacteria;D_2__Deltaproteobacteria;D_3__Desulfobacterales;D_4__Desulfobacteraceae	0	1.7295
Metabolism	Carbohydrate_metabolism	Citrate_cycle_(TCA_cycle)	D_0__Bacteria;D_1__Proteobacteria;D_2__Gammaproteobacteria;D_3__Vibrionales;D_4__Vibrionaceae;D_5__Vibrio	0	0.5579
Metabolism	Carbohydrate_metabolism	Citrate_cycle_(TCA_cycle)	D_0__Bacteria;D_1__Bacteroidetes;D_2__Bacteroidia;D_3__Bacteroidales;D_4__Marinilabiliaceae;D_5__uncultured;D_6__uncultured Bacteroidetes bacterium	0	59.253
Metabolism	Carbohydrate_metabolism	Citrate_cycle_(TCA_cycle)	D_0__Bacteria;D_1__Chloroflexi;D_2__Anaerolineae;D_3__SBR1031;D_4__uncultured bacterium;D_5__uncultured bacterium;D_6__uncultured bacterium	1.1683	0
Metabolism	Carbohydrate_metabolism	Citrate_cycle_(TCA_cycle)	D_0__Bacteria;D_1__Spirochaetes;D_2__Spirochaetia;D_3__Spirochaetales;D_4__Spirochaetaceae;D_5__uncultured;D_6__uncultured organism	0	34.5269
Metabolism	Carbohydrate_metabolism	Citrate_cycle_(TCA_cycle)	D_0__Bacteria;D_1__Patescibacteria;D_2__Parcubacteria;D_3__Paceibacterales;D_4__Paceibacteraceae;D_5__Candidatus Paceibacter;D_6__uncultured bacterium	0	3.363
Metabolism	Carbohydrate_metabolism	Citrate_cycle_(TCA_cycle)	D_0__Bacteria;D_1__Chloroflexi;D_2__KD4-96;D_3__uncultured bacterium;D_4__uncultured bacterium;D_5__uncultured bacterium;D_6__uncultured bacterium	0	3.1388
Metabolism	Carbohydrate_metabolism	Citrate_cycle_(TCA_cycle)	D_0__Bacteria;D_1__Planctomycetes;D_2__Phycisphaerae;D_3__Phycisphaerales;D_4__AKAU3564 sediment group	0	4.9324
Metabolism	Carbohydrate_metabolism	Citrate_cycle_(TCA_cycle)	D_0__Bacteria;D_1__Proteobacteria;D_2__Gammaproteobacteria;D_3__Vibrionales;D_4__Vibrionaceae;D_5__Vibrio;D_6__Vibrio vulnificus	0	5.605
Metabolism	Carbohydrate_metabolism	Citrate_cycle_(TCA_cycle)	D_0__Bacteria;D_1__Spirochaetes;D_2__Spirochaetia;D_3__Spirochaetales;D_4__Spirochaetaceae;D_5__Spirochaeta 2	5.9062	0
Metabolism	Carbohydrate_metabolism	Citrate_cycle_(TCA_cycle)	D_0__Bacteria;D_1__Chloroflexi;D_2__Anaerolineae;D_3__Anaerolineales;D_4__Anaerolineaceae;D_5__uncultured;D_6__uncultured Chloroflexi bacterium	54.3241	37.4735
Metabolism	Carbohydrate_metabolism	Citrate_cycle_(TCA_cycle)	D_0__Bacteria;D_1__Chloroflexi;D_2__JG30-KF-CM66;D_3__uncultured bacterium;D_4__uncultured bacterium;D_5__uncultured bacterium;D_6__uncultured bacterium	0	9.8008
Metabolism	Carbohydrate_metabolism	Citrate_cycle_(TCA_cycle)	D_0__Bacteria;D_1__Chloroflexi;D_2__Anaerolineae;D_3__SBR1031;D_4__uncultured Chloroflexi bacterium;D_5__uncultured Chloroflexi bacterium;D_6__uncultured Chloroflexi bacterium	15.9013	0
Metabolism	Carbohydrate_metabolism	Citrate_cycle_(TCA_cycle)	D_0__Bacteria;D_1__Spirochaetes;D_2__Spirochaetia;D_3__Spirochaetales;D_4__Spirochaetaceae;D_5__Spirochaeta 2;D_6__uncultured bacterium	0	7.4947
Metabolism	Carbohydrate_metabolism	Citrate_cycle_(TCA_cycle)	D_0__Bacteria;D_1__Actinobacteria;D_2__WCHB1-81;D_3__uncultured organism;D_4__uncultured organism;D_5__uncultured organism;D_6__uncultured organism	25.7991	0
Metabolism	Carbohydrate_metabolism	Citrate_cycle_(TCA_cycle)	D_0__Bacteria;D_1__Chloroflexi;D_2__Anaerolineae;D_3__RBG-13-54-9;D_4__uncultured organism;D_5__uncultured organism;D_6__uncultured organism	4.0889	0
Metabolism	Carbohydrate_metabolism	Citrate_cycle_(TCA_cycle)	D_0__Bacteria	0	16.1424
Metabolism	Carbohydrate_metabolism	Citrate_cycle_(TCA_cycle)	D_0__Bacteria;D_1__Planctomycetes;D_2__Phycisphaerae;D_3__Phycisphaerales;D_4__AKAU3564 sediment group;D_5__uncultured bacterium;D_6__uncultured bacterium	5.4519	0
Metabolism	Carbohydrate_metabolism	Citrate_cycle_(TCA_cycle)	D_0__Bacteria;D_1__Chloroflexi;D_2__Dehalococcoidia;D_3__uncultured bacterium;D_4__uncultured bacterium;D_5__uncultured bacterium;D_6__uncultured bacterium	17.8809	0
Metabolism	Carbohydrate_metabolism	Citrate_cycle_(TCA_cycle)	D_0__Bacteria;D_1__Proteobacteria;D_2__Gammaproteobacteria;D_3__Ectothiorhodospirales	40.8891	0
Metabolism	Carbohydrate_metabolism	Citrate_cycle_(TCA_cycle)	D_0__Bacteria	0	8.8399
Metabolism	Carbohydrate_metabolism	Citrate_cycle_(TCA_cycle)	D_0__Bacteria;D_1__Spirochaetes;D_2__Spirochaetia;D_3__Spirochaetales;D_4__Spirochaetaceae;D_5__Spirochaeta 2;D_6__uncultured organism	5.2734	0
Metabolism	Carbohydrate_metabolism	Citrate_cycle_(TCA_cycle)	D_0__Bacteria;D_1__Proteobacteria;D_2__Gammaproteobacteria	7.7235	0
Metabolism	Carbohydrate_metabolism	Citrate_cycle_(TCA_cycle)	D_0__Bacteria;D_1__Calditrichaeota;D_2__Calditrichia;D_3__Calditrichales;D_4__Calditrichaceae;D_5__Caldithrix;D_6__uncultured organism	0	1.089
Metabolism	Carbohydrate_metabolism	Citrate_cycle_(TCA_cycle)	D_0__Bacteria;D_1__Proteobacteria;D_2__Gammaproteobacteria	0.5517	0
Metabolism	Carbohydrate_metabolism	Citrate_cycle_(TCA_cycle)	D_0__Archaea;D_1__Nanoarchaeaeota;D_2__Woesearchaeia;D_3__uncultured archaeon;D_4__uncultured archaeon;D_5__uncultured archaeon;D_6__uncultured archaeon	0	1.2491
Metabolism	Carbohydrate_metabolism	Citrate_cycle_(TCA_cycle)	D_0__Bacteria;D_1__Proteobacteria;D_2__Alphaproteobacteria;D_3__Rhodospirillales;D_4__Magnetospiraceae;D_5__uncultured;D_6__uncultured bacterium	0	16.1424
Metabolism	Carbohydrate_metabolism	Citrate_cycle_(TCA_cycle)	D_0__Bacteria;D_1__Chloroflexi;D_2__Anaerolineae;D_3__SBR1031;D_4__uncultured organism;D_5__uncultured organism;D_6__uncultured organism	0	11.6584
Metabolism	Carbohydrate_metabolism	Citrate_cycle_(TCA_cycle)	D_0__Bacteria;D_1__Firmicutes;D_2__Clostridia;D_3__Clostridiales;D_4__Heliobacteriaceae;D_5__Hydrogenispora	0.8437	0
Metabolism	Carbohydrate_metabolism	Citrate_cycle_(TCA_cycle)	D_0__Bacteria;D_1__TA06;D_2__uncultured bacterium;D_3__uncultured bacterium;D_4__uncultured bacterium;D_5__uncultured bacterium;D_6__uncultured bacterium	0	0.5445
Metabolism	Carbohydrate_metabolism	Citrate_cycle_(TCA_cycle)	D_0__Bacteria;D_1__Chloroflexi;D_2__Dehalococcoidia;D_3__H3.93;D_4__uncultured bacterium;D_5__uncultured bacterium;D_6__uncultured bacterium	14.1814	0
Metabolism	Carbohydrate_metabolism	Citrate_cycle_(TCA_cycle)	D_0__Bacteria;D_1__Chloroflexi;D_2__Dehalococcoidia;D_3__MSBL5;D_4__uncultured bacterium;D_5__uncultured bacterium;D_6__uncultured bacterium	22.489	0
Metabolism	Carbohydrate_metabolism	Citrate_cycle_(TCA_cycle)	D_0__Bacteria;D_1__Proteobacteria;D_2__Alphaproteobacteria;D_3__uncultured	0	57.1711
Metabolism	Carbohydrate_metabolism	Citrate_cycle_(TCA_cycle)	D_0__Bacteria;D_1__Bacteroidetes;D_2__Bacteroidia;D_3__Bacteroidales;D_4__Marinilabiliaceae;D_5__uncultured;D_6__uncultured organism	10.3845	0
Metabolism	Carbohydrate_metabolism	Citrate_cycle_(TCA_cycle)	D_0__Bacteria;D_1__Proteobacteria;D_2__Alphaproteobacteria;D_3__Rhizobiales;D_4__Methyloligellaceae;D_5__Methyloceanibacter;D_6__uncultured bacterium	0	10.9538
Metabolism	Carbohydrate_metabolism	Citrate_cycle_(TCA_cycle)	Unassigned	0	49.0038
Metabolism	Carbohydrate_metabolism	Citrate_cycle_(TCA_cycle)	D_0__Bacteria;D_1__Proteobacteria;D_2__Alphaproteobacteria;D_3__Rhizobiales	95.6675	0
Metabolism	Carbohydrate_metabolism	Citrate_cycle_(TCA_cycle)	D_0__Archaea;D_1__Nanoarchaeaeota;D_2__Woesearchaeia;D_3__unidentified archaeon;D_4__unidentified archaeon;D_5__unidentified archaeon;D_6__unidentified archaeon	1.655	0
Metabolism	Carbohydrate_metabolism	Citrate_cycle_(TCA_cycle)	D_0__Bacteria	1.363	0
Metabolism	Carbohydrate_metabolism	Citrate_cycle_(TCA_cycle)	D_0__Bacteria;D_1__Nitrospirae;D_2__Thermodesulfovibrionia;D_3__uncultured	0	12.8115
Metabolism	Carbohydrate_metabolism	Citrate_cycle_(TCA_cycle)	D_0__Bacteria;D_1__Proteobacteria;D_2__Alphaproteobacteria;D_3__uncultured	48.3854	0
Metabolism	Carbohydrate_metabolism	Citrate_cycle_(TCA_cycle)	D_0__Bacteria;D_1__Cyanobacteria;D_2__Oxyphotobacteria;D_3__Nostocales;D_4__Xenococcaceae;D_5__uncultured;D_6__uncultured bacterium	5.3545	0
Metabolism	Carbohydrate_metabolism	Citrate_cycle_(TCA_cycle)	D_0__Bacteria;D_1__Proteobacteria;D_2__Alphaproteobacteria;D_3__Rhizobiales;D_4__Rhizobiales Incertae Sedis;D_5__Bauldia	0.6166	0
Metabolism	Carbohydrate_metabolism	Citrate_cycle_(TCA_cycle)	D_0__Bacteria;D_1__Cyanobacteria;D_2__Oxyphotobacteria;D_3__Nostocales;D_4__Phormidiaceae;D_5__Lyngbya PCC-7419	13.3863	0
Metabolism	Carbohydrate_metabolism	Citrate_cycle_(TCA_cycle)	D_0__Bacteria;D_1__Gemmatimonadetes;D_2__BD2-11 terrestrial group;D_3__uncultured Gemmatimonadetes bacterium;D_4__uncultured Gemmatimonadetes bacterium;D_5__uncultured Gemmatimonadetes bacterium;D_6__uncultured Gemmatimonadetes bacterium	13.5648	0
Metabolism	Carbohydrate_metabolism	Citrate_cycle_(TCA_cycle)	D_0__Bacteria;D_1__Bacteroidetes;D_2__Bacteroidia;D_3__Bacteroidales	25.9613	0
Metabolism	Carbohydrate_metabolism	Citrate_cycle_(TCA_cycle)	D_0__Bacteria;D_1__Proteobacteria;D_2__Deltaproteobacteria;D_3__Desulfarculales;D_4__Desulfarculaceae;D_5__Desulfatiglans	75.3852	91.3457
Metabolism	Carbohydrate_metabolism	Citrate_cycle_(TCA_cycle)	D_0__Bacteria;D_1__Acidobacteria;D_2__Aminicenantia;D_3__Aminicenantales;D_4__uncultured bacterium;D_5__uncultured bacterium;D_6__uncultured bacterium	39.3314	0
Metabolism	Carbohydrate_metabolism	Citrate_cycle_(TCA_cycle)	D_0__Bacteria;D_1__Gemmatimonadetes;D_2__BD2-11 terrestrial group;D_3__uncultured Gemmatimonadetes bacterium;D_4__uncultured Gemmatimonadetes bacterium;D_5__uncultured Gemmatimonadetes bacterium;D_6__uncultured Gemmatimonadetes bacterium	0	24.566
Metabolism	Carbohydrate_metabolism	Citrate_cycle_(TCA_cycle)	D_0__Bacteria;D_1__Proteobacteria;D_2__Deltaproteobacteria;D_3__Bradymonadales;D_4__Bradymonadaceae	0	19.7296
Metabolism	Carbohydrate_metabolism	Citrate_cycle_(TCA_cycle)	D_0__Bacteria;D_1__Proteobacteria;D_2__Gammaproteobacteria	1.1683	0
Metabolism	Carbohydrate_metabolism	Citrate_cycle_(TCA_cycle)	D_0__Bacteria;D_1__Chloroflexi;D_2__Dehalococcoidia;D_3__MSBL5;D_4__uncultured organism;D_5__uncultured organism;D_6__uncultured organism	0	17.4236
Metabolism	Carbohydrate_metabolism	Citrate_cycle_(TCA_cycle)	D_0__Bacteria	0	0.7046
Metabolism	Carbohydrate_metabolism	Citrate_cycle_(TCA_cycle)	D_0__Bacteria;D_1__Planctomycetes;D_2__Phycisphaerae;D_3__B103G10;D_4__uncultured bacterium;D_5__uncultured bacterium;D_6__uncultured bacterium	14.9927	0
Metabolism	Carbohydrate_metabolism	Citrate_cycle_(TCA_cycle)	D_0__Bacteria;D_1__Chloroflexi;D_2__Anaerolineae	0	1.153
Metabolism	Carbohydrate_metabolism	Citrate_cycle_(TCA_cycle)	D_0__Bacteria;D_1__Zixibacteria;D_2__uncultured Caldithrix sp.;D_3__uncultured Caldithrix sp.;D_4__uncultured Caldithrix sp.;D_5__uncultured Caldithrix sp.;D_6__uncultured Caldithrix sp.	0	0.8327
Metabolism	Carbohydrate_metabolism	Citrate_cycle_(TCA_cycle)	D_0__Bacteria;D_1__Proteobacteria;D_2__Gammaproteobacteria	1.8497	0
Metabolism	Carbohydrate_metabolism	Citrate_cycle_(TCA_cycle)	D_0__Bacteria;D_1__Proteobacteria;D_2__Deltaproteobacteria;D_3__Myxococcales;D_4__PS-B29;D_5__uncultured organism;D_6__uncultured organism	0	14.0926
Metabolism	Carbohydrate_metabolism	Citrate_cycle_(TCA_cycle)	D_0__Archaea;D_1__Nanoarchaeaeota;D_2__Woesearchaeia	1.7524	0
Metabolism	Carbohydrate_metabolism	Citrate_cycle_(TCA_cycle)	D_0__Bacteria;D_1__Calditrichaeota;D_2__Calditrichia;D_3__Calditrichales;D_4__Calditrichaceae;D_5__Calorithrix;D_6__uncultured bacterium	33.6524	0
Metabolism	Carbohydrate_metabolism	Citrate_cycle_(TCA_cycle)	D_0__Bacteria;D_1__Proteobacteria;D_2__Alphaproteobacteria;D_3__Rhodovibrionales;D_4__Kiloniellaceae;D_5__uncultured	16.4205	0
Metabolism	Carbohydrate_metabolism	Citrate_cycle_(TCA_cycle)	D_0__Bacteria;D_1__Chloroflexi;D_2__Anaerolineae;D_3__Anaerolineales;D_4__Anaerolineaceae;D_5__uncultured;D_6__uncultured organism	20.9638	0
Metabolism	Carbohydrate_metabolism	Citrate_cycle_(TCA_cycle)	D_0__Bacteria;D_1__Chloroflexi;D_2__Dehalococcoidia;D_3__FW22;D_4__uncultured bacterium;D_5__uncultured bacterium;D_6__uncultured bacterium	0	52.3348
Metabolism	Carbohydrate_metabolism	Citrate_cycle_(TCA_cycle)	D_0__Bacteria;D_1__WS2;D_2__uncultured bacterium;D_3__uncultured bacterium;D_4__uncultured bacterium;D_5__uncultured bacterium;D_6__uncultured bacterium	0	4.5801
Metabolism	Carbohydrate_metabolism	Citrate_cycle_(TCA_cycle)	D_0__Bacteria;D_1__Chloroflexi;D_2__JG30-KF-CM66;D_3__uncultured bacterium;D_4__uncultured bacterium;D_5__uncultured bacterium;D_6__uncultured bacterium	28.1356	0
Metabolism	Carbohydrate_metabolism	Citrate_cycle_(TCA_cycle)	D_0__Bacteria;D_1__Proteobacteria;D_2__Alphaproteobacteria;D_3__Rhodobacterales;D_4__Rhodobacteraceae	0	39.0429
Metabolism	Carbohydrate_metabolism	Citrate_cycle_(TCA_cycle)	D_0__Bacteria;D_1__Cyanobacteria;D_2__Oxyphotobacteria;D_3__Chloroplast	30.7966	0
Metabolism	Carbohydrate_metabolism	Citrate_cycle_(TCA_cycle)	D_0__Bacteria;D_1__Proteobacteria;D_2__Gammaproteobacteria;D_3__Vibrionales;D_4__Vibrionaceae;D_5__Vibrio	0	28.2493
Metabolism	Carbohydrate_metabolism	Citrate_cycle_(TCA_cycle)	D_0__Bacteria	0	8.6477
Metabolism	Carbohydrate_metabolism	Citrate_cycle_(TCA_cycle)	D_0__Bacteria;D_1__Spirochaetes;D_2__Spirochaetia;D_3__Spirochaetales;D_4__Spirochaetaceae;D_5__Sediminispirochaeta;D_6__uncultured organism	0	12.4912
Metabolism	Carbohydrate_metabolism	Citrate_cycle_(TCA_cycle)	D_0__Bacteria;D_1__Chloroflexi;D_2__Chloroflexia;D_3__Chloroflexales;D_4__Chloroflexaceae	11.1958	0
Metabolism	Carbohydrate_metabolism	Citrate_cycle_(TCA_cycle)	D_0__Bacteria;D_1__Proteobacteria;D_2__Gammaproteobacteria;D_3__Steroidobacterales;D_4__Woeseiaceae;D_5__JTB255 marine benthic group;D_6__uncultured bacterium	17.6537	0
Metabolism	Carbohydrate_metabolism	Citrate_cycle_(TCA_cycle)	D_0__Bacteria;D_1__Patescibacteria;D_2__Gracilibacteria;D_3__Candidatus Peregrinibacteria;D_4__uncultured organism;D_5__uncultured organism;D_6__uncultured organism	0	3.7474
Metabolism	Carbohydrate_metabolism	Citrate_cycle_(TCA_cycle)	D_0__Bacteria;D_1__Proteobacteria;D_2__Deltaproteobacteria;D_3__Myxococcales;D_4__Sandaracinaceae;D_5__uncultured;D_6__uncultured delta proteobacterium	38.1631	0
Metabolism	Carbohydrate_metabolism	Citrate_cycle_(TCA_cycle)	D_0__Archaea;D_1__Nanoarchaeaeota;D_2__Woesearchaeia;D_3__archaeon GW2011_AR13;D_4__archaeon GW2011_AR13;D_5__archaeon GW2011_AR13;D_6__archaeon GW2011_AR13	2.1905	0
Metabolism	Carbohydrate_metabolism	Citrate_cycle_(TCA_cycle)	D_0__Bacteria;D_1__Bacteroidetes;D_2__Bacteroidia;D_3__Sphingobacteriales;D_4__Lentimicrobiaceae;D_5__uncultured Cytophagales bacterium;D_6__uncultured Cytophagales bacterium	8.6321	0
Metabolism	Carbohydrate_metabolism	Citrate_cycle_(TCA_cycle)	D_0__Bacteria;D_1__Patescibacteria;D_2__Parcubacteria;D_3__Candidatus Terrybacteria;D_4__uncultured bacterium;D_5__uncultured bacterium;D_6__uncultured bacterium	0	3.7474
Metabolism	Carbohydrate_metabolism	Citrate_cycle_(TCA_cycle)	D_0__Bacteria;D_1__Chloroflexi;D_2__JG30-KF-CM66;D_3__uncultured bacterium;D_4__uncultured bacterium;D_5__uncultured bacterium;D_6__uncultured bacterium	43.0309	0
Metabolism	Carbohydrate_metabolism	Citrate_cycle_(TCA_cycle)	D_0__Bacteria;D_1__Firmicutes;D_2__Clostridia;D_3__Clostridiales;D_4__Ruminococcaceae;D_5__Ruminiclostridium 1;D_6__uncultured bacterium	6.2469	0
Metabolism	Carbohydrate_metabolism	Citrate_cycle_(TCA_cycle)	D_0__Bacteria;D_1__Proteobacteria;D_2__Alphaproteobacteria;D_3__Caulobacterales;D_4__Hyphomonadaceae;D_5__Oceanicaulis	0	7.3025
Metabolism	Carbohydrate_metabolism	Citrate_cycle_(TCA_cycle)	D_0__Bacteria;D_1__Proteobacteria;D_2__Deltaproteobacteria;D_3__Myxococcales;D_4__Blfdi19;D_5__uncultured bacterium;D_6__uncultured bacterium	17.0371	0
Metabolism	Carbohydrate_metabolism	Citrate_cycle_(TCA_cycle)	D_0__Archaea;D_1__Hadesarchaeaeota	0	2.0498
Metabolism	Carbohydrate_metabolism	Citrate_cycle_(TCA_cycle)	D_0__Bacteria;D_1__Proteobacteria;D_2__Alphaproteobacteria;D_3__Rhodobacterales;D_4__Rhodobacteraceae;D_5__uncultured	0	4.42
Metabolism	Carbohydrate_metabolism	Citrate_cycle_(TCA_cycle)	D_0__Bacteria;D_1__Bacteroidetes;D_2__Bacteroidia;D_3__Bacteroidales;D_4__Marinilabiliaceae;D_5__uncultured;D_6__uncultured Bacteroidetes bacterium	21.0936	0
Metabolism	Carbohydrate_metabolism	Citrate_cycle_(TCA_cycle)	D_0__Bacteria;D_1__Proteobacteria;D_2__Gammaproteobacteria	17.8809	0
Metabolism	Carbohydrate_metabolism	Citrate_cycle_(TCA_cycle)	D_0__Bacteria	1.4279	0
Metabolism	Carbohydrate_metabolism	Citrate_cycle_(TCA_cycle)	D_0__Bacteria;D_1__Proteobacteria;D_2__Deltaproteobacteria;D_3__Desulfarculales;D_4__Desulfarculaceae;D_5__Desulfatiglans	0	19.025
Metabolism	Carbohydrate_metabolism	Citrate_cycle_(TCA_cycle)	D_0__Bacteria;D_1__Proteobacteria;D_2__Alphaproteobacteria	16.4205	0
Metabolism	Carbohydrate_metabolism	Citrate_cycle_(TCA_cycle)	D_0__Bacteria;D_1__Bacteroidetes;D_2__Bacteroidia;D_3__Sphingobacteriales;D_4__Lentimicrobiaceae	12.9482	0
Metabolism	Carbohydrate_metabolism	Citrate_cycle_(TCA_cycle)	D_0__Bacteria;D_1__Planctomycetes;D_2__Planctomycetacia;D_3__Pirellulales;D_4__Pirellulaceae;D_5__Pir4 lineage	0	5.3808
Metabolism	Carbohydrate_metabolism	Citrate_cycle_(TCA_cycle)	D_0__Bacteria	1.363	0
Metabolism	Carbohydrate_metabolism	Citrate_cycle_(TCA_cycle)	D_0__Bacteria;D_1__Calditrichaeota;D_2__Calditrichia;D_3__Calditrichales;D_4__Calditrichaceae;D_5__Caldithrix;D_6__uncultured bacterium	3.8617	0
Metabolism	Carbohydrate_metabolism	Citrate_cycle_(TCA_cycle)	D_0__Bacteria;D_1__Chloroflexi;D_2__JG30-KF-CM66;D_3__uncultured bacterium;D_4__uncultured bacterium;D_5__uncultured bacterium;D_6__uncultured bacterium	64.5463	0
Metabolism	Carbohydrate_metabolism	Citrate_cycle_(TCA_cycle)	D_0__Bacteria	0	0.8167
Metabolism	Carbohydrate_metabolism	Citrate_cycle_(TCA_cycle)	D_0__Bacteria	6.8148	0
Metabolism	Carbohydrate_metabolism	Citrate_cycle_(TCA_cycle)	D_0__Bacteria;D_1__Bacteroidetes;D_2__Bacteroidia;D_3__Bacteroidales;D_4__SB-5;D_5__uncultured organism;D_6__uncultured organism	48.6775	0
Metabolism	Carbohydrate_metabolism	Citrate_cycle_(TCA_cycle)	D_0__Bacteria;D_1__Proteobacteria;D_2__Deltaproteobacteria;D_3__Bradymonadales;D_4__uncultured bacterium;D_5__uncultured bacterium;D_6__uncultured bacterium	0	12.1068
Metabolism	Carbohydrate_metabolism	Citrate_cycle_(TCA_cycle)	D_0__Bacteria;D_1__Proteobacteria;D_2__Gammaproteobacteria	0.6815	0
Metabolism	Carbohydrate_metabolism	Citrate_cycle_(TCA_cycle)	D_0__Bacteria	0.4219	0
Metabolism	Carbohydrate_metabolism	Citrate_cycle_(TCA_cycle)	D_0__Bacteria;D_1__Actinobacteria;D_2__Acidimicrobiia;D_3__Microtrichales;D_4__uncultured;D_5__uncultured bacterium;D_6__uncultured bacterium	0	15.4698
Metabolism	Carbohydrate_metabolism	Citrate_cycle_(TCA_cycle)	D_0__Bacteria	0	5.4769
Metabolism	Carbohydrate_metabolism	Citrate_cycle_(TCA_cycle)	D_0__Bacteria;D_1__Proteobacteria;D_2__Gammaproteobacteria	1.2332	0
Metabolism	Carbohydrate_metabolism	Citrate_cycle_(TCA_cycle)	D_0__Bacteria;D_1__Proteobacteria;D_2__Gammaproteobacteria;D_3__Vibrionales;D_4__Vibrionaceae;D_5__Vibrio	0	2.8826
Metabolism	Carbohydrate_metabolism	Citrate_cycle_(TCA_cycle)	Unassigned	3.2452	0
Metabolism	Carbohydrate_metabolism	Citrate_cycle_(TCA_cycle)	D_0__Bacteria;D_1__Epsilonbacteraeota;D_2__Campylobacteria;D_3__Campylobacterales;D_4__Sulfurovaceae;D_5__Sulfurovum	28.6873	0
Metabolism	Carbohydrate_metabolism	Citrate_cycle_(TCA_cycle)	D_0__Bacteria;D_1__Proteobacteria;D_2__Deltaproteobacteria;D_3__Desulfarculales;D_4__Desulfarculaceae;D_5__Desulfatiglans;D_6__uncultured bacterium	0	34.5909
Metabolism	Carbohydrate_metabolism	Citrate_cycle_(TCA_cycle)	D_0__Bacteria;D_1__Proteobacteria;D_2__Gammaproteobacteria;D_3__Ectothiorhodospirales	37.5141	0
Metabolism	Carbohydrate_metabolism	Citrate_cycle_(TCA_cycle)	D_0__Bacteria;D_1__Calditrichaeota;D_2__Calditrichia;D_3__Calditrichales;D_4__Calditrichaceae;D_5__Calorithrix;D_6__uncultured bacterium	46.341	0
Metabolism	Carbohydrate_metabolism	Citrate_cycle_(TCA_cycle)	D_0__Bacteria;D_1__Proteobacteria;D_2__Gammaproteobacteria	42.252	0
Metabolism	Carbohydrate_metabolism	Citrate_cycle_(TCA_cycle)	D_0__Bacteria;D_1__Spirochaetes;D_2__Spirochaetia;D_3__Spirochaetales;D_4__Spirochaetaceae;D_5__Sediminispirochaeta;D_6__uncultured organism	0	14.573
Metabolism	Carbohydrate_metabolism	Citrate_cycle_(TCA_cycle)	D_0__Bacteria;D_1__Proteobacteria;D_2__Gammaproteobacteria	79.7337	0
Metabolism	Carbohydrate_metabolism	Citrate_cycle_(TCA_cycle)	D_0__Bacteria;D_1__Chloroflexi;D_2__Anaerolineae;D_3__Anaerolineales;D_4__Anaerolineaceae;D_5__uncultured	1.1683	0
Metabolism	Carbohydrate_metabolism	Citrate_cycle_(TCA_cycle)	D_0__Bacteria;D_1__Chloroflexi;D_2__Dehalococcoidia;D_3__661239;D_4__uncultured bacterium;D_5__uncultured bacterium;D_6__uncultured bacterium	0	44.4237
Metabolism	Carbohydrate_metabolism	Citrate_cycle_(TCA_cycle)	D_0__Bacteria;D_1__Proteobacteria;D_2__Gammaproteobacteria	75.3527	0
Metabolism	Carbohydrate_metabolism	Citrate_cycle_(TCA_cycle)	D_0__Bacteria;D_1__Spirochaetes;D_2__Leptospirae;D_3__Leptospirales;D_4__Leptospiraceae;D_5__uncultured;D_6__uncultured bacterium	16.4205	0
Metabolism	Carbohydrate_metabolism	Citrate_cycle_(TCA_cycle)	D_0__Bacteria;D_1__Entotheonellaeota;D_2__Entotheonellia;D_3__Entotheonellales;D_4__Entotheonellaceae;D_5__Candidatus Entotheonella;D_6__uncultured bacterium	54.5188	0
Metabolism	Carbohydrate_metabolism	Citrate_cycle_(TCA_cycle)	D_0__Bacteria;D_1__Chloroflexi;D_2__Dehalococcoidia;D_3__S085;D_4__uncultured bacterium;D_5__uncultured bacterium;D_6__uncultured bacterium	0	12.9716
Metabolism	Carbohydrate_metabolism	Citrate_cycle_(TCA_cycle)	D_0__Bacteria;D_1__Proteobacteria;D_2__Gammaproteobacteria	0	1.153
Metabolism	Carbohydrate_metabolism	Citrate_cycle_(TCA_cycle)	D_0__Bacteria;D_1__Proteobacteria;D_2__Deltaproteobacteria	0	1.4413
Metabolism	Carbohydrate_metabolism	Citrate_cycle_(TCA_cycle)	D_0__Bacteria;D_1__Proteobacteria;D_2__Gammaproteobacteria	0.6815	0
Metabolism	Carbohydrate_metabolism	Citrate_cycle_(TCA_cycle)	D_0__Bacteria;D_1__Calditrichaeota;D_2__Calditrichia;D_3__Calditrichales;D_4__Calditrichaceae;D_5__Calorithrix;D_6__uncultured bacterium	0	1.089
Metabolism	Carbohydrate_metabolism	Citrate_cycle_(TCA_cycle)	D_0__Bacteria;D_1__Chloroflexi;D_2__Anaerolineae;D_3__Anaerolineales;D_4__Anaerolineaceae;D_5__uncultured;D_6__uncultured Chloroflexi bacterium	0	18.2563
Metabolism	Carbohydrate_metabolism	Citrate_cycle_(TCA_cycle)	D_0__Bacteria	1.2656	0
Metabolism	Carbohydrate_metabolism	Citrate_cycle_(TCA_cycle)	D_0__Bacteria;D_1__Epsilonbacteraeota;D_2__Campylobacteria;D_3__Campylobacterales;D_4__Thiovulaceae;D_5__Sulfurimonas	122.01	0
Metabolism	Carbohydrate_metabolism	Citrate_cycle_(TCA_cycle)	D_0__Bacteria;D_1__Proteobacteria;D_2__Alphaproteobacteria;D_3__Rhodovibrionales;D_4__Kiloniellaceae;D_5__Pelagibius	58.6077	0
Metabolism	Carbohydrate_metabolism	Citrate_cycle_(TCA_cycle)	D_0__Bacteria	0.4219	0
Metabolism	Carbohydrate_metabolism	Citrate_cycle_(TCA_cycle)	D_0__Archaea;D_1__Euryarchaeota;D_2__Thermococci;D_3__Methanofastidiosales;D_4__uncultured	0	38.7226
Metabolism	Carbohydrate_metabolism	Citrate_cycle_(TCA_cycle)	D_0__Bacteria;D_1__Spirochaetes;D_2__Spirochaetia;D_3__Spirochaetales;D_4__Spirochaetaceae;D_5__Spirochaeta 2	0	0.4164
Metabolism	Carbohydrate_metabolism	Citrate_cycle_(TCA_cycle)	D_0__Bacteria;D_1__Omnitrophicaeota;D_2__uncultured bacterium;D_3__uncultured bacterium;D_4__uncultured bacterium;D_5__uncultured bacterium;D_6__uncultured bacterium	3.5048	0
Metabolism	Carbohydrate_metabolism	Citrate_cycle_(TCA_cycle)	D_0__Bacteria;D_1__Proteobacteria;D_2__Alphaproteobacteria;D_3__uncultured	59.9706	0
Metabolism	Carbohydrate_metabolism	Citrate_cycle_(TCA_cycle)	D_0__Bacteria;D_1__Proteobacteria;D_2__Gammaproteobacteria	0.649	0
Metabolism	Carbohydrate_metabolism	Citrate_cycle_(TCA_cycle)	D_0__Bacteria;D_1__Spirochaetes;D_2__Spirochaetia;D_3__Spirochaetales;D_4__Spirochaetaceae;D_5__Spirochaeta 2;D_6__uncultured spirochete	2.5312	0
Metabolism	Carbohydrate_metabolism	Citrate_cycle_(TCA_cycle)	D_0__Bacteria;D_1__Gemmatimonadetes;D_2__BD2-11 terrestrial group;D_3__uncultured Gemmatimonadetes bacterium;D_4__uncultured Gemmatimonadetes bacterium;D_5__uncultured Gemmatimonadetes bacterium;D_6__uncultured Gemmatimonadetes bacterium	0	23.7332
Metabolism	Carbohydrate_metabolism	Citrate_cycle_(TCA_cycle)	D_0__Bacteria;D_1__Proteobacteria;D_2__Gammaproteobacteria;D_3__Steroidobacterales;D_4__Woeseiaceae;D_5__JTB255 marine benthic group;D_6__uncultured bacterium	1.1034	0
Metabolism	Carbohydrate_metabolism	Citrate_cycle_(TCA_cycle)	D_0__Bacteria;D_1__Chloroflexi;D_2__Anaerolineae;D_3__Anaerolineales;D_4__Anaerolineaceae	1.9471	0
Metabolism	Carbohydrate_metabolism	Citrate_cycle_(TCA_cycle)	D_0__Bacteria;D_1__Chloroflexi;D_2__Anaerolineae;D_3__Anaerolineales;D_4__Anaerolineaceae;D_5__uncultured;D_6__uncultured Chloroflexi bacterium	30.9589	0
Metabolism	Carbohydrate_metabolism	Citrate_cycle_(TCA_cycle)	D_0__Bacteria;D_1__Proteobacteria;D_2__Deltaproteobacteria;D_3__Syntrophobacterales;D_4__Syntrophobacteraceae;D_5__uncultured	0	1.089
Metabolism	Carbohydrate_metabolism	Citrate_cycle_(TCA_cycle)	D_0__Bacteria;D_1__Spirochaetes;D_2__Spirochaetia;D_3__Spirochaetales;D_4__Spirochaetaceae;D_5__Spirochaeta 2;D_6__uncultured spirochete	0	4.9965
Metabolism	Carbohydrate_metabolism	Citrate_cycle_(TCA_cycle)	D_0__Bacteria;D_1__Planctomycetes;D_2__vadinHA49;D_3__uncultured bacterium;D_4__uncultured bacterium;D_5__uncultured bacterium;D_6__uncultured bacterium	0	15.2456
Metabolism	Carbohydrate_metabolism	Citrate_cycle_(TCA_cycle)	D_0__Bacteria;D_1__Proteobacteria;D_2__Deltaproteobacteria;D_3__Bdellovibrionales;D_4__Bdellovibrionaceae;D_5__Bdellovibrio	0	3.2669
Metabolism	Carbohydrate_metabolism	Citrate_cycle_(TCA_cycle)	D_0__Archaea;D_1__Euryarchaeota;D_2__Thermoplasmata;D_3__Marine Benthic Group D and DHVEG-1	22.7811	0
Metabolism	Carbohydrate_metabolism	Citrate_cycle_(TCA_cycle)	D_0__Bacteria	0.7788	0
Metabolism	Carbohydrate_metabolism	Citrate_cycle_(TCA_cycle)	D_0__Bacteria;D_1__Chloroflexi;D_2__Anaerolineae;D_3__uncultured	0	26.0073
Metabolism	Carbohydrate_metabolism	Citrate_cycle_(TCA_cycle)	D_0__Bacteria;D_1__Proteobacteria;D_2__Gammaproteobacteria;D_3__Vibrionales;D_4__Vibrionaceae;D_5__Vibrio	0	52.9113
Metabolism	Carbohydrate_metabolism	Citrate_cycle_(TCA_cycle)	D_0__Bacteria;D_1__Modulibacteria;D_2__Moduliflexia;D_3__Moduliflexales;D_4__Moduliflexaceae;D_5__uncultured bacterium;D_6__uncultured bacterium	1.0385	0
Metabolism	Carbohydrate_metabolism	Citrate_cycle_(TCA_cycle)	D_0__Bacteria;D_1__Calditrichaeota;D_2__Calditrichia;D_3__Calditrichales;D_4__Calditrichaceae	2.2716	0
Metabolism	Carbohydrate_metabolism	Citrate_cycle_(TCA_cycle)	D_0__Bacteria;D_1__Dependentiae;D_2__Babeliae;D_3__Babeliales;D_4__uncultured bacterium;D_5__uncultured bacterium;D_6__uncultured bacterium	5.8413	0
Metabolism	Carbohydrate_metabolism	Citrate_cycle_(TCA_cycle)	D_0__Bacteria;D_1__Epsilonbacteraeota;D_2__Campylobacteria;D_3__Campylobacterales	7.3016	0
Metabolism	Carbohydrate_metabolism	Citrate_cycle_(TCA_cycle)	D_0__Bacteria;D_1__Calditrichaeota;D_2__Calditrichia;D_3__Calditrichales;D_4__Calditrichaceae;D_5__Caldithrix;D_6__uncultured organism	0	1.089
Metabolism	Carbohydrate_metabolism	Citrate_cycle_(TCA_cycle)	D_0__Bacteria;D_1__Spirochaetes;D_2__Spirochaetia;D_3__Spirochaetales;D_4__Spirochaetaceae;D_5__uncultured;D_6__uncultured organism	64.5139	0
Metabolism	Carbohydrate_metabolism	Citrate_cycle_(TCA_cycle)	D_0__Bacteria;D_1__Proteobacteria;D_2__Gammaproteobacteria;D_3__Vibrionales;D_4__Vibrionaceae;D_5__Vibrio	0	1.6014
Metabolism	Carbohydrate_metabolism	Citrate_cycle_(TCA_cycle)	D_0__Bacteria;D_1__Proteobacteria;D_2__Deltaproteobacteria;D_3__Desulfarculales;D_4__Desulfarculaceae;D_5__Desulfatiglans;D_6__uncultured bacterium	9.6381	0
Metabolism	Carbohydrate_metabolism	Citrate_cycle_(TCA_cycle)	D_0__Bacteria;D_1__Proteobacteria;D_2__Gammaproteobacteria;D_3__Ectothiorhodospirales;D_4__Thioalkalispiraceae;D_5__Thioalkalispira;D_6__uncultured bacterium	1.363	0
Metabolism	Carbohydrate_metabolism	Citrate_cycle_(TCA_cycle)	D_0__Bacteria;D_1__Calditrichaeota;D_2__Calditrichia;D_3__Calditrichales;D_4__Calditrichaceae;D_5__Caldithrix;D_6__uncultured organism	0	29.9468
Metabolism	Carbohydrate_metabolism	Citrate_cycle_(TCA_cycle)	D_0__Bacteria;D_1__Firmicutes;D_2__Clostridia;D_3__Clostridiales;D_4__Heliobacteriaceae;D_5__Hydrogenispora;D_6__uncultured bacterium	10.1736	0
Metabolism	Carbohydrate_metabolism	Citrate_cycle_(TCA_cycle)	D_0__Bacteria;D_1__WOR-1;D_2__uncultured bacterium;D_3__uncultured bacterium;D_4__uncultured bacterium;D_5__uncultured bacterium;D_6__uncultured bacterium	6.6201	0
Metabolism	Carbohydrate_metabolism	Citrate_cycle_(TCA_cycle)	D_0__Bacteria;D_1__Proteobacteria;D_2__Deltaproteobacteria;D_3__Desulfarculales;D_4__Desulfarculaceae;D_5__Desulfatiglans;D_6__uncultured bacterium	51.6955	0
Metabolism	Carbohydrate_metabolism	Citrate_cycle_(TCA_cycle)	D_0__Bacteria;D_1__Proteobacteria;D_2__Gammaproteobacteria;D_3__Chromatiales;D_4__Chromatiaceae;D_5__Halochromatium;D_6__uncultured organism	43.8097	0
Metabolism	Carbohydrate_metabolism	Citrate_cycle_(TCA_cycle)	D_0__Bacteria;D_1__Proteobacteria;D_2__Gammaproteobacteria;D_3__Chromatiales;D_4__Chromatiaceae;D_5__uncultured;D_6__uncultured bacterium	1.7524	0
Metabolism	Carbohydrate_metabolism	Citrate_cycle_(TCA_cycle)	D_0__Bacteria;D_1__Proteobacteria;D_2__Deltaproteobacteria;D_3__NB1-j	9.3785	0
Metabolism	Carbohydrate_metabolism	Citrate_cycle_(TCA_cycle)	D_0__Bacteria;D_1__Elusimicrobia;D_2__Lineage IIc;D_3__uncultured bacterium;D_4__uncultured bacterium;D_5__uncultured bacterium;D_6__uncultured bacterium	19.828	0
Metabolism	Carbohydrate_metabolism	Citrate_cycle_(TCA_cycle)	D_0__Bacteria;D_1__Chloroflexi;D_2__Anaerolineae;D_3__SBR1031;D_4__uncultured organism;D_5__uncultured organism;D_6__uncultured organism	61.7879	0
Metabolism	Carbohydrate_metabolism	Citrate_cycle_(TCA_cycle)	D_0__Bacteria;D_1__Proteobacteria;D_2__Gammaproteobacteria;D_3__Vibrionales;D_4__Vibrionaceae;D_5__Vibrio	0	17.4876
Metabolism	Carbohydrate_metabolism	Citrate_cycle_(TCA_cycle)	D_0__Bacteria;D_1__Proteobacteria;D_2__Gammaproteobacteria;D_3__OM182 clade	12.9807	0
Metabolism	Carbohydrate_metabolism	Citrate_cycle_(TCA_cycle)	D_0__Bacteria;D_1__Proteobacteria;D_2__Gammaproteobacteria	1.2332	0
Metabolism	Carbohydrate_metabolism	Citrate_cycle_(TCA_cycle)	D_0__Bacteria;D_1__Proteobacteria;D_2__Deltaproteobacteria;D_3__Desulfuromonadales;D_4__Desulfuromonadaceae;D_5__Desulfuromusa	0	0.8648
Metabolism	Carbohydrate_metabolism	Citrate_cycle_(TCA_cycle)	D_0__Archaea;D_1__Nanoarchaeaeota;D_2__Woesearchaeia	1.1034	0
Metabolism	Carbohydrate_metabolism	Citrate_cycle_(TCA_cycle)	Unassigned	0	0.7783
Metabolism	Carbohydrate_metabolism	Citrate_cycle_(TCA_cycle)	Unassigned	3.8942	0
Metabolism	Carbohydrate_metabolism	Citrate_cycle_(TCA_cycle)	D_0__Bacteria;D_1__Bacteroidetes;D_2__Bacteroidia;D_3__Chitinophagales;D_4__Saprospiraceae	2.7259	0
Metabolism	Carbohydrate_metabolism	Citrate_cycle_(TCA_cycle)	D_0__Bacteria	1.8173	0
Metabolism	Carbohydrate_metabolism	Citrate_cycle_(TCA_cycle)	D_0__Bacteria;D_1__Chloroflexi;D_2__Dehalococcoidia;D_3__Napoli-4B-65;D_4__uncultured bacterium;D_5__uncultured bacterium;D_6__uncultured bacterium	38.228	0
Metabolism	Carbohydrate_metabolism	Citrate_cycle_(TCA_cycle)	D_0__Bacteria;D_1__Acidobacteria;D_2__Aminicenantia;D_3__Aminicenantales	0	16.1424
Metabolism	Carbohydrate_metabolism	Citrate_cycle_(TCA_cycle)	D_0__Bacteria;D_1__Proteobacteria;D_2__Deltaproteobacteria;D_3__Bdellovibrionales;D_4__Bdellovibrionaceae;D_5__Bdellovibrio	6.0685	0
Metabolism	Carbohydrate_metabolism	Citrate_cycle_(TCA_cycle)	D_0__Bacteria;D_1__Proteobacteria;D_2__Alphaproteobacteria;D_3__Thalassobaculales;D_4__uncultured;D_5__uncultured bacterium;D_6__uncultured bacterium	0.5517	0
Metabolism	Carbohydrate_metabolism	Citrate_cycle_(TCA_cycle)	D_0__Bacteria;D_1__Bacteroidetes;D_2__Bacteroidia;D_3__Bacteroidales;D_4__Marinilabiliaceae;D_5__uncultured	1.1683	0
Metabolism	Carbohydrate_metabolism	Citrate_cycle_(TCA_cycle)	D_0__Bacteria;D_1__CK-2C2-2;D_2__uncultured bacterium;D_3__uncultured bacterium;D_4__uncultured bacterium;D_5__uncultured bacterium;D_6__uncultured bacterium	14.4085	0
Metabolism	Carbohydrate_metabolism	Citrate_cycle_(TCA_cycle)	D_0__Bacteria;D_1__Epsilonbacteraeota;D_2__Campylobacteria;D_3__Campylobacterales	9.9951	0
Metabolism	Carbohydrate_metabolism	Citrate_cycle_(TCA_cycle)	D_0__Bacteria;D_1__Acidobacteria;D_2__Subgroup 21	0	13.9965
Metabolism	Carbohydrate_metabolism	Citrate_cycle_(TCA_cycle)	D_0__Bacteria;D_1__Proteobacteria;D_2__Gammaproteobacteria	1.0385	0
Metabolism	Carbohydrate_metabolism	Citrate_cycle_(TCA_cycle)	D_0__Bacteria;D_1__Proteobacteria;D_2__Gammaproteobacteria;D_3__uncultured;Ambiguous_taxa;Ambiguous_taxa;Ambiguous_taxa	61.2363	0
Metabolism	Carbohydrate_metabolism	Citrate_cycle_(TCA_cycle)	D_0__Bacteria;D_1__Planctomycetes	9.5408	0
Metabolism	Carbohydrate_metabolism	Citrate_cycle_(TCA_cycle)	D_0__Bacteria;D_1__Calditrichaeota;D_2__Calditrichia;D_3__Calditrichales;D_4__Calditrichaceae;D_5__Calorithrix;D_6__uncultured bacterium	0	1.089
Metabolism	Carbohydrate_metabolism	Citrate_cycle_(TCA_cycle)	D_0__Bacteria;D_1__Chloroflexi;D_2__Anaerolineae	1.1683	0
Metabolism	Carbohydrate_metabolism	Citrate_cycle_(TCA_cycle)	D_0__Bacteria;D_1__Proteobacteria;D_2__Deltaproteobacteria;D_3__Myxococcales;D_4__Nannocystaceae;D_5__uncultured	33.7497	0
Metabolism	Carbohydrate_metabolism	Citrate_cycle_(TCA_cycle)	D_0__Bacteria	0	1.6655
Metabolism	Carbohydrate_metabolism	Citrate_cycle_(TCA_cycle)	D_0__Bacteria;D_1__Planctomycetes;D_2__Planctomycetacia;D_3__Pirellulales;D_4__Pirellulaceae;D_5__uncultured;D_6__uncultured organism	38.1631	0
Metabolism	Carbohydrate_metabolism	Citrate_cycle_(TCA_cycle)	D_0__Bacteria;D_1__Proteobacteria;D_2__Deltaproteobacteria;D_3__Desulfarculales;D_4__Desulfarculaceae;D_5__Desulfatiglans;D_6__uncultured delta proteobacterium	11.1958	0
Metabolism	Carbohydrate_metabolism	Citrate_cycle_(TCA_cycle)	D_0__Bacteria;D_1__Bacteroidetes;D_2__Bacteroidia;D_3__Chitinophagales;D_4__Saprospiraceae	0	74.947
Metabolism	Carbohydrate_metabolism	Citrate_cycle_(TCA_cycle)	D_0__Bacteria;D_1__Planctomycetes;D_2__Pla3 lineage;D_3__uncultured bacterium;D_4__uncultured bacterium;D_5__uncultured bacterium;D_6__uncultured bacterium	5.8413	0
Metabolism	Carbohydrate_metabolism	Citrate_cycle_(TCA_cycle)	D_0__Bacteria	0	1.089
Metabolism	Carbohydrate_metabolism	Citrate_cycle_(TCA_cycle)	D_0__Bacteria;D_1__Planctomycetes;D_2__OM190;D_3__uncultured bacterium;D_4__uncultured bacterium;D_5__uncultured bacterium;D_6__uncultured bacterium	2.7259	0
Metabolism	Carbohydrate_metabolism	Citrate_cycle_(TCA_cycle)	D_0__Bacteria;D_1__Proteobacteria;D_2__Gammaproteobacteria	1.1034	0
Metabolism	Carbohydrate_metabolism	Citrate_cycle_(TCA_cycle)	D_0__Bacteria	0	2.4342
Metabolism	Carbohydrate_metabolism	Citrate_cycle_(TCA_cycle)	D_0__Bacteria;D_1__Chloroflexi;D_2__Dehalococcoidia;D_3__FW22;D_4__uncultured bacterium;D_5__uncultured bacterium;D_6__uncultured bacterium	17.2643	0
Metabolism	Carbohydrate_metabolism	Citrate_cycle_(TCA_cycle)	D_0__Bacteria;D_1__Proteobacteria;D_2__Alphaproteobacteria;D_3__uncultured;D_4__uncultured deep-sea bacterium;D_5__uncultured deep-sea bacterium;D_6__uncultured deep-sea bacterium	6.4254	0
Metabolism	Carbohydrate_metabolism	Citrate_cycle_(TCA_cycle)	D_0__Bacteria;D_1__Verrucomicrobia;D_2__Verrucomicrobiae;D_3__Opitutales;D_4__Puniceicoccaceae;D_5__Verruc-01	4.4783	0
Metabolism	Carbohydrate_metabolism	Citrate_cycle_(TCA_cycle)	D_0__Bacteria;D_1__Proteobacteria;D_2__Gammaproteobacteria;D_3__KI89A clade;D_4__uncultured gamma proteobacterium;D_5__uncultured gamma proteobacterium;D_6__uncultured gamma proteobacterium	0	1.7295
Metabolism	Carbohydrate_metabolism	Citrate_cycle_(TCA_cycle)	D_0__Bacteria;D_1__Epsilonbacteraeota;D_2__Campylobacteria;D_3__Campylobacterales;D_4__Sulfurovaceae;D_5__Sulfurovum	0	11.9787
Metabolism	Carbohydrate_metabolism	Citrate_cycle_(TCA_cycle)	D_0__Bacteria;D_1__Chloroflexi;D_2__Chloroflexia;D_3__Chloroflexales;D_4__Chloroflexaceae;D_5__Candidatus Chlorothrix	14.6032	0
Metabolism	Carbohydrate_metabolism	Citrate_cycle_(TCA_cycle)	D_0__Bacteria;D_1__Chloroflexi;D_2__Dehalococcoidia;D_3__GIF3;D_4__uncultured bacterium;D_5__uncultured bacterium;D_6__uncultured bacterium	0	50.5092
Metabolism	Carbohydrate_metabolism	Citrate_cycle_(TCA_cycle)	D_0__Bacteria;D_1__Planctomycetes;D_2__Planctomycetacia;D_3__Pirellulales;D_4__Pirellulaceae;D_5__Pir4 lineage	25.2149	0
Metabolism	Carbohydrate_metabolism	Citrate_cycle_(TCA_cycle)	D_0__Bacteria;D_1__Spirochaetes;D_2__Spirochaetia;D_3__Spirochaetales;D_4__Spirochaetaceae;D_5__Spirochaeta 2;D_6__uncultured organism	9.5408	0
Metabolism	Carbohydrate_metabolism	Citrate_cycle_(TCA_cycle)	D_0__Bacteria;D_1__Bacteroidetes;D_2__Bacteroidia;D_3__Bacteroidales;D_4__Bacteroidetes BD2-2	28.3952	0
Metabolism	Carbohydrate_metabolism	Citrate_cycle_(TCA_cycle)	D_0__Bacteria;D_1__Proteobacteria;D_2__Gammaproteobacteria;D_3__Vibrionales;D_4__Vibrionaceae;D_5__Vibrio	0	2.8797
Metabolism	Carbohydrate_metabolism	Citrate_cycle_(TCA_cycle)	D_0__Bacteria;D_1__Proteobacteria;D_2__Deltaproteobacteria;D_3__Myxococcales;D_4__VHS-B3-70;D_5__uncultured bacterium;D_6__uncultured bacterium	1.363	0
Metabolism	Carbohydrate_metabolism	Citrate_cycle_(TCA_cycle)	D_0__Bacteria;D_1__Chloroflexi;D_2__Anaerolineae;D_3__Thermoflexales;D_4__Thermoflexaceae;D_5__Thermoflexus;D_6__uncultured bacterium	0	13.0036
Metabolism	Carbohydrate_metabolism	Citrate_cycle_(TCA_cycle)	D_0__Bacteria;D_1__Bacteroidetes;D_2__Ignavibacteria;D_3__Kryptoniales;D_4__BSV26	9.8653	0
Metabolism	Carbohydrate_metabolism	Citrate_cycle_(TCA_cycle)	D_0__Bacteria;D_1__Acidobacteria;D_2__Aminicenantia;D_3__Aminicenantales	0	9.2243
Metabolism	Carbohydrate_metabolism	Citrate_cycle_(TCA_cycle)	D_0__Bacteria;D_1__Proteobacteria;D_2__Gammaproteobacteria;D_3__Ectothiorhodospirales;D_4__Thioalkalispiraceae;D_5__Thiohalophilus;D_6__uncultured bacterium	36.9949	0
Metabolism	Carbohydrate_metabolism	Citrate_cycle_(TCA_cycle)	D_0__Bacteria;D_1__Bacteroidetes;D_2__Ignavibacteria;D_3__Kryptoniales;D_4__BSV26	0	3.0427
Metabolism	Carbohydrate_metabolism	Citrate_cycle_(TCA_cycle)	D_0__Bacteria;D_1__Planctomycetes;D_2__Planctomycetacia;D_3__Pirellulales;D_4__Pirellulaceae	4.7704	0
Metabolism	Carbohydrate_metabolism	Citrate_cycle_(TCA_cycle)	D_0__Bacteria;D_1__Planctomycetes;D_2__Planctomycetacia;D_3__Pirellulales;D_4__Pirellulaceae;D_5__Pirellula;D_6__uncultured bacterium	19.7631	0
Metabolism	Carbohydrate_metabolism	Citrate_cycle_(TCA_cycle)	D_0__Bacteria;D_1__Chloroflexi;D_2__Anaerolineae;D_3__Anaerolineales;D_4__Anaerolineaceae;D_5__ADurb.Bin120;D_6__uncultured bacterium	50.6246	0
Metabolism	Carbohydrate_metabolism	Citrate_cycle_(TCA_cycle)	D_0__Bacteria;D_1__Firmicutes;D_2__Clostridia;D_3__Clostridiales;D_4__Ruminococcaceae	1.0385	0
Metabolism	Carbohydrate_metabolism	Citrate_cycle_(TCA_cycle)	D_0__Bacteria;D_1__Verrucomicrobia;D_2__Verrucomicrobiae;D_3__Pedosphaerales;D_4__Pedosphaeraceae	16.2258	0
Metabolism	Carbohydrate_metabolism	Citrate_cycle_(TCA_cycle)	D_0__Bacteria;D_1__Proteobacteria;D_2__Alphaproteobacteria;D_3__Rhizobiales;D_4__uncultured;D_5__uncultured bacterium;D_6__uncultured bacterium	0	8.5196
Metabolism	Carbohydrate_metabolism	Citrate_cycle_(TCA_cycle)	D_0__Bacteria;D_1__Proteobacteria;D_2__Alphaproteobacteria;D_3__uncultured;D_4__uncultured organism;D_5__uncultured organism;D_6__uncultured organism	16.4205	0
Metabolism	Carbohydrate_metabolism	Citrate_cycle_(TCA_cycle)	D_0__Bacteria;D_1__Proteobacteria;D_2__Deltaproteobacteria;D_3__Desulfarculales;D_4__Desulfarculaceae;D_5__Desulfatiglans	70.1605	0
Metabolism	Carbohydrate_metabolism	Citrate_cycle_(TCA_cycle)	D_0__Bacteria;D_1__Proteobacteria;D_2__Alphaproteobacteria;D_3__Tistrellales;D_4__Geminicoccaceae;D_5__uncultured;D_6__uncultured bacterium	3.5697	0
Metabolism	Carbohydrate_metabolism	Citrate_cycle_(TCA_cycle)	D_0__Bacteria;D_1__Nitrospirae;D_2__Nitrospira;D_3__Nitrospirales;D_4__Nitrospiraceae;D_5__Nitrospira;D_6__uncultured Nitrospira sp.	0	5.605
Metabolism	Carbohydrate_metabolism	Citrate_cycle_(TCA_cycle)	D_0__Bacteria;D_1__Bacteroidetes;D_2__Bacteroidia;D_3__Bacteroidales;D_4__Bacteroidetes BD2-2	0	32.9575
Metabolism	Carbohydrate_metabolism	Citrate_cycle_(TCA_cycle)	D_0__Bacteria;D_1__Planctomycetes;D_2__Planctomycetacia;D_3__Pirellulales;D_4__Pirellulaceae;D_5__Pir4 lineage;D_6__uncultured bacterium	10.9038	0
Metabolism	Carbohydrate_metabolism	Citrate_cycle_(TCA_cycle)	D_0__Bacteria;D_1__Bacteroidetes;D_2__Bacteroidia;D_3__Sphingobacteriales;D_4__Lentimicrobiaceae	0	12.7794
Metabolism	Carbohydrate_metabolism	Citrate_cycle_(TCA_cycle)	D_0__Bacteria;D_1__Proteobacteria;D_2__Gammaproteobacteria	0	24.8863
Metabolism	Carbohydrate_metabolism	Citrate_cycle_(TCA_cycle)	D_0__Bacteria;D_1__Chloroflexi;D_2__Dehalococcoidia;D_3__vadinBA26;D_4__uncultured bacterium;D_5__uncultured bacterium;D_6__uncultured bacterium	0	8.6477
Metabolism	Carbohydrate_metabolism	Citrate_cycle_(TCA_cycle)	D_0__Bacteria;D_1__Proteobacteria;D_2__Deltaproteobacteria;D_3__Myxococcales;D_4__PS-B29;D_5__uncultured organism;D_6__uncultured organism	19.471	0
Metabolism	Carbohydrate_metabolism	Citrate_cycle_(TCA_cycle)	D_0__Bacteria;D_1__Proteobacteria;D_2__Gammaproteobacteria	0	2.3061
Metabolism	Carbohydrate_metabolism	Citrate_cycle_(TCA_cycle)	D_0__Bacteria;D_1__Omnitrophicaeota;D_2__uncultured Omnitrophica bacterium;D_3__uncultured Omnitrophica bacterium;D_4__uncultured Omnitrophica bacterium;D_5__uncultured Omnitrophica bacterium;D_6__uncultured Omnitrophica bacterium	0	2.3061
Metabolism	Carbohydrate_metabolism	Citrate_cycle_(TCA_cycle)	D_0__Bacteria;D_1__Proteobacteria;D_2__Gammaproteobacteria;D_3__Steroidobacterales;D_4__Woeseiaceae;D_5__Woeseia	0	9.8008
Metabolism	Carbohydrate_metabolism	Citrate_cycle_(TCA_cycle)	D_0__Bacteria;D_1__Spirochaetes;D_2__Spirochaetia;D_3__Spirochaetales;D_4__Spirochaetaceae;D_5__uncultured	36.3458	0
Metabolism	Carbohydrate_metabolism	Citrate_cycle_(TCA_cycle)	D_0__Bacteria;D_1__Chloroflexi;D_2__Anaerolineae;D_3__Anaerolineales;D_4__Anaerolineaceae;D_5__uncultured;D_6__uncultured organism	12.9482	0
Metabolism	Carbohydrate_metabolism	Citrate_cycle_(TCA_cycle)	D_0__Bacteria;D_1__Proteobacteria;D_2__Alphaproteobacteria;D_3__Rhodobacterales;D_4__Rhodobacteraceae	21.1747	0
Metabolism	Carbohydrate_metabolism	Citrate_cycle_(TCA_cycle)	D_0__Bacteria;D_1__Proteobacteria;D_2__Deltaproteobacteria;D_3__Desulfarculales;D_4__Desulfarculaceae;D_5__Desulfatiglans	28.3627	0
Metabolism	Carbohydrate_metabolism	Citrate_cycle_(TCA_cycle)	D_0__Bacteria;D_1__Proteobacteria;D_2__Deltaproteobacteria;D_3__Myxococcales;D_4__Nannocystaceae;D_5__uncultured	56.5308	0
Metabolism	Carbohydrate_metabolism	Citrate_cycle_(TCA_cycle)	D_0__Bacteria;D_1__Actinobacteria;D_2__Thermoleophilia;D_3__Gaiellales;D_4__uncultured;D_5__uncultured soil bacterium;D_6__uncultured soil bacterium	13.435	0
Metabolism	Carbohydrate_metabolism	Citrate_cycle_(TCA_cycle)	D_0__Archaea;D_1__Euryarchaeota;D_2__Thermoplasmata;D_3__SG8-5;D_4__uncultured archaeon;D_5__uncultured archaeon;D_6__uncultured archaeon	14.0191	0
Metabolism	Carbohydrate_metabolism	Citrate_cycle_(TCA_cycle)	D_0__Bacteria;D_1__Proteobacteria;D_2__Deltaproteobacteria;D_3__Syntrophobacterales;D_4__Syntrophobacteraceae;D_5__uncultured	0	1.089
Metabolism	Carbohydrate_metabolism	Citrate_cycle_(TCA_cycle)	D_0__Bacteria;D_1__Bacteroidetes;D_2__Bacteroidia;D_3__Bacteroidales;D_4__Bacteroidetes BD2-2	25.15	0
Metabolism	Carbohydrate_metabolism	Citrate_cycle_(TCA_cycle)	D_0__Bacteria;D_1__Bacteroidetes;D_2__Bacteroidia;D_3__Bacteroidales;D_4__Marinilabiliaceae;D_5__uncultured;D_6__uncultured organism	3.0829	0
Metabolism	Carbohydrate_metabolism	Citrate_cycle_(TCA_cycle)	D_0__Bacteria	1.4603	0
Metabolism	Carbohydrate_metabolism	Citrate_cycle_(TCA_cycle)	D_0__Bacteria;D_1__Cyanobacteria;D_2__Oxyphotobacteria;D_3__Oxyphotobacteria Incertae Sedis;D_4__Unknown Family;D_5__uncultured	6.8148	0
Metabolism	Carbohydrate_metabolism	Citrate_cycle_(TCA_cycle)	D_0__Bacteria;D_1__Proteobacteria;D_2__Deltaproteobacteria;D_3__SAR324 clade(Marine group B);D_4__uncultured bacterium;D_5__uncultured bacterium;D_6__uncultured bacterium	33.5875	0
Metabolism	Carbohydrate_metabolism	Citrate_cycle_(TCA_cycle)	D_0__Bacteria;D_1__Proteobacteria;D_2__Gammaproteobacteria;D_3__uncultured;Ambiguous_taxa;Ambiguous_taxa;Ambiguous_taxa	1.363	0
Metabolism	Carbohydrate_metabolism	Citrate_cycle_(TCA_cycle)	D_0__Bacteria;D_1__Chloroflexi;D_2__Anaerolineae;D_3__Anaerolineales;D_4__Anaerolineaceae;D_5__uncultured;D_6__uncultured Chloroflexi bacterium	53.8373	0
Metabolism	Carbohydrate_metabolism	Citrate_cycle_(TCA_cycle)	D_0__Bacteria;D_1__Proteobacteria;D_2__Gammaproteobacteria;D_3__Nitrosococcales;D_4__Nitrosococcaceae	0	24.8863
Metabolism	Carbohydrate_metabolism	Citrate_cycle_(TCA_cycle)	D_0__Bacteria	1.363	0
Metabolism	Carbohydrate_metabolism	Citrate_cycle_(TCA_cycle)	D_0__Bacteria;D_1__Proteobacteria;D_2__Gammaproteobacteria;D_3__uncultured;Ambiguous_taxa;Ambiguous_taxa;Ambiguous_taxa	0.5841	0
Metabolism	Carbohydrate_metabolism	Citrate_cycle_(TCA_cycle)	D_0__Bacteria;D_1__Gemmatimonadetes;D_2__BD2-11 terrestrial group;D_3__uncultured Gemmatimonadetes bacterium;D_4__uncultured Gemmatimonadetes bacterium;D_5__uncultured Gemmatimonadetes bacterium;D_6__uncultured Gemmatimonadetes bacterium	59.8084	0
Metabolism	Carbohydrate_metabolism	Citrate_cycle_(TCA_cycle)	D_0__Bacteria;D_1__Bacteroidetes;D_2__Bacteroidia;D_3__Bacteroidales	9.5408	0
Metabolism	Carbohydrate_metabolism	Citrate_cycle_(TCA_cycle)	D_0__Bacteria;D_1__Proteobacteria;D_2__Deltaproteobacteria;D_3__Desulfarculales;D_4__Desulfarculaceae;D_5__Desulfatiglans	1.7524	0
Metabolism	Carbohydrate_metabolism	Citrate_cycle_(TCA_cycle)	D_0__Bacteria;D_1__Proteobacteria;D_2__Deltaproteobacteria;D_3__Desulfobacterales;D_4__Desulfobacteraceae	1.0385	0
Metabolism	Carbohydrate_metabolism	Citrate_cycle_(TCA_cycle)	D_0__Bacteria;D_1__Spirochaetes;D_2__Spirochaetia;D_3__Spirochaetales;D_4__Spirochaetaceae;D_5__Spirochaeta 2;Ambiguous_taxa	8.2265	0
Metabolism	Carbohydrate_metabolism	Citrate_cycle_(TCA_cycle)	D_0__Bacteria;D_1__Firmicutes;D_2__Bacilli;D_3__Bacillales;D_4__Paenibacillaceae;D_5__Paenibacillus;D_6__Paenibacillus polymyxa	1.363	0
Metabolism	Carbohydrate_metabolism	Citrate_cycle_(TCA_cycle)	D_0__Bacteria;D_1__Bacteroidetes;D_2__Bacteroidia;D_3__Bacteroidales;D_4__SB-5;D_5__uncultured organism;D_6__uncultured organism	1.2332	0
Metabolism	Carbohydrate_metabolism	Citrate_cycle_(TCA_cycle)	D_0__Bacteria;D_1__Patescibacteria;D_2__ABY1;D_3__Candidatus Falkowbacteria;D_4__uncultured bacterium;D_5__uncultured bacterium;D_6__uncultured bacterium	0	3.8114
Metabolism	Carbohydrate_metabolism	Citrate_cycle_(TCA_cycle)	D_0__Bacteria;D_1__Chloroflexi;D_2__Anaerolineae;D_3__Anaerolineales;D_4__Anaerolineaceae;D_5__uncultured;D_6__uncultured Chloroflexi bacterium	0	41.0287
Metabolism	Carbohydrate_metabolism	Citrate_cycle_(TCA_cycle)	D_0__Bacteria;D_1__Chloroflexi;D_2__Anaerolineae;D_3__Caldilineales;D_4__Caldilineaceae;D_5__uncultured	39.591	0
Metabolism	Carbohydrate_metabolism	Citrate_cycle_(TCA_cycle)	D_0__Bacteria;D_1__Proteobacteria;D_2__Gammaproteobacteria;D_3__Vibrionales;D_4__Vibrionaceae;D_5__Vibrio;D_6__Vibrio vulnificus	0	190.57
Metabolism	Carbohydrate_metabolism	Citrate_cycle_(TCA_cycle)	D_0__Bacteria;D_1__Calditrichaeota;D_2__Calditrichia;D_3__Calditrichales;D_4__Calditrichaceae;D_5__uncultured bacterium;D_6__uncultured bacterium	1.1034	0
Metabolism	Carbohydrate_metabolism	Citrate_cycle_(TCA_cycle)	D_0__Bacteria	1.7524	0
Metabolism	Carbohydrate_metabolism	Citrate_cycle_(TCA_cycle)	D_0__Bacteria;D_1__Proteobacteria;D_2__Gammaproteobacteria	1.363	0
Metabolism	Carbohydrate_metabolism	Citrate_cycle_(TCA_cycle)	D_0__Bacteria;D_1__Dependentiae;D_2__Babeliae;D_3__Babeliales;D_4__Vermiphilaceae	2.9206	0
Metabolism	Carbohydrate_metabolism	Citrate_cycle_(TCA_cycle)	D_0__Bacteria;D_1__LCP-89;D_2__uncultured bacterium;D_3__uncultured bacterium;D_4__uncultured bacterium;D_5__uncultured bacterium;D_6__uncultured bacterium	0	23.0606
Metabolism	Carbohydrate_metabolism	Citrate_cycle_(TCA_cycle)	D_0__Bacteria;D_1__Firmicutes;D_2__Clostridia;D_3__Clostridiales	26.2209	0
Metabolism	Carbohydrate_metabolism	Citrate_cycle_(TCA_cycle)	D_0__Bacteria;D_1__Proteobacteria;D_2__Alphaproteobacteria;D_3__uncultured	15.4145	0
Metabolism	Carbohydrate_metabolism	Citrate_cycle_(TCA_cycle)	D_0__Bacteria;D_1__Proteobacteria;D_2__Alphaproteobacteria;D_3__Tistrellales;D_4__Geminicoccaceae;D_5__uncultured;D_6__uncultured bacterium	0	36.6408
Metabolism	Carbohydrate_metabolism	Citrate_cycle_(TCA_cycle)	D_0__Bacteria;D_1__Fibrobacteres;D_2__Fibrobacteria;D_3__Fibrobacterales	19.7955	0
Metabolism	Carbohydrate_metabolism	Citrate_cycle_(TCA_cycle)	D_0__Bacteria;D_1__Proteobacteria;D_2__Gammaproteobacteria;D_3__Chromatiales;D_4__Chromatiaceae;D_5__uncultured;D_6__uncultured bacterium	11.0985	0
Metabolism	Carbohydrate_metabolism	Citrate_cycle_(TCA_cycle)	D_0__Bacteria;D_1__Proteobacteria;D_2__Gammaproteobacteria;D_3__Nitrosococcales;D_4__Nitrosococcaceae;D_5__AqS1	0	45.7369
Metabolism	Carbohydrate_metabolism	Citrate_cycle_(TCA_cycle)	D_0__Bacteria;D_1__Chloroflexi;D_2__Anaerolineae;D_3__Anaerolineales;D_4__Anaerolineaceae;D_5__uncultured;D_6__uncultured Chloroflexi bacterium	22.1969	0
Metabolism	Carbohydrate_metabolism	Citrate_cycle_(TCA_cycle)	D_0__Bacteria;D_1__Planctomycetes;D_2__Phycisphaerae;D_3__Phycisphaerales;D_4__AKAU3564 sediment group;D_5__uncultured bacterium;D_6__uncultured bacterium	5.4519	0
Metabolism	Carbohydrate_metabolism	Citrate_cycle_(TCA_cycle)	D_0__Bacteria;D_1__Proteobacteria;D_2__Gammaproteobacteria;D_3__Vibrionales;D_4__Vibrionaceae;D_5__Vibrio;D_6__Vibrio vulnificus	0	400.358
Metabolism	Carbohydrate_metabolism	Citrate_cycle_(TCA_cycle)	D_0__Bacteria;D_1__Calditrichaeota;D_2__Calditrichia;D_3__Calditrichales;D_4__Calditrichaceae;D_5__Calorithrix	1.8173	0
Metabolism	Carbohydrate_metabolism	Citrate_cycle_(TCA_cycle)	D_0__Bacteria;D_1__Proteobacteria;D_2__Alphaproteobacteria;D_3__uncultured;D_4__uncultured organism;D_5__uncultured organism;D_6__uncultured organism	50.008	0
Metabolism	Carbohydrate_metabolism	Citrate_cycle_(TCA_cycle)	D_0__Bacteria;D_1__Proteobacteria;D_2__Deltaproteobacteria	3.9429	0
Metabolism	Carbohydrate_metabolism	Citrate_cycle_(TCA_cycle)	D_0__Bacteria;D_1__Proteobacteria;D_2__Gammaproteobacteria;D_3__Nitrosococcales;D_4__Nitrosococcaceae;D_5__Inmirania;D_6__uncultured gamma proteobacterium	4.0889	0
Metabolism	Carbohydrate_metabolism	Citrate_cycle_(TCA_cycle)	D_0__Bacteria;D_1__Chloroflexi;D_2__Anaerolineae;D_3__Anaerolineales;D_4__Anaerolineaceae;D_5__uncultured;D_6__uncultured Chloroflexi bacterium	0	17.2955
Metabolism	Carbohydrate_metabolism	Citrate_cycle_(TCA_cycle)	D_0__Bacteria;D_1__Proteobacteria;D_2__Deltaproteobacteria;D_3__Desulfarculales;D_4__Desulfarculaceae;D_5__Desulfatiglans	14.1814	0
Metabolism	Carbohydrate_metabolism	Citrate_cycle_(TCA_cycle)	D_0__Bacteria;D_1__Actinobacteria;D_2__Acidimicrobiia;D_3__IMCC26256	93.5256	0
Metabolism	Carbohydrate_metabolism	Citrate_cycle_(TCA_cycle)	D_0__Archaea;D_1__Nanoarchaeaeota;D_2__Nanohaloarchaeia;D_3__Aenigmarchaeales;D_4__uncultured archaeon;D_5__uncultured archaeon;D_6__uncultured archaeon	6.0685	0
Metabolism	Carbohydrate_metabolism	Citrate_cycle_(TCA_cycle)	D_0__Archaea;D_1__Nanoarchaeaeota;D_2__Woesearchaeia	6.9219	0
Metabolism	Carbohydrate_metabolism	Citrate_cycle_(TCA_cycle)	D_0__Bacteria;D_1__Cyanobacteria;D_2__Oxyphotobacteria;D_3__Nostocales;D_4__Rubidibacteraceae;D_5__Rubidibacter KORDI 51-2;Ambiguous_taxa	16.81	0
Metabolism	Carbohydrate_metabolism	Citrate_cycle_(TCA_cycle)	D_0__Bacteria;D_1__Modulibacteria;D_2__Moduliflexia;D_3__Moduliflexales;D_4__Moduliflexaceae;D_5__uncultured bacterium;D_6__uncultured bacterium	2.9206	0
Metabolism	Carbohydrate_metabolism	Citrate_cycle_(TCA_cycle)	Unassigned	40.8891	0
Metabolism	Carbohydrate_metabolism	Citrate_cycle_(TCA_cycle)	D_0__Bacteria;D_1__Proteobacteria;D_2__Gammaproteobacteria	0.2109	0
Metabolism	Carbohydrate_metabolism	Citrate_cycle_(TCA_cycle)	D_0__Bacteria;D_1__Chloroflexi;D_2__Dehalococcoidia;D_3__MB-C2-126;D_4__uncultured bacterium;D_5__uncultured bacterium;D_6__uncultured bacterium	48.0933	0
Metabolism	Carbohydrate_metabolism	Citrate_cycle_(TCA_cycle)	D_0__Bacteria;D_1__Proteobacteria;D_2__Gammaproteobacteria	1.5577	0
Metabolism	Carbohydrate_metabolism	Citrate_cycle_(TCA_cycle)	D_0__Bacteria;D_1__Bacteroidetes;D_2__Bacteroidia;D_3__Bacteroidales;D_4__Bacteroidetes BD2-2	0	1.3452
Metabolism	Carbohydrate_metabolism	Citrate_cycle_(TCA_cycle)	D_0__Bacteria;D_1__Chloroflexi;D_2__Dehalococcoidia;D_3__SAR202 clade	21.9049	0
Metabolism	Carbohydrate_metabolism	Citrate_cycle_(TCA_cycle)	D_0__Bacteria;D_1__Proteobacteria;D_2__Alphaproteobacteria	34.0742	0
Metabolism	Carbohydrate_metabolism	Citrate_cycle_(TCA_cycle)	D_0__Bacteria	0	7.6869
Metabolism	Carbohydrate_metabolism	Citrate_cycle_(TCA_cycle)	D_0__Bacteria;D_1__Bacteroidetes;D_2__Bacteroidia;D_3__Chitinophagales;D_4__Saprospiraceae;D_5__Saprospira;D_6__uncultured bacterium	1.6226	0
Metabolism	Carbohydrate_metabolism	Citrate_cycle_(TCA_cycle)	D_0__Archaea;D_1__Nanoarchaeaeota;D_2__Woesearchaeia	0	7.6228
Metabolism	Carbohydrate_metabolism	Citrate_cycle_(TCA_cycle)	D_0__Bacteria;D_1__Proteobacteria;D_2__Deltaproteobacteria;D_3__Desulfarculales;D_4__Desulfarculaceae;D_5__Desulfatiglans;D_6__uncultured bacterium	42.0573	0
Metabolism	Carbohydrate_metabolism	Citrate_cycle_(TCA_cycle)	D_0__Bacteria;D_1__Proteobacteria;D_2__Gammaproteobacteria;D_3__Nitrosococcales;D_4__Methylophagaceae;D_5__Methylophaga;D_6__uncultured bacterium	22.8135	0
Metabolism	Carbohydrate_metabolism	Citrate_cycle_(TCA_cycle)	D_0__Bacteria;D_1__Proteobacteria;D_2__Gammaproteobacteria;D_3__uncultured;Ambiguous_taxa;Ambiguous_taxa;Ambiguous_taxa	0	3.8114
Metabolism	Carbohydrate_metabolism	Citrate_cycle_(TCA_cycle)	D_0__Bacteria;D_1__Planctomycetes;D_2__OM190	2.0445	0
Metabolism	Carbohydrate_metabolism	Citrate_cycle_(TCA_cycle)	D_0__Bacteria;D_1__Proteobacteria;D_2__Gammaproteobacteria;D_3__HOC36	37.4817	0
Metabolism	Carbohydrate_metabolism	Citrate_cycle_(TCA_cycle)	D_0__Bacteria;D_1__Proteobacteria;D_2__Gammaproteobacteria;D_3__Vibrionales;D_4__Vibrionaceae;D_5__Vibrio	0	7.6869
Metabolism	Carbohydrate_metabolism	Citrate_cycle_(TCA_cycle)	D_0__Archaea;D_1__Nanoarchaeaeota;D_2__Woesearchaeia	0	0.6918
Metabolism	Carbohydrate_metabolism	Citrate_cycle_(TCA_cycle)	D_0__Bacteria;D_1__Calditrichaeota;D_2__Calditrichia;D_3__Calditrichales;D_4__Calditrichaceae;D_5__Calorithrix;D_6__uncultured bacterium	12.1369	0
Metabolism	Carbohydrate_metabolism	Citrate_cycle_(TCA_cycle)	D_0__Bacteria;D_1__Proteobacteria;D_2__Deltaproteobacteria;D_3__Myxococcales;D_4__Nannocystaceae;D_5__uncultured;D_6__uncultured bacterium	0	7.4947
Metabolism	Carbohydrate_metabolism	Citrate_cycle_(TCA_cycle)	D_0__Bacteria;D_1__Cyanobacteria;D_2__Oxyphotobacteria;D_3__Nostocales	1.4603	0
Metabolism	Carbohydrate_metabolism	Citrate_cycle_(TCA_cycle)	D_0__Bacteria;D_1__Spirochaetes;D_2__Spirochaetia;D_3__Spirochaetales;D_4__Spirochaetaceae;D_5__uncultured;D_6__uncultured organism	0	50.6693
Metabolism	Carbohydrate_metabolism	Citrate_cycle_(TCA_cycle)	D_0__Bacteria	8.7619	0
Metabolism	Carbohydrate_metabolism	Citrate_cycle_(TCA_cycle)	D_0__Bacteria;D_1__Proteobacteria;D_2__Gammaproteobacteria;D_3__Vibrionales;D_4__Vibrionaceae;D_5__Vibrio	0	31.3881
Metabolism	Carbohydrate_metabolism	Citrate_cycle_(TCA_cycle)	D_0__Archaea;D_1__Nanoarchaeaeota;D_2__Woesearchaeia	0	4.2374
Metabolism	Carbohydrate_metabolism	Citrate_cycle_(TCA_cycle)	D_0__Bacteria;D_1__Chloroflexi;D_2__Anaerolineae;D_3__RBG-13-54-9	1.2981	0
Metabolism	Carbohydrate_metabolism	Citrate_cycle_(TCA_cycle)	D_0__Bacteria;D_1__Proteobacteria;D_2__Gammaproteobacteria;D_3__Ectothiorhodospirales;D_4__Ectothiorhodospiraceae;D_5__Thioalkalivibrio;Ambiguous_taxa	0.8762	0
Metabolism	Carbohydrate_metabolism	Citrate_cycle_(TCA_cycle)	D_0__Bacteria;D_1__Actinobacteria;D_2__Acidimicrobiia;D_3__Actinomarinales;D_4__uncultured;D_5__uncultured actinobacterium;D_6__uncultured actinobacterium	33.8795	0
Metabolism	Carbohydrate_metabolism	Citrate_cycle_(TCA_cycle)	D_0__Bacteria;D_1__Actinobacteria;D_2__Acidimicrobiia;D_3__Actinomarinales;D_4__uncultured	19.471	0
Metabolism	Carbohydrate_metabolism	Citrate_cycle_(TCA_cycle)	D_0__Bacteria;D_1__Proteobacteria;D_2__Gammaproteobacteria;D_3__Ectothiorhodospirales	7.4963	0
Metabolism	Carbohydrate_metabolism	Citrate_cycle_(TCA_cycle)	D_0__Bacteria;D_1__Chloroflexi;D_2__Dehalococcoidia;D_3__uncultured bacterium;D_4__uncultured bacterium;D_5__uncultured bacterium;D_6__uncultured bacterium	12.9482	0
Metabolism	Carbohydrate_metabolism	Citrate_cycle_(TCA_cycle)	D_0__Bacteria;D_1__Proteobacteria;D_2__Gammaproteobacteria;D_3__Chromatiales;D_4__Chromatiaceae;D_5__uncultured;D_6__uncultured bacterium	109.524	0
Metabolism	Carbohydrate_metabolism	Citrate_cycle_(TCA_cycle)	D_0__Bacteria;D_1__Proteobacteria;D_2__Deltaproteobacteria;D_3__Bradymonadales;D_4__Bradymonadaceae;D_5__uncultured bacterium;D_6__uncultured bacterium	0	9.4164
Metabolism	Carbohydrate_metabolism	Citrate_cycle_(TCA_cycle)	D_0__Bacteria;D_1__Proteobacteria;D_2__Alphaproteobacteria;D_3__uncultured	0	16.815
Metabolism	Carbohydrate_metabolism	Citrate_cycle_(TCA_cycle)	D_0__Bacteria;D_1__Proteobacteria;D_2__Gammaproteobacteria;D_3__1013-28-CG33;D_4__uncultured bacterium;D_5__uncultured bacterium;D_6__uncultured bacterium	102.223	0
Metabolism	Carbohydrate_metabolism	Citrate_cycle_(TCA_cycle)	D_0__Bacteria;D_1__Proteobacteria;D_2__Gammaproteobacteria;D_3__Cellvibrionales	1.363	0
Metabolism	Carbohydrate_metabolism	Citrate_cycle_(TCA_cycle)	D_0__Bacteria;D_1__Proteobacteria;D_2__Gammaproteobacteria;D_3__1013-28-CG33;D_4__uncultured bacterium;D_5__uncultured bacterium;D_6__uncultured bacterium	23.852	0
Metabolism	Carbohydrate_metabolism	Citrate_cycle_(TCA_cycle)	D_0__Bacteria;D_1__Proteobacteria;D_2__Gammaproteobacteria;D_3__Oceanospirillales;D_4__Pseudohongiellaceae;D_5__Pseudohongiella	0.7464	0
Metabolism	Carbohydrate_metabolism	Citrate_cycle_(TCA_cycle)	D_0__Archaea;D_1__Nanoarchaeaeota;D_2__Woesearchaeia;D_3__uncultured archaeon;D_4__uncultured archaeon;D_5__uncultured archaeon;D_6__uncultured archaeon	0	7.0783
Metabolism	Carbohydrate_metabolism	Citrate_cycle_(TCA_cycle)	D_0__Bacteria;D_1__Chloroflexi;D_2__Dehalococcoidia;D_3__vadinBA26;D_4__uncultured bacterium;D_5__uncultured bacterium;D_6__uncultured bacterium	0	32.2528
Metabolism	Carbohydrate_metabolism	Citrate_cycle_(TCA_cycle)	D_0__Archaea;D_1__Nanoarchaeaeota;D_2__Woesearchaeia;D_3__uncultured crenarchaeote;D_4__uncultured crenarchaeote;D_5__uncultured crenarchaeote;D_6__uncultured crenarchaeote	0	10.8897
Metabolism	Carbohydrate_metabolism	Citrate_cycle_(TCA_cycle)	D_0__Bacteria;D_1__Omnitrophicaeota;Ambiguous_taxa;Ambiguous_taxa;Ambiguous_taxa;Ambiguous_taxa;Ambiguous_taxa	3.8942	0
Metabolism	Carbohydrate_metabolism	Citrate_cycle_(TCA_cycle)	D_0__Bacteria;D_1__Planctomycetes;D_2__Phycisphaerae;D_3__mle1-8;D_4__uncultured bacterium;D_5__uncultured bacterium;D_6__uncultured bacterium	0	6.726
Metabolism	Carbohydrate_metabolism	Citrate_cycle_(TCA_cycle)	D_0__Bacteria;D_1__Proteobacteria;D_2__Gammaproteobacteria	44.6859	0
Metabolism	Carbohydrate_metabolism	Citrate_cycle_(TCA_cycle)	D_0__Bacteria;D_1__Proteobacteria;D_2__Gammaproteobacteria	1.8497	0
Metabolism	Carbohydrate_metabolism	Citrate_cycle_(TCA_cycle)	D_0__Bacteria;D_1__Spirochaetes;D_2__Spirochaetia;D_3__Spirochaetales;D_4__Spirochaetaceae;D_5__Spirochaeta 2	4.3161	0
Metabolism	Carbohydrate_metabolism	Citrate_cycle_(TCA_cycle)	D_0__Bacteria;D_1__Proteobacteria;D_2__Gammaproteobacteria;D_3__Nitrosococcales;D_4__Nitrosococcaceae;D_5__AqS1	61.3336	0
Metabolism	Carbohydrate_metabolism	Citrate_cycle_(TCA_cycle)	D_0__Bacteria;D_1__Chloroflexi;D_2__Dehalococcoidia;D_3__S085;D_4__uncultured bacterium;D_5__uncultured bacterium;D_6__uncultured bacterium	0	16.815
Metabolism	Carbohydrate_metabolism	Citrate_cycle_(TCA_cycle)	Unassigned	0.4381	0
Metabolism	Carbohydrate_metabolism	Citrate_cycle_(TCA_cycle)	D_0__Bacteria;D_1__Actinobacteria;D_2__Acidimicrobiia;D_3__Actinomarinales;D_4__uncultured	21.6128	0
Metabolism	Carbohydrate_metabolism	Citrate_cycle_(TCA_cycle)	D_0__Bacteria;D_1__Bacteroidetes;D_2__Bacteroidia;D_3__Bacteroidales;D_4__SB-5;D_5__uncultured bacterium;D_6__uncultured bacterium	0	41.0287
Metabolism	Carbohydrate_metabolism	Citrate_cycle_(TCA_cycle)	D_0__Bacteria;D_1__Planctomycetes;D_2__Phycisphaerae;D_3__mle1-8;D_4__uncultured bacterium;D_5__uncultured bacterium;D_6__uncultured bacterium	0	14.3488
Metabolism	Carbohydrate_metabolism	Citrate_cycle_(TCA_cycle)	D_0__Bacteria;D_1__Elusimicrobia;D_2__Elusimicrobia;D_3__MD2894-B20;D_4__uncultured bacterium;D_5__uncultured bacterium;D_6__uncultured bacterium	2.5312	0
Metabolism	Carbohydrate_metabolism	Citrate_cycle_(TCA_cycle)	D_0__Bacteria;D_1__Proteobacteria;D_2__Alphaproteobacteria;D_3__Rhodospirillales;D_4__Rhodopirillaceae;D_5__Defluviicoccus	17.0371	0
Metabolism	Carbohydrate_metabolism	Citrate_cycle_(TCA_cycle)	D_0__Bacteria;D_1__Actinobacteria;D_2__Acidimicrobiia;D_3__Actinomarinales;D_4__uncultured	0	25.9432
Metabolism	Carbohydrate_metabolism	Citrate_cycle_(TCA_cycle)	D_0__Bacteria;D_1__Chloroflexi;D_2__Anaerolineae;D_3__Anaerolineales;D_4__Anaerolineaceae;D_5__Anaerolineaceae UCG-001;D_6__uncultured bacterium	4.7704	0
Metabolism	Carbohydrate_metabolism	Citrate_cycle_(TCA_cycle)	D_0__Bacteria;D_1__Bacteroidetes;D_2__Bacteroidia;D_3__Cytophagales;D_4__Cyclobacteriaceae;D_5__uncultured	0	60.2139
Metabolism	Carbohydrate_metabolism	Citrate_cycle_(TCA_cycle)	D_0__Bacteria;D_1__Gemmatimonadetes;D_2__BD2-11 terrestrial group;D_3__uncultured Gemmatimonadetes bacterium;D_4__uncultured Gemmatimonadetes bacterium;D_5__uncultured Gemmatimonadetes bacterium;D_6__uncultured Gemmatimonadetes bacterium	0	54.1604
Metabolism	Carbohydrate_metabolism	Citrate_cycle_(TCA_cycle)	D_0__Bacteria;D_1__Proteobacteria;D_2__Alphaproteobacteria;D_3__Rhodobacterales;D_4__Rhodobacteraceae;D_5__Silicimonas;D_6__uncultured bacterium	30.3423	0
Metabolism	Carbohydrate_metabolism	Citrate_cycle_(TCA_cycle)	D_0__Bacteria;D_1__Cyanobacteria;D_2__Oxyphotobacteria;D_3__Nostocales	0	0.7206
Metabolism	Carbohydrate_metabolism	Citrate_cycle_(TCA_cycle)	D_0__Bacteria;D_1__Proteobacteria;D_2__Alphaproteobacteria;D_3__Rhodobacterales;D_4__Rhodobacteraceae	75.5474	0
Metabolism	Carbohydrate_metabolism	Citrate_cycle_(TCA_cycle)	D_0__Bacteria	0.5841	0
Metabolism	Carbohydrate_metabolism	Citrate_cycle_(TCA_cycle)	D_0__Bacteria;D_1__Proteobacteria;D_2__Gammaproteobacteria;D_3__Vibrionales;D_4__Vibrionaceae;D_5__Vibrio;D_6__Vibrio vulnificus	0	142.528
Metabolism	Carbohydrate_metabolism	Citrate_cycle_(TCA_cycle)	D_0__Bacteria;D_1__Epsilonbacteraeota;D_2__Campylobacteria;D_3__Campylobacterales;D_4__Rs-M59 termite group;D_5__uncultured Epsilonproteobacteria bacterium;D_6__uncultured Epsilonproteobacteria bacterium	39.0718	0
Metabolism	Carbohydrate_metabolism	Citrate_cycle_(TCA_cycle)	D_0__Archaea;D_1__Nanoarchaeaeota;D_2__Woesearchaeia	30.894	0
Metabolism	Carbohydrate_metabolism	Citrate_cycle_(TCA_cycle)	D_0__Bacteria;D_1__Dependentiae;D_2__Babeliae;D_3__Babeliales;D_4__uncultured Candidatus Dependentiae bacterium;D_5__uncultured Candidatus Dependentiae bacterium;D_6__uncultured Candidatus Dependentiae bacterium	8.8268	0
Metabolism	Carbohydrate_metabolism	Citrate_cycle_(TCA_cycle)	D_0__Bacteria;D_1__Planctomycetes;D_2__Planctomycetacia;D_3__Pirellulales;D_4__Pirellulaceae;D_5__uncultured;D_6__uncultured organism	25.2149	0
Metabolism	Carbohydrate_metabolism	Citrate_cycle_(TCA_cycle)	D_0__Bacteria;D_1__Proteobacteria;D_2__Gammaproteobacteria	1.363	0
Metabolism	Carbohydrate_metabolism	Citrate_cycle_(TCA_cycle)	Unassigned	33.7497	0
Metabolism	Carbohydrate_metabolism	Citrate_cycle_(TCA_cycle)	D_0__Archaea;D_1__Nanoarchaeaeota;D_2__Woesearchaeia	0	0.8648
Metabolism	Carbohydrate_metabolism	Citrate_cycle_(TCA_cycle)	D_0__Bacteria	0	0.8968
Metabolism	Carbohydrate_metabolism	Citrate_cycle_(TCA_cycle)	D_0__Bacteria;D_1__Proteobacteria;D_2__Deltaproteobacteria;D_3__Myxococcales;D_4__Nannocystaceae;D_5__uncultured	0	53.2957
Metabolism	Carbohydrate_metabolism	Citrate_cycle_(TCA_cycle)	Unassigned	6.0685	0
Metabolism	Carbohydrate_metabolism	Citrate_cycle_(TCA_cycle)	Unassigned	0	10.3453
Metabolism	Carbohydrate_metabolism	Citrate_cycle_(TCA_cycle)	D_0__Bacteria	2.9856	0
[truncated: 63,536 more rows]
