# Supplementary material for: Mining the Yucatan Coastal Microbiome for the Identification of Non-Ribosomal Peptides Synthetase (NRPS) Genes
Source: Toxins (Basel). 2020 May 26;12(6):349. doi: 10.3390/toxins12060349 (PMC7354552; doi:10.3390/toxins12060349)
Supplement: Supplementary file 1 [file toxins-12-00349-s001.zip › Supplementary_Table_4.xlsx]

## Sheet: Sup_Tabla_NRPS_v2
Supplementary Table 4. Identified catalytic domains of NRPSs enzymes
HMM_name/Name	PFAM_ID	Description/Product	Transcript ID	Site	Phylum	Reference	log2FoldChange
CDPS	PF16715.4	Cyclodipeptide synthase	TRINITY_DN33923_c0_g1_i1	Sisal	Cyanobacteria	antiSMASH Profile	0.58
Thioesterase	PF00975	Thioesterase domain	TRINITY_DN29921_c0_g1_i1	Palmar	Proteobacteria	antiSMASH Profile	0.14
Thioesterase	PF00975	Thioesterase domain	TRINITY_DN41667_c0_g1_i1	Palmar	Proteobacteria	antiSMASH Profile	1.03
Thioesterase	PF00975	Thioesterase domain	TRINITY_DN44598_c0_g1_i1	Sisal	Proteobacteria	antiSMASH Profile	1.1
Thioesterase	PF00975	Thioesterase domain	TRINITY_DN7133_c0_g1_i1	Sisal	Proteobacteria	antiSMASH Profile	0.4
Thioesterase	PF00975	Thioesterase domain	TRINITY_DN37118_c0_g1_i1	Palmar	Proteobacteria	antiSMASH Profile	2.8
Thioesterase	PF00975	Thioesterase domain	TRINITY_DN30647_c0_g1_i1	Sisal	Actinobacteria	antiSMASH Profile	1.7
Thioesterase	PF00975	Thioesterase domain	TRINITY_DN45778_c0_g1_i2	Sisal	Proteobacteria	antiSMASH Profile	0.41
Thioesterase	PF00975	Thioesterase domain	TRINITY_DN30072_c0_g1_i1	Palmar	Proteobacteria	antiSMASH Profile	1.5
ABM	PF03992	Antibiotic biosynthesis monooxygenase	TRINITY_DN34447_c0_g1_i1	Sisal	Firmicutes	antiSMASH Profile	0.21
Ectoine_synth	PF06339	Ectoine synthase	TRINITY_DN47723_c0_g1_i1	Sisal	Proteobacteria	antiSMASH Profile	1.33
Ectoine_synth	PF06339	Ectoine synthase	TRINITY_DN27940_c0_g1_i1	Sisal	Firmicutes	antiSMASH Profile	0.74
Ectoine_synth	PF06339	Ectoine synthase	TRINITY_DN21406_c0_g1_i1	Sisal	Proteobacteria	antiSMASH Profile	1.55
Ectoine_synth	PF06339	Ectoine synthase	TRINITY_DN59767_c0_g1_i1	Palmar	Proteobacteria	antiSMASH Profile	1.6
Ectoine_synth	PF06339	Ectoine synthase	TRINITY_DN5868_c0_g1_i1	-	Proteobacteria	antiSMASH Profile	NA
ABM	PF03992	Antibiotic biosynthesis monooxygenase	TRINITY_DN17853_c0_g1_i1	Palmar	Bacteroidetes	antiSMASH Profile	1.53
Indigoidine_A	PF04227	Indigoidine synthase A like protein	TRINITY_DN41099_c0_g1_i1	Sisal	Proteobacteria	antiSMASH Profile	0.4
CmcI	PF04989	Cephalosporin hydroxylase	TRINITY_DN80584_c0_g1_i1	Palmar	Proteobacteria	antiSMASH Profile	0.22
McyA_C	PF12593	Microcystin synthetase C terminal	TRINITY_DN32290_c0_g1_i1	Sisal	Proteobacteria	antiSMASH Profile	1.3
AMP-binding	PF00501	Adenylation domain	TRINITY_DN42345_c0_g1_i1	Sisal	Proteobacteria	antiSMASH Profile	0.03
AMP-binding	PF00501	Adenylation domain	TRINITY_DN80768_c0_g1_i1	Palmar	Proteobacteria	antiSMASH Profile	1.91
AMP-binding	PF00501	Adenylation domain	TRINITY_DN43317_c0_g1_i1	Sisal	Proteobacteria	antiSMASH Profile	0.45
AMP-binding	PF00501	Adenylation domain	TRINITY_DN46101_c0_g1_i2	Sisal	Proteobacteria	antiSMASH Profile	2.74
AMP-binding	PF00501	Adenylation domain	TRINITY_DN18267_c0_g1_i1	Sisal	Actinobacteria	antiSMASH Profile	0.35
AMP-binding	PF00501	Adenylation domain	TRINITY_DN44981_c0_g1_i1	Sisal	Proteobacteria	antiSMASH Profile	1.16
AMP-binding	PF00501	Adenylation domain	TRINITY_DN49930_c1_g4_i2	Palmar	Proteobacteria	antiSMASH Profile	1.91
AMP-binding	PF00501	Adenylation domain	TRINITY_DN11377_c0_g1_i1	Sisal	Actinobacteria	antiSMASH Profile	0.69
AMP-binding	PF00501	Adenylation domain	TRINITY_DN86132_c0_g1_i1	Sisal	Proteobacteria	antiSMASH Profile	0.55
AMP-binding	PF00501	Adenylation domain	TRINITY_DN9924_c0_g1_i1	Sisal	Proteobacteria	antiSMASH Profile	0.96
AMP-binding	PF00501	Adenylation domain	TRINITY_DN36047_c1_g1_i1	Sisal	Proteobacteria	antiSMASH Profile	0.78
AMP-binding	PF00501	Adenylation domain	TRINITY_DN49348_c67_g2_i1	Palmar	Proteobacteria	antiSMASH Profile	1.79
AMP-binding	PF00501	Adenylation domain	TRINITY_DN37050_c0_g1_i1	Palmar	Proteobacteria	antiSMASH Profile	3.15
AMP-binding	PF00501	Adenylation domain	TRINITY_DN46506_c0_g1_i1	Palmar	Proteobacteria	antiSMASH Profile	1.5
AMP-binding	PF00501	Adenylation domain	TRINITY_DN49473_c0_g1_i9	Sisal	Actinobacteria	antiSMASH Profile	1.28
AMP-binding	PF00501	Adenylation domain	TRINITY_DN49421_c0_g1_i1	Sisal	Proteobacteria	antiSMASH Profile	1.15
AMP-binding	PF00501	Adenylation domain	TRINITY_DN19649_c0_g1_i1	Sisal	Proteobacteria	antiSMASH Profile	0.49
AMP-binding	PF00501	Adenylation domain	TRINITY_DN48887_c0_g1_i1	Sisal	Proteobacteria	antiSMASH Profile	3.98
AMP-binding	PF00501	Adenylation domain	TRINITY_DN47654_c0_g1_i1	Sisal	Proteobacteria	antiSMASH Profile	1.91
AMP-binding	PF00501	Adenylation domain	TRINITY_DN48258_c0_g1_i1	Sisal	Proteobacteria	antiSMASH Profile	2.28
AMP-binding	PF00501	Adenylation domain	TRINITY_DN45560_c0_g1_i1	Palmar	Proteobacteria	antiSMASH Profile	2.58
AMP-binding	PF00501	Adenylation domain	TRINITY_DN29339_c0_g1_i1	Sisal	Proteobacteria	antiSMASH Profile	0.69
AMP-binding	PF00501	Adenylation domain	TRINITY_DN11791_c0_g1_i1	Sisal	Proteobacteria	antiSMASH Profile	0.2
AMP-binding	PF00501	Adenylation domain	TRINITY_DN47367_c0_g1_i1	Sisal	Proteobacteria	antiSMASH Profile	0.29
AMP-binding	PF00501	Adenylation domain	TRINITY_DN41078_c0_g1_i1	Sisal	Proteobacteria	antiSMASH Profile	2.98
AMP-binding	PF00501	Adenylation domain	TRINITY_DN39487_c0_g1_i1	Sisal	Proteobacteria	antiSMASH Profile	1.13
Condensation Domain	-	Bleomycin	TRINITY_DN24706_c0_g2_i1	Palmar	Firmicutes	NaPDoS	2.78
Condensation Domain	-	Bleomycin	TRINITY_DN43328_c2_g1_i3	Palmar	Firmicutes	NaPDoS	1.11
Condensation Domain	-	Cyclomarin	TRINITY_DN46389_c1_g1_i6	Palmar	Crenarchaeota	NaPDoS	1.27
Condensation Domain	-	Calcium-dependent antibiotic	TRINITY_DN53677_c0_g1_i1	Palmar	Chloroflexi	NaPDoS	1.61
Condensation Domain	-	Bleomycin	TRINITY_DN5451_c0_g1_i1	Palmar	Firmicutes	NaPDoS	2.05
Condensation Domain	-	Mycosubtilin	TRINITY_DN49944_c2_g2_i3	Palmar	Proteobacteria	NaPDoS	1.36
Condensation Domain	-	Enterobactin	TRINITY_DN9725_c0_g1_i1	Palmar	Proteobacteria	NaPDoS	0.025
Condensation Domain	-	Bleomycin	TRINITY_DN47161_c4_g1_i3	Palmar	Proteobacteria	NaPDoS	1.95
Condensation Domain	-	Bleomycin	TRINITY_DN37154_c0_g1_i1	Palmar	Proteobacteria	NaPDoS	1.27
Condensation Domain	-	Bleomycin	TRINITY_DN37184_c0_g1_i1	Palmar	Actinobacteria	NaPDoS	1.93
Condensation Domain	-	Bleomycin	TRINITY_DN37125_c0_g1_i2	Palmar	Proteobacteria	NaPDoS	2.09
Condensation Domain	-	Pristinamycin	TRINITY_DN63098_c0_g1_i1	Palmar	Chloroflexi	NaPDoS	1.27
Condensation Domain	-	Bleomycin	TRINITY_DN45190_c0_g1_i5	Palmar	Firmicutes	NaPDoS	1.21
Condensation Domain	-	Actinomycin	TRINITY_DN36069_c0_g2_i1	Palmar	Tenericutes	NaPDoS	0.15
Condensation Domain	-	Bleomycin	TRINITY_DN28238_c0_g1_i1	Palmar	Actinobacteria	NaPDoS	1.53
Condensation Domain	-	Pristinamycin	TRINITY_DN359_c0_g1_i1	Palmar	Actinobacteria	NaPDoS	2
Condensation Domain	-	Bleomycin	TRINITY_DN18950_c0_g1_i1	Palmar	Firmicutes	NaPDoS	1.69
Condensation Domain	-	Bleomycin	TRINITY_DN77025_c0_g1_i1	Palmar	Firmicutes	NaPDoS	1.32
Condensation Domain	-	Cyclosporin	TRINITY_DN34799_c0_g1_i1	Palmar	Firmicutes	NaPDoS	1.56
Condensation Domain	-	Bleomycin	TRINITY_DN59008_c0_g1_i1	Palmar	Proteobacteria	NaPDoS	0.89
Condensation Domain	-	Bleomycin	TRINITY_DN27037_c0_g1_i1	Palmar	Proteobacteria	NaPDoS	1.28
Condensation Domain	-	Lychenicin	TRINITY_DN81002_c0_g1_i1	Palmar	Proteobacteria	NaPDoS	0.26
Condensation Domain	-	Complestatin	TRINITY_DN50786_c0_g1_i1	Sisal	Proteobacteria	NaPDoS	0.31
